# Supplementary material for: Oculopharyngeal muscular dystrophy (OPMD) associated alanine expansion impairs the function of the nuclear polyadenosine RNA binding protein PABPN1 as revealed by proximity labeling and comparative proteomics
Source: PLoS Genet. 2026 Jan 26;22(1):e1011743. doi: 10.1371/journal.pgen.1011743 (PMC12858073; doi:10.1371/journal.pgen.1011743)
Supplement: S2 Table — Table includes detailed proteomics data. Tab A: Proteins and peptides. Tab B: Proteins only. Tab C: Ala10 and Ala17 PABPN1-TurboID hits with 0 in wild type control. Tab D: Ala10 and Ala17 PABPN1-TurboID hits at 2X fold change over wild type control. (XLSX) [file pgen.1011743.s009.xlsx]

## Sheet: A_PROTEINS AND PEPTIDES
LFQ: 596 Proteins identified
Medium (95%) FDR confidence, master protein and no contaminants
Abundances calculated based on total ion chromatogram (TIC)
Data sorted by sequest score from highest to lowest
Protein FDR Confidence: Combined	Accession	Description	Gene Symbol	Score Sequest HT: Sequest HT	Abundance Ratio: (A17) / (A10)	Abundance Ratio: (A10) / (WT)	Abundance Ratio: (A17) / (WT)	Abundance Ratio (log2): (A17) / (A10)	Abundance Ratio (log2): (A10) / (WT)	Abundance Ratio (log2): (A17) / (WT)	Abundance Ratio P-Value: (A17) / (A10)	Abundance Ratio P-Value: (A10) / (WT)	Abundance Ratio P-Value: (A17) / (WT)	Abundances (Grouped): A10	Abundances (Grouped): A17	Abundances (Grouped): WT	Abundances (Grouped) CV [%]: A10	Abundances (Grouped) CV [%]: A17	Abundances (Grouped) CV [%]: WT	Coverage [%]	# Peptides	# Unique Peptides	# PSMs	# AAs	MW [kDa]	calc. pI	Entrez Gene ID	Ensembl Gene ID	Gene ID	Abundances (Normalized): F5: Sample, A10	Abundances (Normalized): F6: Sample, A10	Abundances (Normalized): F7: Sample, A10	Abundances (Normalized): F8: Sample, A17	Abundances (Normalized): F9: Sample, A17	Abundances (Normalized): F10: Sample, A17	Abundances (Normalized): F2: Sample, WT	Abundances (Normalized): F3: Sample, WT	Abundances (Normalized): F4: Sample, WT	Found in Sample: F5: Sample, A10	Found in Sample: F6: Sample, A10	Found in Sample: F7: Sample, A10	Found in Sample: F8: Sample, A17	Found in Sample: F9: Sample, A17	Found in Sample: F10: Sample, A17	Found in Sample: F2: Sample, WT	Found in Sample: F3: Sample, WT	Found in Sample: F4: Sample, WT
High	Q05920	Pyruvate carboxylase, mitochondrial OS=Mus musculus OX=10090 GN=Pc PE=1 SV=1	Pc	4410.5	1.124	0.785	0.882	0.17	-0.35	-0.18	0.679845	0.837462	0.955313	3.30178e+09	3.7113e+09	4.20675e+09	26.42	11.43	21.95	71	92	92	2627	1178	129.6	6.71			Q05920	3.30178e+09	2.56745e+09	4.35933e+09	3.56961e+09	3.7113e+09	4.40173e+09	4.24861e+09	4.20675e+09	2.80139e+09	High	High	High	High	High	High	High	High	High
	Confidence	Annotated Sequence	Modifications	# Protein Groups	# Proteins	# PSMs	Master Protein Accessions	Positions in Master Proteins	# Missed Cleavages	Theo. MH+ [Da]	Abundance Ratio: (A17) / (A10)	Abundance Ratio: (A10) / (WT)	Abundance Ratio: (A17) / (WT)	Abundance Ratio P-Value: (A17) / (A10)	Abundance Ratio P-Value: (A10) / (WT)	Abundance Ratio P-Value: (A17) / (WT)	Abundances (Grouped): A10	Abundances (Grouped): A17	Abundances (Grouped): WT	Abundances (Grouped) CV [%]: A10	Abundances (Grouped) CV [%]: A17	Abundances (Grouped) CV [%]: WT	Abundances (Normalized): F5: Sample, A10	Abundances (Normalized): F6: Sample, A10	Abundances (Normalized): F7: Sample, A10	Abundances (Normalized): F8: Sample, A17	Abundances (Normalized): F9: Sample, A17	Abundances (Normalized): F10: Sample, A17	Abundances (Normalized): F2: Sample, WT	Abundances (Normalized): F3: Sample, WT	Abundances (Normalized): F4: Sample, WT	Quan Info	Found in Sample: F5: Sample, A10	Found in Sample: F6: Sample, A10	Found in Sample: F7: Sample, A10	Found in Sample: F8: Sample, A17	Found in Sample: F9: Sample, A17	Found in Sample: F10: Sample, A17	Found in Sample: F2: Sample, WT	Found in Sample: F3: Sample, WT	Found in Sample: F4: Sample, WT	Confidence (by Search Engine): Sequest HT	m/z [Da] (by Search Engine): Sequest HT	XCorr (by Search Engine): Sequest HT	Top Apex RT [min]	Sequence in Protein	Quan Usage
	High	[R].NHQGLLLMDTTFR.[D]		1	1	13	Q05920	Q05920 [559-571]	0	1545.78	1.591	0.619	0.985	0.952899	0.96043	0.841129	3.06986e+06	4.88429e+06	4.95797e+06	40.62	70.05	85.99	2.91349e+06	3.06986e+06	5.73681e+06	9.90628e+06	4.88429e+06	2.11806e+06	4.95797e+06	8.92509e+06	616068		High	Peak Found	High	High	High	Peak Found	High	High	Peak Found	High	773.395	2.17	41.09	R.NHQGLLLMDTTFR.D	Used
	High	[R].NHQGLLLMDTTFR.[D]	1xOxidation [M8]	1	1	23	Q05920	Q05920 [559-571]	0	1561.78	1.672	0.647	1.082	0.764645	0.427334	0.813084	4.93492e+06	8.24958e+06	7.62394e+06	63.77	31.56	94.74	3.70793e+06	4.93492e+06	1.17572e+07	8.24958e+06	6.61205e+06	1.21423e+07	7.62394e+06	3.3571e+07	6.91002e+06		High	High	High	High	High	High	High	High	High	High	781.392	2.27	35.17	R.NHQGLLLMDTTFR.D	Used
	High	[R].NHQGLLLMDTTFRDAHQSLLATR.[V]		1	1	6	Q05920	Q05920 [559-581]	1	2638.35	0.01	100					5.86687e+06						5.86687e+06										High	n/a	High	n/a	n/a	High	n/a	n/a	n/a	High	528.476	4.44	42.93	R.NHQGLLLMDTTFRDAHQSLLATR.V	Used
	High	[R].NHQGLLLMDTTFRDAHQSLLATR.[V]	1xOxidation [M8]	1	1	37	Q05920	Q05920 [559-581]	1	2654.35	1.211	2.762	3.345	0.822689	0.586249	0.302623	1.34334e+07	1.62706e+07	4.86373e+06	94.7	74.8	76.77	1.34334e+07	3.73311e+06	3.69599e+07	1.01362e+07	1.62706e+07	4.24719e+07	1.31059e+07	4.86373e+06	3.01884e+06		High	High	High	High	High	High	High	High	High	High	531.675	3.61	38.9	R.NHQGLLLMDTTFRDAHQSLLATR.V	Used
	High	[K].IVGDLAQFMVQNGLSR.[A]		1	1	44	Q05920	Q05920 [913-928]	0	1747.92	1.68	0.662	1.113	0.585694	0.589812	0.99997	6649531	1.11718e+07	1.0042e+07	51.58	7.43	28.73	6649531	6.43441e+06	1.48622e+07	1.04807e+07	1.21475e+07	1.11718e+07	1.53052e+07	1.0042e+07	9.201e+06		High	High	High	High	High	Peak Found	High	High	High	High	874.462	2.91	51	K.IVGDLAQFMVQNGLSR.A	Used
	High	[K].IVGDLAQFMVQNGLSR.[A]	1xOxidation [M9]	1	1	29	Q05920	Q05920 [913-928]	0	1763.91	2.891	0.285	0.824	0.425091	0.347293	0.982839	5.16195e+06	1.49216e+07	1.81118e+07	116.07	38.49	33.21	5.16195e+06	2.63168e+06	2.73332e+07	1.20012e+07	1.49216e+07	2.46346e+07	1.31581e+07	1.81118e+07	2.5675e+07		High	High	High	High	High	High	High	High	High	High	882.459	2.38	42.46	K.IVGDLAQFMVQNGLSR.A	Used
	High	[R].RHQKVVEIAPATHLDPQLR.[S]	1xCarbamyl [K4]	1	1	14	Q05920	Q05920 [270-288]	2	2251.24	0.843	1.251	1.054	0.997604	0.713945	0.67654	7.8947e+06	6.65468e+06	6.31297e+06	30.45	7.65	72.03	8.20007e+06	4.44548e+06	7.8947e+06	6.43678e+06	6.65468e+06	7.43266e+06	9.6546e+06	6.31297e+06	1.37689e+06		High	High	High	High	High	High	High	High	Peak Found	High	563.566	4.67	33.7	R.RHQKVVEIAPATHLDPQLR.S	Used
	High	[R].QVFFELNGQLR.[S]		1	1	24	Q05920	Q05920 [1075-1085]	0	1350.72	1.429	0.469	0.67	0.986657	0.316193	0.379576	4916994	7.02809e+06	1.04912e+07	36.53	75.17	17.16	4916994	2.62878e+06	5.75992e+06	7.02809e+06	1.28383e+06	1.07859e+07	1.04912e+07	8.83068e+06	1.2463e+07		High	Peak Found	High	High	High	High	High	High	Peak Found	High	675.862	2.3	43.11	R.QVFFELNGQLR.S	Used
	High	[K].QVGYENAGTVEFLVDKHGK.[H]		1	1	18	Q05920	Q05920 [301-319]	1	2091.05	1.346	1.103	1.485	0.546162			2.11286e+06	2.84356e+06	1.91525e+06	36.81	19.08			1.6187e+06	2.75789e+06	3.39058e+06	2.30468e+06	2.84356e+06	1.91525e+06				Medium	Medium	High	Medium	High	High	Medium	High	High	High	697.688	2.94	34.57	K.QVGYENAGTVEFLVDKHGK.H	Used
	High	[R].QKADEAYLIGR.[G]		1	1	30	Q05920	Q05920 [78-88]	1	1263.67	0.729	1.445	1.054				1.15826e+08	8.44677e+07	8.01444e+07		16				1.15826e+08	9.46326e+07		7.53947e+07		8.01444e+07			High	High	High	High	High	High	High	High	High	High	632.339	2.36	25.32	R.QKADEAYLIGR.G	Used
	High	[R].QKADEAYLIGR.[G]	1xCarbamyl [K2]	1	1	20	Q05920	Q05920 [78-88]	1	1306.67	1.043	0.746	0.778	0.990137	0.953375	0.904786	2.47584e+07	2.58244e+07	3.32019e+07	18.14	15.67	43.74	24718848	2.47584e+07	3.34203e+07	2.29318e+07	2.58244e+07	3.11587e+07	4.48934e+07	3.32019e+07	1.72136e+07		High	High	High	High	High	High	High	High	Peak Found	High	653.841	2.57	32	R.QKADEAYLIGR.G	Used
	High	[R].IEGRPGASLPPLNLK.[E]		1	1	39	Q05920	Q05920 [974-988]	0	1561.91	1	1.26	1.26	0.97396	0.290081	0.221444	4.25393e+07	4.25202e+07	3.37507e+07	20.67	8.74	26.86	4.25393e+07	3.35625e+07	5.10846e+07	4.76959e+07	4.25202e+07	4.02817e+07	3.37507e+07	3.98801e+07	2.28317e+07		High	High	High	High	High	High	High	High	High	High	521.307	3.7	34.64	R.IEGRPGASLPPLNLK.E	Used
	High	[R].IEGRPGASLPPLNLKELEK.[D]		1	1	50	Q05920	Q05920 [974-992]	1	2061.17	1.452	0.914	1.326	0.696945	0.861639	0.416259	14383417	2.08794e+07	1.57439e+07	45.06	11.64	16.18	14383417	1.30091e+07	2.80795e+07	2.08794e+07	1.85682e+07	2.3446e+07	1.57439e+07	1.81021e+07	1.30485e+07		High	High	High	High	High	High	High	High	High	High	687.729	3.5	38.54	R.IEGRPGASLPPLNLKELEK.D	Used
	High	[R].IEGRPGASLPPLNLKELEK.[D]	1xCarbamyl [K15]	1	1	2	Q05920	Q05920 [974-992]	1	2104.18	1.243	0.877	1.09	0.500128	0.784692	0.827737	3677210	4.57207e+06	4.19379e+06	35.32	22.85	18.32	3677210	2.15713e+06	4.58488e+06	3.88433e+06	5.38159e+06		4.51033e+06	4.19379e+06	3.13071e+06		Peak Found	Peak Found	High	Peak Found	Peak Found	n/a	Peak Found	High	Peak Found	High	702.064	1.93	42.22	R.IEGRPGASLPPLNLKELEK.D	Used
	High	[R].IEGRPGASLPPLNLKELEKDLIDR.[H]		1	1	9	Q05920	Q05920 [974-997]	2	2673.49	1.103	1.235	1.362	0.995328			6.02251e+06	6.64282e+06	4.87551e+06	54.86	43.78		3.9994e+06		9.06901e+06	3.83886e+06	6.64282e+06	9.73784e+06	4.87551e+06				Peak Found	n/a	High	Peak Found	High	High	Peak Found	n/a	n/a	High	535.504	6.28	49.96	R.IEGRPGASLPPLNLKELEKDLIDR.H	Used
	High	[R].LTSDSVKLAK.[Q]	1xCarbamyl [K]	1	1	20	Q05920	Q05920 [291-300]	1	1104.63	1.423	0.612	0.871	0.684239	0.763971	0.988955	19155116	2.72486e+07	3.12942e+07	27.52	7.44	36.42	19155116	1.83881e+07	2.93842e+07	2.72486e+07	2.45262e+07	2.84e+07	3.44549e+07	3.12942e+07	1.59198e+07		High	High	High	High	High	High	High	High	High	High	552.817	2.2	24.77	R.LTSDSVKLAK.Q	Used
	High	[R].INGCAIQCR.[V]	2xCarbamidomethyl [C4; C8]	1	1	21	Q05920	Q05920 [369-377]	0	1091.51	1.218	0.57	0.694	0.880912	0.3931	0.644378	1.83072e+07	2.2298e+07	3.2143e+07	7.1	14.79	56.52	17202904	1.98103e+07	1.83072e+07	2.2298e+07	2.43765e+07	1.81071e+07	5.10916e+07	3.2143e+07	1.4334e+07		High	High	High	High	High	High	High	High	High	High	546.258	2.94	19.77	R.INGCAIQCR.V	Used
	High	[R].LQVEHTVTEEITDVDLVHAQIHVSEGR.[S]		1	1	17	Q05920	Q05920 [329-355]	0	3054.55	0.615	8.74	5.371	0.700081	0.0633725	0.116853	1.42339e+07	8.74764e+06	1.62853e+06	2.7	65.39	63.69	1.45078e+07		1.39651e+07	5.3042e+06		1.44265e+07	2.64536e+06		1.00255e+06		High	n/a	High	High	n/a	High	High	n/a	Peak Found	High	764.392	6.26	42.18	R.LQVEHTVTEEITDVDLVHAQIHVSEGR.S	Used
	High	[R].LQELRELIPNIPFQMLLR.[G]		1	1	2	Q05920	Q05920 [627-644]	1	2223.27																						No Quan Values	n/a	n/a	n/a	High	n/a	High	n/a	n/a	n/a	High	741.76	3.05		R.LQELRELIPNIPFQMLLR.G	Not Used
	High	[R].LQELRELIPNIPFQMLLR.[G]	1xOxidation [M15]	1	1	1	Q05920	Q05920 [627-644]	1	2239.26	1.442	100	100				1.05491e+06	1.52124e+06			74.58				1.05491e+06		846208	2.73475e+06					n/a	n/a	Peak Found	n/a	Peak Found	High	n/a	n/a	n/a	High	747.093	2.5	57.6	R.LQELRELIPNIPFQMLLR.G	Used
	High	[K].VIAHGKDHPTAATK.[M]	1xCarbamyl [K6]	1	1	9	Q05920	Q05920 [429-442]	1	1488.79	0.8	0.245	0.196	0.903558	0.22529	0.130215	1.08047e+06	864147	4.41904e+06	76.36	81.49	36.29	1.98532e+06	1.08047e+06	282062	1.58915e+06	864147	166126	4.41904e+06	2.12512e+06	4.42992e+06		High	High	High	High	High	Peak Found	High	High	High	High	496.936	3.39	16.99	K.VIAHGKDHPTAATK.M	Used
	High	[K].VIAHGKDHPTAATKMSR.[A]	1xCarbamyl [K14]; 1xOxidation [M15]	1	1	9	Q05920	Q05920 [429-445]	2	1878.96	1.136	0.293	0.333	0.97202	0.00582721	0.00730673	509364	578582	1.73726e+06	14.24	36.22	53.57	398003	509364	520708	578582	700196	321719	1.73726e+06	1.60992e+06	3.91797e+06		Peak Found	Medium	High	Medium	High	Medium	High	High	High	High	470.495	3.01	17.24	K.VIAHGKDHPTAATKMSR.A	Used
	High	[K].VIAHGKDHPTAATKMSR.[A]	2xCarbamyl [K6; K14]	1	1	12	Q05920	Q05920 [429-445]	2	1905.97	1.417	0.625	0.886	0.999542	0.493168	0.478467	2.5055e+06	3.5496e+06	4.00785e+06	44.86	65.11	23.42	3.63293e+06	2.5055e+06	1.38332e+06	4.3841e+06	3.5496e+06	774044	5.55368e+06	4.00785e+06	3.60673e+06		High	High	Medium	High	High	High	High	High	High	High	635.996	3.56	17.75	K.VIAHGKDHPTAATKMSR.A	Used
	High	[K].VIAHGKDHPTAATKMSR.[A]	2xCarbamyl [K6; K14]; 1xOxidation [M15]	1	1	15	Q05920	Q05920 [429-445]	2	1921.97	2.239	0.394	0.881				1.33997e+06	3.00052e+06	3.40468e+06			42.8			1.33997e+06			3.00052e+06	3.40468e+06	1.61116e+06	4.15984e+06		Medium	n/a	High	n/a	High	High	High	High	High	High	641.327	2.99	18.6	K.VIAHGKDHPTAATKMSR.A	Used
	High	[K].VIDIKVAAGDK.[V]	1xCarbamyl [K5]	1	1	1	Q05920	Q05920 [1120-1130]	1	1171.67		0.01	0.01						2.11419e+06			43.79							2.11419e+06	2.12383e+06	836112		n/a	n/a	n/a	n/a	n/a	n/a	Peak Found	High	Peak Found	High	586.338	2.05	31.81	K.VIDIKVAAGDK.V	Used
	High	[K].VAAGDKVAK.[G]	1xCarbamyl [K6]	1	1	7	Q05920	Q05920 [1125-1133]	1	901.51	0.287	0.125	0.036	0.495142	0.240341	0.0527366	709915	203654	5.65928e+06	105.15	125.49	51.14	2580036	709915	240917	1.16069e+06	203654	63337.5	6.63781e+06	2.01011e+06	5.65928e+06		High	High	Peak Found	High	Peak Found	Peak Found	High	High	High	High	451.259	2.01	17.07	K.VAAGDKVAK.G	Used
	High	[K].VAKENGVDAVHPGYGFLSER.[A]		1	1	33	Q05920	Q05920 [105-124]	1	2145.07	1.129	1.042	1.177	0.950991	0.94323	0.809547	18691340	2.11058e+07	1.79375e+07	50.17	24.94	10.15	18691340	1.34714e+07	3.50017e+07	1.81513e+07	2.11058e+07	2.91374e+07	2.1266e+07	1.79375e+07	1.7904e+07		High	High	High	High	High	High	High	High	High	High	715.696	3.61	33.44	K.VAKENGVDAVHPGYGFLSER.A	Used
	High	[K].VAKENGVDAVHPGYGFLSER.[A]	1xCarbamyl [K3]	1	1	33	Q05920	Q05920 [105-124]	1	2188.08	1.089	0.785	0.855	0.977186	0.997936	0.988689	14480826	1.57747e+07	1.84424e+07	30.98	21.87	34.34	14480826	1.35068e+07	2.30895e+07	1.50691e+07	1.57747e+07	2.20768e+07	2.30508e+07	1.84424e+07	1.11105e+07		High	High	High	High	High	High	High	High	High	High	730.031	4.39	37.48	K.VAKENGVDAVHPGYGFLSER.A	Used
	High	[K].VAKENGVDAVHPGYGFLSERADFAQACQDAGVR.[F]	1xCarbamidomethyl [C27]	1	1	2	Q05920	Q05920 [105-137]	2	3534.68																						No Quan Values	n/a	n/a	n/a	n/a	n/a	High	n/a	n/a	n/a	High	707.741	2.72		K.VAKENGVDAVHPGYGFLSERADFAQACQDAGVR.F	Not Used
	High	[R].TVAVYSEQDTGQMHR.[Q]		1	1	18	Q05920	Q05920 [63-77]	0	1721.79																						No Quan Values	High	High	n/a	High	High	High	High	High	n/a	High	574.602	4.05		R.TVAVYSEQDTGQMHR.Q	Not Used
	High	[R].TVAVYSEQDTGQMHR.[Q]	1xOxidation [M13]	1	1	40	Q05920	Q05920 [63-77]	0	1737.79	1.582	0.563	0.892	0.657079	0.621481	0.997824	2.85866e+07	4.52353e+07	5.07331e+07	57.18	48.6	41.29	28017290	2.85866e+07	7.01379e+07	3.83369e+07	4.52353e+07	9.01655e+07	3.8857e+07	5.07331e+07	8.51634e+07		High	High	High	High	High	High	High	High	High	High	579.933	4.35	19.99	R.TVAVYSEQDTGQMHR.Q	Used
	High	[R].VFDYSEYWEGAR.[G]		1	1	39	Q05920	Q05920 [831-842]	0	1521.66	1.008	1.195	1.204	0.779244	0.917442	0.556185	154404016	1.55598e+08	1.29207e+08	40.49	30.19	41.92	154404016	7.80586e+07	1.89382e+08	1.55598e+08	1.29132e+08	2.28927e+08	1.71348e+08	1.29207e+08	6.86908e+07		High	High	High	High	High	High	High	High	Peak Found	High	761.336	2.79	43.21	R.VFDYSEYWEGAR.G	Used
	High	[K].VVEIAPATHLDPQLR.[S]		1	1	57	Q05920	Q05920 [274-288]	0	1658.92	1.232	0.944	1.163	0.730895	0.830328	0.981435	213081436	2.6246e+08	2.25694e+08	20.01	20.12	27.4	213081436	1.65047e+08	2.48273e+08	1.8659e+08	2.77487e+08	2.6246e+08	2.25694e+08	3.05521e+08	1.77355e+08		High	High	High	High	High	High	High	High	High	High	829.965	3.22	35.13	K.VVEIAPATHLDPQLR.S	Used
	High	[R].VVHSYEELEENYTR.[A]		1	1	54	Q05920	Q05920 [206-219]	0	1767.82	1.383	0.665	0.92	0.456152	0.393004	0.990069	6.80712e+07	9.4171e+07	1.02397e+08	25.04	7.82	27.49	62420654	6.80712e+07	9.78941e+07	8.69419e+07	9.4171e+07	1.01678e+08	1.02397e+08	1.2443e+08	7.02931e+07		High	High	High	High	High	High	High	High	High	High	884.413	3.28	31.69	R.VVHSYEELEENYTR.A	Used
	High	[K].VTPSSKIVGDLAQFMVQNGLSR.[A]	1xCarbamyl [K6]	1	1	10	Q05920	Q05920 [907-928]	1	2390.25	1.526	0.712	1.086	0.346767	0.776326	0.70056	1.48045e+06	2.25888e+06	2.07915e+06	32.41	13.21	24.96	1.48045e+06	1.46866e+06	2.49296e+06	2.25888e+06	2.15106e+06	2.74242e+06	2.56012e+06	2.07915e+06	1.53376e+06		High	High	High	High	High	High	High	High	High	High	797.422	3.67	62.6	K.VTPSSKIVGDLAQFMVQNGLSR.A	Used
	High	[K].VTPSSKIVGDLAQFMVQNGLSR.[A]	1xCarbamyl [K6]; 1xOxidation [M15]	1	1	3	Q05920	Q05920 [907-928]	1	2406.24	0.01	0.405	0.01				1.2952e+06		3.19701e+06			34.87		1.2952e+06						2.48542e+06	4.11234e+06		n/a	High	n/a	n/a	n/a	n/a	n/a	High	High	High	802.756	2.4	51.93	K.VTPSSKIVGDLAQFMVQNGLSR.A	Used
	High	[R].VTTEDPAR.[S]		1	1	11	Q05920	Q05920 [378-385]	0	888.442	0.292	0.828	0.242	0.63362	0.834256	0.343684	966510	282447	1.1677e+06	53.61	100.57	78.02	966510	1.05885e+06	298042	1.0312e+06	282447	127697	2.45365e+06	1.1677e+06	388551		High	High	High	High	Medium	Peak Found	High	High	Peak Found	High	444.725	1.89	15.9	R.VTTEDPAR.S	Used
	High	[R].SLPDLGLRQENIR.[I]		1	1	40	Q05920	Q05920 [356-368]	1	1510.83	0.964	1.019	0.982	0.929609	0.957071	0.996214	277984320	2.6785e+08	2.72706e+08	25.68	12.69	30.07	277984320	1.75286e+08	2.92249e+08	2.2763e+08	2.6785e+08	2.93939e+08	3.41813e+08	2.72706e+08	1.82501e+08		High	High	High	High	High	High	High	High	High	High	755.921	2.56	34.73	R.SLPDLGLRQENIR.I	Used
	High	[R].SKVLKDLPR.[I]		1	1	8	Q05920	Q05920 [965-973]	2	1055.66																						No Quan Values	High	n/a	Medium	n/a	High	n/a	High	High	High	High	528.332	1.87		R.SKVLKDLPR.I	Not Used
	High	[R].SKVLKDLPR.[I]	1xCarbamyl [K2]	1	1	15	Q05920	Q05920 [965-973]	2	1098.66																						No Quan Values	High	High	High	High	High	High	High	High	High	High	549.835	2.43		R.SKVLKDLPR.I	Not Used
	High	[R].SKVLKDLPR.[I]	2xCarbamyl [K2; K5]	1	1	24	Q05920	Q05920 [965-973]	2	1141.67	0.776	0.927	0.72	0.972883	0.539159	0.663868	10607963	8.23608e+06	1.14421e+07	34.98	24.56	39.59	10607963	5.48076e+06	1.13633e+07	8.00717e+06	8.23608e+06	1.21415e+07	1.8106e+07	1.14421e+07	8.32337e+06		High	High	High	High	High	High	High	High	High	High	571.338	2.37	32.15	R.SKVLKDLPR.I	Used
	High	[R].SGEGMGIR.[L]		1	1	5	Q05920	Q05920 [399-406]	0	806.383	0.01	0.938	0.01				2.06264e+06		2.19831e+06			25.76	2.06264e+06						2.66125e+06	2.19831e+06	1.56273e+06		High	n/a	n/a	n/a	High	n/a	High	High	High	High	403.695	1.68	19.47	R.SGEGMGIR.L	Used
	High	[R].SGEGMGIRLDNASAFQGAVISPHYDSLLVK.[V]	1xOxidation [M5]	1	1	16	Q05920	Q05920 [399-428]	1	3148.57	0.531	1.662	0.883			0.948813	2.2229e+07	1.18129e+07	1.33789e+07		77.89	20.18			2.2229e+07		6.35799e+06	2.19479e+07	1.33789e+07	1.14258e+07	1.69659e+07		High	n/a	High	High	High	High	High	High	High	High	787.898	4.84	44.62	R.SGEGMGIRLDNASAFQGAVISPHYDSLLVK.V	Used
	High	[R].SFQPDTGRIEVFR.[S]		1	1	64	Q05920	Q05920 [386-398]	1	1551.79	1.01	0.992	1.002	0.999919	0.907145	0.91207	313385464	3.16615e+08	3.16024e+08	29.23	28.28	50.41	313385464	1.89619e+08	3.46823e+08	1.90331e+08	3.16615e+08	3.37441e+08	3.16024e+08	3.62469e+08	1.12571e+08		High	High	High	High	High	High	High	High	High	High	776.399	2.1	35.27	R.SFQPDTGRIEVFR.S	Used
	High	[K].SGNSDVYENEIPGGQYTNLHFQAHSMGLGSK.[F]		1	1	2	Q05920	Q05920 [856-886]	0	3337.52																						No Quan Values	n/a	n/a	n/a	n/a	n/a	n/a	High	High	n/a	High	835.132	2.4		K.SGNSDVYENEIPGGQYTNLHFQAHSMGLGSK.F	Not Used
	High	[K].SGNSDVYENEIPGGQYTNLHFQAHSMGLGSK.[F]	1xOxidation [M26]	1	1	18	Q05920	Q05920 [856-886]	0	3353.51	1.271	0.688	0.874	0.815569	0.8104	0.999931	4.24557e+06	5.3962e+06	6.17413e+06	121.24	70.1	51.15	1.17673e+06		1.53178e+07	5.3962e+06	4.71244e+06	1.53348e+07	5.1206e+06	6.17413e+06	1.26629e+07		Peak Found	n/a	High	High	High	High	High	High	High	High	839.133	4.94	37.74	K.SGNSDVYENEIPGGQYTNLHFQAHSMGLGSK.F	Used
	High	[K].SGNSDVYENEIPGGQYTNLHFQAHSMGLGSK.[F]	1xCarbamyl [K31]	1	1	15	Q05920	Q05920 [856-886]	0	3380.52	1.203	0.863	1.039	0.712505	0.998784	0.689112	3.84754e+06	4.63048e+06	4.45702e+06	13.35	9.03	20.11	3.84754e+06	3.76948e+06	4.7603e+06	4.34361e+06	4.9363e+06		4.45702e+06	4.76154e+06	3.19257e+06		High	High	High	High	High	n/a	High	High	Peak Found	High	845.887	3.28	38.23	K.SGNSDVYENEIPGGQYTNLHFQAHSMGLGSK.F	Used
	High	[K].TLHIKALAVSDLNR.[A]	1xCarbamyl [K5]	1	1	33	Q05920	Q05920 [1057-1070]	1	1593.91	1.609	0.773	1.243	0.425198	0.990809	0.488874	1.46525e+07	2.35704e+07	1.89577e+07	42.5	19.57	30.6	1.46525e+07	9.90896e+06	2.32759e+07	2.35704e+07	1.71981e+07	2.54325e+07	1.89577e+07	1.90232e+07	1.04356e+07		High	High	High	High	High	High	High	High	High	High	797.457	2.6	40.64	K.TLHIKALAVSDLNR.A	Used
	High	[R].TKYSLEYYMGLAEELVR.[A]	1xOxidation [M9]	1	1	5	Q05920	Q05920 [716-732]	1	2081.03	2.443	0.195	0.477	0.361417	0.114584	0.464513	1.0433e+06	2.54881e+06	5.34318e+06	63.47	52.2	35.93	643521	1.69145e+06			1.73023e+06	3.75468e+06		4.12085e+06	6.92808e+06		Peak Found	Peak Found	High	n/a	Peak Found	Peak Found	High	High	High	High	694.348	2.38	52.3	R.TKYSLEYYMGLAEELVR.A	Used
	High	[K].TNIPFLQNVLNNQQFLAGTVDTQFIDENPELFQLRPAQNR.[A]		1	1	18	Q05920	Q05920 [457-496]	0	4643.36	1.222	1.938	2.368	0.537751	0.225705	0.0704986	4.76264e+06	5.81975e+06	2.45785e+06	31.42	41.35	50.99	4.76264e+06	3.65339e+06	6.79465e+06	5.50403e+06	5.81975e+06	1.09789e+07	3.58525e+06	1.68497e+06			High	Peak Found	High	High	High	High	High	Peak Found	High	High	1161.6	4.44	65.22	K.TNIPFLQNVLNNQQFLAGTVDTQFIDENPELFQLRPAQNR.A	Used
	High	[R].SVVEFLQGYIGIPHGGFPEPFR.[S]		1	1	18	Q05920	Q05920 [943-964]	0	2446.26	1.414	2.822	3.991	0.476428	0.123589	0.026807	9.43852e+06	1.33491e+07	3.34449e+06	55.26	31.8	54.66	9.43852e+06	4.89001e+06	1.60028e+07	1.33491e+07	1.19536e+07	2.10817e+07	6.12606e+06	3.34449e+06	2.02362e+06		High	High	High	High	High	High	High	High	High	High	1223.63	3.88	60.05	R.SVVEFLQGYIGIPHGGFPEPFR.S	Used
	High	[R].SSSAPVASPNVR.[R]		1	1	25	Q05920	Q05920 [19-30]	0	1171.61	1.12	0.88	0.986	0.576676	0.513684	0.992529	113578664	1.27245e+08	1.29079e+08	18.64	10.18	31.51	113578664	8.77465e+07	1.28178e+08	1.46295e+08	1.27245e+08	1.20518e+08	1.85427e+08	1.29079e+08	9.97985e+07		High	High	High	High	High	High	High	High	High	High	586.307	2.27	20.02	R.SSSAPVASPNVR.R	Used
	High	[R].SSSAPVASPNVRR.[L]		1	1	14	Q05920	Q05920 [19-31]	1	1327.71	1.309	0.528	0.691	0.312264	0.00858525	0.0535124	4.9287e+06	6.45256e+06	9.3316e+06	0.78	23.91	10.9	4.98044e+06	4.90551e+06	4.9287e+06	7.5597e+06	6.45256e+06	4.61989e+06	9.83577e+06	9.3316e+06	7.93554e+06		High	Peak Found	High	High	High	High	High	High	High	High	443.24	3.39	18.79	R.SSSAPVASPNVRR.L	Used
	High	[R].DAHQSLLATR.[V]		1	1	23	Q05920	Q05920 [572-581]	0	1111.59	1.755	0.589	1.034	0.375193	0.171772	0.805237	3.81116e+07	6.68839e+07	6.47017e+07	23.63	30.89	58.19	27160712	4.41709e+07	3.81116e+07	6.68839e+07	7.47233e+07	3.92641e+07	6.47017e+07	1.32771e+08	4.33296e+07		High	High	High	High	High	High	High	High	High	High	556.296	2.53	21.55	R.DAHQSLLATR.V	Used
	High	[K].AYVEANQMLGDLIK.[V]	1xCarbamyl [K14]	1	1	19	Q05920	Q05920 [893-906]	0	1607.81	1.292	0.988	1.276	0.66283	0.447785	0.151615	1.58187e+07	2.04385e+07	1.60137e+07	24.77	13.18	35.92	15348412	1.58187e+07	2.33729e+07	2.5442e+07	2.03635e+07	2.04385e+07	1.60137e+07	1.75122e+07	8.20609e+06		High	High	High	High	High	High	High	High	Peak Found	High	804.409	2.08	41.62	K.AYVEANQMLGDLIK.V	Used
	High	[K].AYVEANQMLGDLIK.[V]	1xOxidation [M8]	1	1	27	Q05920	Q05920 [893-906]	0	1580.8	1.5	0.533	0.799	0.742012	0.722416	0.999326	7.1607e+06	1.07409e+07	1.34354e+07	83.07	56.91	27.71	4896040	7.1607e+06	2.24723e+07	8.83223e+06	1.07409e+07	2.40095e+07	1.00787e+07	1.34354e+07	1.76683e+07		High	High	High	High	High	High	High	High	High	High	790.903	2.56	39.46	K.AYVEANQMLGDLIK.V	Used
	High	[R].HGEEVTPEDVLSAAMYPDVFAQFKDFTATFGPLDSLNTR.[L]	1xOxidation [M15]	1	1	3	Q05920	Q05920 [998-1036]	1	4332.04	0.663	1.54	1.022	0.423551	0.424907	0.988197	727580	482572	472382	78.17	4.69	19.62	727580	473767	2.05259e+06	498852	466823		472382	453453	639435		Peak Found	Peak Found	High	Peak Found	Peak Found	High	Peak Found	Peak Found	Peak Found	High	1083.77	3.9	65.13	R.HGEEVTPEDVLSAAMYPDVFAQFKDFTATFGPLDSLNTR.L	Used
	High	[K].GTPLDTEVPLER.[V]		1	1	31	Q05920	Q05920 [819-830]	0	1326.69	0.959	0.98	0.94	0.804071	0.960563	0.928276	125233456	1.20044e+08	1.27732e+08	28.86	9.06	21.6	125233456	7.68648e+07	1.3961e+08	1.16949e+08	1.20044e+08	1.37923e+08	1.37556e+08	1.27732e+08	8.92642e+07		High	High	High	High	High	High	High	High	High	High	663.849	2.61	34.91	K.GTPLDTEVPLER.V	Used
	High	[R].GANAVGYTNYPDNVVFKFCEVAK.[E]	1xCarbamidomethyl [C19]	1	1	3	Q05920	Q05920 [645-667]	1	2563.23																						No Quan Values	High	n/a	High	n/a	n/a	n/a	n/a	Medium	n/a	High	855.082	1.6		R.GANAVGYTNYPDNVVFKFCEVAK.E	Not Used
	High	[R].GANAVGYTNYPDNVVFK.[F]		1	1	31	Q05920	Q05920 [645-661]	0	1828.89	0.944	1.105	1.043	0.884195	0.768476	0.503407	40889692	3.86045e+07	3.70162e+07	26.28	17.1	45.59	40889692	2.49831e+07	4.16875e+07	4.86618e+07	3.52434e+07	3.86045e+07	3.70162e+07	4.06567e+07	1.47231e+07		High	High	High	High	High	High	High	High	High	High	914.947	3.82	38.67	R.GANAVGYTNYPDNVVFK.F	Used
	High	[R].ADFAQACQDAGVR.[F]	1xCarbamidomethyl [C7]	1	1	31	Q05920	Q05920 [125-137]	0	1408.63	0.966	1.003	0.97	0.988635	0.760136	0.836394	9.69414e+07	9.36769e+07	9.66153e+07	22.64	3.82	71.06	126759128	9.69414e+07	8.14551e+07	9.71306e+07	9.36769e+07	8.99827e+07	1.54916e+08	9.66153e+07	2.44349e+07		High	High	High	High	High	High	High	High	High	High	704.817	2.98	27.16	R.ADFAQACQDAGVR.F	Used
	High	[K].ADEAYLIGR.[G]		1	1	10	Q05920	Q05920 [80-88]	0	1007.52	0.968	1.085	1.05	0.941655	0.875722	0.985259	1.52733e+07	1.47841e+07	1.40796e+07	36.94	30.67	8.37	16162739	7.45871e+06	1.52733e+07	1.75335e+07	9.20319e+06	1.47841e+07	1.40796e+07	1.50951e+07	1.27605e+07		High	High	High	Peak Found	High	Peak Found	High	High	High	High	504.261	2.91	30.01	K.ADEAYLIGR.G	Used
	High	[R].GVKTNIPFLQNVLNNQQFLAGTVDTQFIDENPELFQLRPAQNR.[A]	1xCarbamyl [K3]	1	1	3	Q05920	Q05920 [454-496]	1	4970.55	4.635	0.701	3.251				716646	3.32167e+06	1.02182e+06	87.76			1.48104e+06		346771			3.32167e+06	1.02182e+06				High	n/a	High	n/a	n/a	Peak Found	High	n/a	n/a	High	1243.4	1.78	65.89	R.GVKTNIPFLQNVLNNQQFLAGTVDTQFIDENPELFQLRPAQNR.A	Used
	High	[K].DFTATFGPLDSLNTR.[L]		1	1	23	Q05920	Q05920 [1022-1036]	0	1654.81	0.997	1.108	1.105	0.891635	0.998266	0.866208	7.31439e+06	7.2934e+06	6.60034e+06	36.91	8.7	15.28	4288775	7.31439e+06	9.44066e+06	8.01837e+06	7.2934e+06	6.74301e+06	6.60034e+06	7.67469e+06	5.64594e+06		High	High	High	High	High	High	High	High	High	High	827.907	2.83	49.09	K.DFTATFGPLDSLNTR.L	Used
	High	[K].AYVEANQMLGDLIK.[V]		1	1	7	Q05920	Q05920 [893-906]	0	1564.8																						No Quan Values	n/a	High	n/a	n/a	High	n/a	High	High	n/a	High	782.905	2.78		K.AYVEANQMLGDLIK.V	Not Used
	High	[K].HYFIEVNSR.[L]		1	1	16	Q05920	Q05920 [320-328]	0	1164.58	1.012	2.398	2.427	0.936755	0.128963	0.184998	9021922	9.13101e+06	3.76294e+06	25.32	27.83	59.33	9021922	6.59006e+06	1.10926e+07	9.5435e+06	5.47398e+06	9.13101e+06		5.88425e+06	2.40638e+06		High	High	High	High	High	High	High	High	Peak Found	High	582.793	2.44	27.57	K.HYFIEVNSR.L	Used
	High	[K].KAYVEANQMLGDLIK.[V]	1xOxidation [M9]	1	1	6	Q05920	Q05920 [892-906]	1	1708.89																						No Quan Values	n/a	n/a	High	n/a	n/a	n/a	n/a	High	High	High	570.303	3.4		K.KAYVEANQMLGDLIK.V	Not Used
	High	[K].KAYVEANQMLGDLIK.[V]	1xCarbamyl [K15]	1	1	8	Q05920	Q05920 [892-906]	1	1735.9	0.573	1.269	0.727	0.581385	0.416735	0.927934	3.26297e+06	1.86942e+06	2.57118e+06	18.05	37.51	42.92		2.86991e+06	3.70985e+06	3.30852e+06	1.86942e+06	1.75258e+06	2.57118e+06	2.7181e+06	1.07303e+06		n/a	Peak Found	High	High	High	Peak Found	Medium	High	High	High	868.456	2.31	37.66	K.KAYVEANQMLGDLIK.V	Used
	High	[K].KAYVEANQMLGDLIK.[V]	1xCarbamyl [K1]; 1xOxidation [M9]	1	1	7	Q05920	Q05920 [892-906]	1	1751.9	0.929	0.702	0.652	0.992044	0.83791	0.7704	3.34328e+06	3.10686e+06	4.76516e+06	82.29	64.2	23.44		1.71885e+06	6.50289e+06		1.90387e+06	5.06997e+06	3.56949e+06	4.76516e+06	5.77124e+06		n/a	Peak Found	Peak Found	n/a	Peak Found	High	High	High	High	High	876.454	1.84	40.19	K.KAYVEANQMLGDLIK.V	Used
	High	[K].KAYVEANQMLGDLIK.[V]	2xCarbamyl [K1; K15]	1	1	8	Q05920	Q05920 [892-906]	1	1778.91	1.688	0.892	1.506	0.28293	0.996584	0.256986	3.08746e+06	5.21076e+06	3.46002e+06	1.3	12.81	36.94	3.05926e+06	3.11591e+06		5.70606e+06	4.75845e+06		4.46731e+06	3.46002e+06	2.028e+06		High	Peak Found	High	Peak Found	High	n/a	High	High	High	High	889.959	1.55	42.36	K.KAYVEANQMLGDLIK.V	Used
	High	[R].EGPEGFAR.[A]		1	1	50	Q05920	Q05920 [548-555]	0	862.405	1.224	1.327	1.625	0.0802069	0.434928	0.016523	2.39887e+08	2.93668e+08	1.80738e+08	12.77	13.7	14.81	248479824	1.94384e+08	2.39887e+08	2.93668e+08	2.73635e+08	3.54476e+08	1.80738e+08	1.78951e+08	2.30264e+08		High	High	High	High	High	High	High	High	High	High	862.406	2.8	21.76	R.EGPEGFAR.A	Used
	High	[R].AYSEALAAFGNGALFVEK.[F]		1	1	34	Q05920	Q05920 [220-237]	0	1857.94	1.103	0.586	0.647	0.861906	0.35724	0.620452	5650098	6.23423e+06	9.63673e+06	12.25	55.41	17.81	5650098	5.4942e+06	6.83676e+06	4.25542e+06	6.23423e+06	1.23465e+07	1.03906e+07	9.63673e+06	7.28202e+06		Peak Found	High	High	High	High	High	High	High	High	High	929.472	3.33	51.01	R.AYSEALAAFGNGALFVEK.F	Used
	High	[R].HQKVVEIAPATHLDPQLR.[S]		1	1	4	Q05920	Q05920 [271-288]	1	2052.13		0.01	0.01						3.20106e+06												3.20106e+06		n/a	n/a	n/a	n/a	High	n/a	High	High	High	High	513.789	3.04	33.07	R.HQKVVEIAPATHLDPQLR.S	Used
	High	[R].HQKVVEIAPATHLDPQLR.[S]	1xCarbamyl [K3]	1	1	46	Q05920	Q05920 [271-288]	1	2095.14	1.067	0.802	0.856	0.670043	0.583348	0.987066	3.65289e+07	3.89845e+07	4.55443e+07	36.82	16.62	35.63	3.65289e+07	1.99784e+07	4.4137e+07	3.53737e+07	3.89845e+07	4.85523e+07	5.95942e+07	4.55443e+07	2.80254e+07		High	High	High	High	High	High	High	High	High	High	699.053	5.25	34.6	R.HQKVVEIAPATHLDPQLR.S	Used
	High	[R].GLYAAFDCTATMK.[S]	1xCarbamidomethyl [C8]	1	1	1	Q05920	Q05920 [843-855]	0	1448.65	0.01	0.871	0.01				1.26238e+06		1.44994e+06			20.75	1.26238e+06						1.68089e+06	1.25071e+06			Peak Found	n/a	n/a	n/a	n/a	n/a	High	Peak Found	n/a	High	724.831	1.5	39.18	R.GLYAAFDCTATMK.S	Used
	High	[R].GLYAAFDCTATMK.[S]	1xCarbamidomethyl [C8]; 1xOxidation [M12]	1	1	18	Q05920	Q05920 [843-855]	0	1464.65	0.986	0.868	0.856	0.967432	0.80362	0.667099	6.78576e+06	6.69326e+06	7.81732e+06	37.2	53.35	17.21	6.78576e+06	4.81029e+06	1.01413e+07	3.5093e+06	6.69326e+06	1.10322e+07	7.74857e+06	1.03577e+07	7.81732e+06		High	High	High	Peak Found	High	High	High	High	High	High	732.829	2	35.02	R.GLYAAFDCTATMK.S	Used
	High	[R].GLYAAFDCTATMK.[S]	1xCarbamidomethyl [C8]; 1xCarbamyl [K13]	1	1	11	Q05920	Q05920 [843-855]	0	1491.66																						No Quan Values	High	n/a	High	High	High	n/a	High	High	n/a	High	746.334	2.26		R.GLYAAFDCTATMK.S	Not Used
	High	[R].GKTLHIKALAVSDLNR.[A]	1xCarbamyl [K7]	1	1	10	Q05920	Q05920 [1055-1070]	2	1779.02	100	0.01	0.332			0.0897538		999344	3.01199e+06		29.63	54.55				744964	999344	1.35435e+06	1.22435e+06	4.32629e+06	3.01199e+06		High	n/a	n/a	High	High	Medium	High	High	High	High	593.679	4.66	37.04	R.GKTLHIKALAVSDLNR.A	Used
	High	[R].GKTLHIKALAVSDLNR.[A]	2xCarbamyl [K2; K7]	1	1	22	Q05920	Q05920 [1055-1070]	2	1822.03	1.05	0.522	0.548	0.841527	0.477926	0.790483	6.1219e+06	6.42861e+06	1.1722e+07	48.74	40.65	55.77	8.75719e+06	2.96632e+06	6.1219e+06	6.42861e+06	4.97816e+06	1.07496e+07	1.64342e+07	1.1722e+07	4.41712e+06		High	High	High	High	High	High	High	High	High	High	608.014	3.43	40.87	R.GKTLHIKALAVSDLNR.A	Used
	High	[R].GLAPVQAYLHIPDIIK.[V]		1	1	143	Q05920	Q05920 [89-104]	0	1748.01	1.223	0.596	0.729	0.832646	0.522108	0.84371	55747398	6.81557e+07	9.35108e+07	50.29	33.73	14.14	55747398	4.34328e+07	1.0913e+08	5.84904e+07	6.81557e+07	1.08303e+08	9.88893e+07	9.35108e+07	7.4885e+07		High	High	High	High	High	High	High	High	High	High	874.509	3.29	50.91	R.GLAPVQAYLHIPDIIK.V	Used
	High	[R].GLAPVQAYLHIPDIIKVAK.[E]	1xCarbamyl [K16]	1	1	14	Q05920	Q05920 [89-107]	1	2089.22	1.128	0.625	0.705	0.975581	0.794812	0.89789	7.06376e+06	7.97143e+06	1.1299e+07	31.52	14.43	49.23	6442143	7.06376e+06	1.12197e+07	7.78165e+06	7.97143e+06	1.00173e+07	1.58404e+07	1.1299e+07	5.24673e+06		High	High	High	High	High	High	High	High	High	High	697.076	1.73	53.19	R.GLAPVQAYLHIPDIIKVAK.E	Used
	High	[K].GQIGAPMPGK.[V]	1xOxidation [M7]	1	1	21	Q05920	Q05920 [1110-1119]	0	971.498	1.397	0.424	0.592	0.653164	0.0717574	0.228229	7.85548e+06	1.09733e+07	1.85416e+07	49.66	4.63	36.38	5318635	7.85548e+06	1.40884e+07	1.03925e+07	1.13991e+07	1.09733e+07	1.30472e+07	1.85416e+07	2.71878e+07		High	High	High	Peak Found	High	High	High	High	High	High	486.253	2.2	19.27	K.GQIGAPMPGK.V	Used
	High	[R].AEAEAQAEELSFPR.[S]		1	1	59	Q05920	Q05920 [929-942]	0	1547.73	0.884	1.012	0.895	0.939797	0.933274	0.999809	1.93079e+08	1.70715e+08	1.90725e+08	26.72	4.58	18.11	196288559	1.16675e+08	1.93079e+08	1.6785e+08	1.70715e+08	1.82854e+08	1.90725e+08	1.98491e+08	1.39707e+08		High	High	High	High	High	High	High	High	High	High	774.37	3.38	34.58	R.AEAEAQAEELSFPR.S	Used
	High	[R].DILLREGPEGFAR.[A]		1	1	9	Q05920	Q05920 [543-555]	1	1472.79	1.605	0.867	1.391	0.654039	0.997605	0.634896	2.2393e+06	3.59372e+06	2.58346e+06	93.35	41.26	27.05	1.01332e+06		4.94853e+06	2.46974e+06	3.59372e+06	5.64613e+06	2.90838e+06	1.66419e+06	2.58346e+06		Peak Found	n/a	High	Peak Found	High	High	High	High	High	High	491.6	3.2	37.43	R.DILLREGPEGFAR.A	Used
	High	[K].ALAVSDLNR.[A]		1	1	35	Q05920	Q05920 [1062-1070]	0	958.532	1.232	0.742	0.915	0.697134	0.592692	0.981422	1.56489e+08	1.92799e+08	2.10788e+08	31.64	9.27	22.16	131290768	1.56489e+08	2.37288e+08	1.92799e+08	1.83296e+08	2.188e+08	2.10788e+08	2.52801e+08	1.607e+08		High	High	High	High	High	High	High	High	High	High	479.769	1.91	26.27	K.ALAVSDLNR.A	Used
	High	[K].ALKDVKGQIGAPMPGK.[V]	2xCarbamyl [K3; K6]; 1xOxidation [M13]	1	1	6	Q05920	Q05920 [1104-1119]	2	1711.92	1.35	0.838	1.131	0.676752	0.671163	0.996974	1.57215e+06	2.12194e+06	1.87542e+06	54.5	20.14	21.98	1.04717e+06		2.36033e+06		1.83848e+06	2.44911e+06	1.80267e+06	2.63817e+06	1.87542e+06		Peak Found	n/a	High	n/a	Peak Found	High	High	High	High	High	856.462	2.09	33.24	K.ALKDVKGQIGAPMPGK.V	Used
	High	[K].IAEEFEVELER.[G]		1	1	124	Q05920	Q05920 [1044-1054]	0	1363.67	2.258	1.583	3.575	0.0866384	0.141681	0.00666986	1.30971e+07	2.95768e+07	8.27215e+06	32.32	37.56	4.02	1.1107e+07	1.30971e+07	2.02074e+07	2.95768e+07	1.73483e+07	3.87224e+07	8.27215e+06	8.68111e+06	8.0171e+06		High	High	High	High	High	High	High	High	High	High	682.341	3.34	39.83	K.IAEEFEVELER.G	Used
	High	[K].ENGVDAVHPGYGFLSER.[A]		1	1	25	Q05920	Q05920 [108-124]	0	1846.87	1.211	1.201	1.455	0.364419	0.69542	0.804059	8.75411e+06	1.06032e+07	7.28851e+06	46.63	19.25	36	3405019	8.75411e+06	9.71653e+06	1.06032e+07	1.30859e+07	8.92578e+06	7.06134e+06	1.28181e+07	7.28851e+06		High	High	High	High	High	High	High	High	High	High	923.94	3.13	36.94	K.ENGVDAVHPGYGFLSER.A	Used
	High	[K].ALKDVKGQIGAPMPGK.[V]	1xCarbamyl [K6]; 1xOxidation [M13]	1	1	9	Q05920	Q05920 [1104-1119]	2	1668.91	0.723	0.881	0.637			0.970275	4.6066e+06	3.32879e+06	5.22596e+06		30.3	35.21			4.6066e+06	3.32879e+06	3.25703e+06	5.38648e+06	2.59113e+06	5.27985e+06	5.22596e+06		n/a	n/a	High	Peak Found	Peak Found	High	High	High	High	High	556.975	2.64	28.74	K.ALKDVKGQIGAPMPGK.V	Used
	High	[R].LDNASAFQGAVISPHYDSLLVK.[V]		1	1	39	Q05920	Q05920 [407-428]	0	2345.21	1.469	0.86	1.264	0.465971	0.788571	0.211247	7.11309e+07	1.04488e+08	8.26892e+07	27.08	3.72	32.31	65217247	7.11309e+07	1.05665e+08	1.04488e+08	9.86682e+07	1.05892e+08	8.64109e+07	8.26892e+07	4.47849e+07		High	High	High	High	High	High	High	High	High	High	782.409	5.14	44.1	R.LDNASAFQGAVISPHYDSLLVK.V	Used
	High	[K].IAPYVAHNFNK.[L]		1	1	34	Q05920	Q05920 [590-600]	0	1273.67	1.126	0.965	1.087	0.960659	0.853467	0.708681	5.35551e+07	6.03017e+07	5.54688e+07	25.55	12.06	20.26	50837852	5.35551e+07	7.91764e+07	6.03017e+07	5.69559e+07	7.14498e+07	5.54688e+07	6.71805e+07	4.45975e+07		High	High	High	High	High	High	High	High	High	High	425.228	2.62	24.99	K.IAPYVAHNFNK.L	Used
	High	[K].KIAPYVAHNFNK.[L]	1xCarbamyl [K1]	1	1	3	Q05920	Q05920 [589-600]	1	1444.77																						No Quan Values	n/a	n/a	High	n/a	n/a	n/a	High	n/a	n/a	High	482.261	2.69		K.KIAPYVAHNFNK.L	Not Used
	High	[R].ELIPNIPFQMLLR.[G]	1xOxidation [M10]	1	1	23	Q05920	Q05920 [632-644]	0	1599.89	1.399	0.715	1.001	0.84629	0.694233	0.957549	1.14548e+07	1.60212e+07	1.60096e+07	60.26	40.76	32.85	8968468	1.14548e+07	2.63379e+07	1.17896e+07	1.60212e+07	2.60373e+07	1.5494e+07	1.60096e+07	2.68007e+07		High	High	High	High	High	High	High	High	High	High	800.45	2	55.96	R.ELIPNIPFQMLLR.G	Used
	High	[R].ELIPNIPFQMLLR.[G]		1	1	40	Q05920	Q05920 [632-644]	0	1583.9	1.159	0.711	0.824	0.922433	0.461252	0.670105	4.84375e+06	5.61236e+06	6.81197e+06	31.4	21.63	31.53	4.84375e+06	3.55425e+06	6.69764e+06	4.17147e+06	5.61236e+06	6.49719e+06	8.98923e+06	6.81197e+06	4.68369e+06		High	High	High	High	High	High	High	High	High	High	792.452	2.2	60.08	R.ELIPNIPFQMLLR.G	Used
	High	[R].FLYECPWRR.[L]	1xCarbamidomethyl [C5]	1	1	8	Q05920	Q05920 [618-626]	1	1326.64	1.327	1.65	2.19	0.786499	0.780207	0.457104	6.88556e+06	9.13746e+06	4.17247e+06	71.53	32.83	3.69	13040732	2.42667e+06	6.88556e+06	5.59133e+06	9.13746e+06	1.12023e+07	4.06511e+06	4.28266e+06			High	High	High	High	High	High	High	Medium	n/a	High	442.885	2.01	35.08	R.FLYECPWRR.L	Used
	High	[R].FLYECPWR.[R]	1xCarbamidomethyl [C5]	1	1	35	Q05920	Q05920 [618-625]	0	1170.54	0.836	1.372	1.147	0.998813	0.469533	0.446655	2.83948e+07	2.37368e+07	2.06932e+07	33.78	21.93	58.87	32856430	1.60512e+07	2.83948e+07	3.18101e+07	2.105e+07	2.37368e+07	2.50999e+07	2.06932e+07	5.78703e+06		High	High	High	High	High	High	High	High	High	High	585.774	1.74	40.26	R.FLYECPWR.R	Used
	High	[R].FIGPSPEVVR.[K]		1	1	62	Q05920	Q05920 [138-147]	0	1100.61	1.06	0.627	0.664	0.983167	0.141158	0.176539	1.1998e+08	1.27191e+08	1.91429e+08	10	0.72	23.33	115124216	1.1998e+08	1.38713e+08	1.27872e+08	1.27191e+08	1.26058e+08	1.91429e+08	1.92433e+08	1.23584e+08		High	High	High	High	High	High	High	High	High	High	550.809	1.75	31.6	R.FIGPSPEVVR.K	Used
	High	[R].FIGPSPEVVRK.[M]		1	1	30	Q05920	Q05920 [138-148]	1	1228.7	1.361	0.746	1.016	0.974529	0.878718	0.960055	6.07283e+07	8.26721e+07	8.13614e+07	33.74	41.29	23.8	58443309	6.07283e+07	1.02775e+08	4.671e+07	8.26721e+07	1.135e+08	1.04537e+08	6.49304e+07	8.13614e+07		High	High	High	High	High	High	High	High	High	High	410.24	2.59	25.58	R.FIGPSPEVVRK.M	Used
	High	[R].KMGDKVEAR.[A]	2xCarbamyl [K1; K5]; 1xOxidation [M2]	1	1	6	Q05920	Q05920 [148-156]	2	1135.55	1.273	0.216	0.275			0.0098354	420583	535325	1.94537e+06		19.59	15.64		420583		615394	465674		1.94537e+06	1.49183e+06	2.01553e+06		High	Peak Found	n/a	Peak Found	High	n/a	High	High	High	High	568.28	1.8	17.53	R.KMGDKVEAR.A	Used
	High	[R].SRLTSDSVKLAK.[Q]	1xCarbamyl [K9]	1	1	28	Q05920	Q05920 [289-300]	2	1347.76	1.242	0.601	0.746	0.590387	0.462997	0.968767	1.43342e+07	1.7801e+07	2.38568e+07	44.86	30.38	33.26	8513167	1.43342e+07	2.1841e+07	1.49187e+07	1.7801e+07	2.64284e+07	2.7311e+07	2.38568e+07	1.35249e+07		High	High	High	High	High	High	High	High	High	High	449.925	3.07	24.82	R.SRLTSDSVKLAK.Q	Used
	High	[R].SFQPDTGR.[I]		1	1	24	Q05920	Q05920 [386-393]	0	907.427	1.515	0.439	0.665	0.993665	0.109626	0.125738	12887512	1.95264e+07	2.93493e+07	15.82	47.3	12.83	12887512	1.6592e+07	1.26195e+07	2.09376e+07	1.95264e+07	7.25841e+06	3.21687e+07	2.93493e+07	2.48447e+07		High	High	High	High	High	High	High	High	High	High	454.217	1.41	19.23	R.SFQPDTGR.I	Used
	High	[R].ACTELGIR.[T]	1xCarbamidomethyl [C2]	1	1	23	Q05920	Q05920 [55-62]	0	919.467	1.209	100	100				1.70657e+07	2.0632e+07							1.70657e+07			2.0632e+07					High	High	High	High	High	High	High	n/a	n/a	High	460.236	1.95	24.47	R.ACTELGIR.T	Used
	High	[K].ALKDVKGQIGAPMPGK.[V]	3xCarbamyl [K3; K6; K16]	1	1	4	Q05920	Q05920 [1104-1119]	2	1738.93	0.741	1.327	0.984				2.36592e+06	1.75315e+06	1.78228e+06			23.15	2.36592e+06				1.75315e+06		2.10233e+06	1.51095e+06			Peak Found	n/a	n/a	n/a	High	n/a	High	High	n/a	High	869.968	1.16	33.88	K.ALKDVKGQIGAPMPGK.V	Used
	High	[R].AYSEALAAFGNGALFVEKFIEKPR.[H]	1xCarbamyl [K18]	1	1	1	Q05920	Q05920 [220-243]	1	2671.39	2.552	100	100				475146	1.21247e+06		33.23			373957		603716			1.21247e+06					Peak Found	n/a	Peak Found	n/a	n/a	High	n/a	n/a	n/a	High	891.135	1.91	64.49	R.AYSEALAAFGNGALFVEKFIEKPR.H	Used
	High	[R].LFLQGPK.[I]		1	1	52	Q05920	Q05920 [1037-1043]	0	802.482	1.256	1.093	1.372	0.816118	0.908851	0.582524	157032160	1.9727e+08	1.43731e+08	41.63	16.42	26.12	157032160	1.26115e+08	2.72381e+08	1.9727e+08	1.74937e+08	2.40928e+08	2.11004e+08	1.32563e+08	1.43731e+08		High	High	High	High	High	High	High	High	High	High	802.483	2.06	29.26	R.LFLQGPK.I	Used
	High	[K].VIDIKVAAGDKVAK.[G]	2xCarbamyl [K5; K11]	1	1	3	Q05920	Q05920 [1120-1133]	2	1512.87	0.686	0.726	0.498			0.596388	1.5586e+06	1.06975e+06	2.14636e+06		24.95	43.49			1.5586e+06	895048		1.27855e+06	2.35486e+06	2.14636e+06	905264		n/a	n/a	Peak Found	Peak Found	n/a	Peak Found	High	High	High	High	756.941	1.63	37.24	K.VIDIKVAAGDKVAK.G	Used
	High	[R].TKYSLEYYMGLAEELVR.[A]	1xCarbamyl [K2]	1	1	8	Q05920	Q05920 [716-732]	1	2108.04	1.362	0.337	0.458	0.946698	0.0692781	0.0697138	4.94821e+06	6.73789e+06	1.47038e+07	1.26	36.51	37.31	4.99241e+06		4.90439e+06	3.38795e+06	7.32334e+06	6.73789e+06	1.47038e+07	8.63917e+06	1.91758e+07		High	High	High	High	High	High	Peak Found	High	Peak Found	High	703.35	1.95	53.91	R.TKYSLEYYMGLAEELVR.A	Used
	High	[R].AGTHILCIK.[D]	1xCarbamidomethyl [C7]	1	1	2	Q05920	Q05920 [733-741]	0	1012.56																						No Quan Values	n/a	n/a	n/a	n/a	n/a	n/a	High	n/a	n/a	High	506.784	1.51		R.AGTHILCIK.D	Not Used
	High	[K].VMVANRGEIAIR.[V]	1xOxidation [M2]	1	1	6	Q05920	Q05920 [40-51]	1	1344.74	1.206	0.379	0.457	0.789527	0.332087	0.665777	4.54944e+06	5.48749e+06	1.20107e+07	60.99	61.87	33	3.83149e+06	4.54944e+06	1.09785e+07	5.48749e+06	5.46514e+06	1.46051e+07	7.39173e+06	1.20107e+07	1.48606e+07		Peak Found	High	High	Peak Found	Peak Found	High	High	High	High	High	448.918	1.6	25	K.VMVANRGEIAIR.V	Used
	High	[K].ELEKDLIDR.[H]	1xCarbamyl [K4]	1	1	3	Q05920	Q05920 [989-997]	1	1173.61	0.755	0.826	0.623	0.580226	0.953319	0.726467	1.50076e+06	1.13313e+06	1.81771e+06	52.73	50.01	37.42	1.50076e+06	1.21296e+06	3.11299e+06		783042	1.63974e+06	1.81771e+06	2.22796e+06	993765		Peak Found	Peak Found	High	n/a	Peak Found	Peak Found	High	High	Peak Found	High	587.309	1.39	33.01	K.ELEKDLIDR.H	Used
	High	[R].SLPDLGLR.[Q]		1	1	19	Q05920	Q05920 [356-363]	0	870.504	1.284	0.732	0.94	0.714403	0.872967	0.951421	33028224	4.24049e+07	4.51089e+07	25.24	25.22	44.75	33028224	2.83967e+07	4.58145e+07	4.24049e+07	5.74608e+07	3.52067e+07	4.51089e+07	6.25018e+07	2.3472e+07		High	High	High	High	High	High	High	High	Peak Found	High	435.756	1.79	35.76	R.SLPDLGLR.Q	Used
	High	[K].VLKDLPR.[I]	1xCarbamyl [K3]	1	1	21	Q05920	Q05920 [967-973]	1	883.536	1.42	0.563	0.8	0.676605	0.354046	0.808392	5.09761e+07	7.24068e+07	9.05392e+07	30.6	16.36	25.17	47936624	5.09761e+07	8.11544e+07	5.78952e+07	7.24068e+07	8.06059e+07	9.05392e+07	9.52174e+07	5.77285e+07		High	High	High	High	High	High	High	High	High	High	442.272	1.99	26.14	K.VLKDLPR.I	Used
	High	[K].VLKDLPR.[I]		1	1	36	Q05920	Q05920 [967-973]	1	840.53	1.28	0.495	0.633	0.848432	0.0377408	0.0747868	4.51757e+07	5.78407e+07	9.13057e+07	10.33	33.32	12.88	52133084	4.51757e+07	4.28544e+07	5.78407e+07	6.96606e+07	3.43458e+07	9.13057e+07	9.66526e+07	7.49782e+07		High	High	High	High	High	High	High	High	High	High	420.769	2.01	20.15	K.VLKDLPR.I	Used
	High	[K].ALKDVKGQIGAPMPGK.[V]	2xCarbamyl [K6; K16]	1	1	1	Q05920	Q05920 [1104-1119]	2	1695.92																						No Quan Values	n/a	n/a	n/a	n/a	n/a	n/a	n/a	High	n/a	High	565.979	1.84		K.ALKDVKGQIGAPMPGK.V	Not Used
	High	[R].RLEYKPIKK.[V]		1	1	9	Q05920	Q05920 [31-39]	2	1174.73	1.115	0.55	0.613			0.329917	1.05536e+06	1.17674e+06	1.92036e+06		48.74	32.94		1.05536e+06		1.17674e+06	2.23139e+06	904745	1.92036e+06	1.87072e+06	3.23008e+06		High	Medium	High	Peak Found	High	High	High	High	High	High	392.248	2.29	18.6	R.RLEYKPIKK.V	Used
	High	[R].KVHVTKDMTLEGDDLILEIE.[-]	1xCarbamyl [K1]; 1xOxidation [M8]	1	1	2	Q05920	Q05920 [1159-1178]	2	2357.19	0.01	0.668	0.01				1.86905e+06		2.79892e+06			16.14	1.86905e+06						2.23183e+06	2.79892e+06	3.0915e+06		Peak Found	n/a	n/a	n/a	n/a	n/a	Peak Found	Medium	High	High	786.402	2.31	44.93	R.KVHVTKDMTLEGDDLILEIE.-	Used
	High	[K].GQIGAPMPGKVIDIK.[V]	1xCarbamyl [K10]; 1xOxidation [M7]	1	1	5	Q05920	Q05920 [1110-1124]	1	1582.86	0.987	1.38	1.362	0.999197	0.673085	0.692817	2.14161e+06	2.11276e+06	1.55148e+06	26.25	52.7	3.76		1.77493e+06	2.58404e+06		1.42828e+06	3.12526e+06		1.59326e+06	1.51079e+06		n/a	Peak Found	High	n/a	High	Peak Found	n/a	Peak Found	Medium	High	791.935	1.19	36.51	K.GQIGAPMPGKVIDIK.V	Used
	High	[K].FIEKPR.[H]		1	1	14	Q05920	Q05920 [238-243]	0	789.462	1.089	0.292	0.318	0.600576	0.136246	0.0386712	985134	1.07291e+06	3.37268e+06	57.72	46.95	65.94	2450463	985134	975593	1.23061e+06	1.07291e+06	424893	7.88506e+06	3.37268e+06	2.27286e+06		High	High	High	High	High	High	High	High	High	High	395.234	1.46	17.82	K.FIEKPR.H	Used
	High	[K].GQIGAPMPGK.[V]	1xCarbamyl [K10]	1	1	13	Q05920	Q05920 [1110-1119]	0	998.509	1.592	0.639	1.017	0.718449	0.706521	0.999754	12843860	2.04495e+07	2.0101e+07	4.33	36.38	35.14	12843860	1.22718e+07	1.3383e+07	2.04495e+07	2.04556e+07	9.80158e+06	2.06222e+07	2.0101e+07	1.00667e+07		High	High	High	High	High	High	High	High	High	High	499.758	1.56	19.77	K.GQIGAPMPGK.V	Used
	High	[K].MGDKVEAR.[A]	1xCarbamyl [K4]	1	1	3	Q05920	Q05920 [149-156]	1	948.457																						No Quan Values	n/a	n/a	n/a	n/a	n/a	n/a	High	High	n/a	High	474.732	1.29		K.MGDKVEAR.A	Not Used
	High	[K].FIEKPR.[H]	1xCarbamyl [K4]	1	1	38	Q05920	Q05920 [238-243]	0	832.468	0.707	0.904	0.639	0.451806	0.913037	0.281402	2.54639e+07	1.7992e+07	2.81733e+07	16.02	11.69	28.49	25829406	1.91396e+07	2.54639e+07	2.1058e+07	1.68433e+07	1.7992e+07	3.16263e+07	2.81733e+07	1.75375e+07		High	High	High	High	High	High	High	High	High	High	416.737	1.32	23.81	K.FIEKPR.H	Used
	High	[R].RLEYKPIKK.[V]	1xCarbamyl [K]	1	1	27	Q05920	Q05920 [31-39]	2	1217.74	1.044	0.669	0.699	0.939072	0.201255	0.305878	33378780	3.48579e+07	4.98818e+07	21.08	23.6	29.24	33378780	2.49475e+07	3.83998e+07	3.48579e+07	4.29002e+07	2.64953e+07	6.37417e+07	4.98818e+07	3.4815e+07		High	Medium	High	High	High	High	High	High	High	High	406.584	2.22	19.86	R.RLEYKPIKK.V	Used
	High	[K].DTQAMKEMHFHPK.[A]	1xCarbamyl [K6]; 2xOxidation [M5; M8]	1	1	2	Q05920	Q05920 [1091-1103]	1	1674.74																						No Quan Values	n/a	n/a	n/a	n/a	n/a	n/a	n/a	High	Medium	High	558.917	1.22		K.DTQAMKEMHFHPK.A	Not Used
	High	[K].VAKENGVDAVHPGYGFLSERADFAQACQDAGVR.[F]	1xCarbamidomethyl [C27]; 1xCarbamyl [K3]	1	1	1	Q05920	Q05920 [105-137]	2	3577.69																						No Quan Values	n/a	n/a	n/a	n/a	n/a	n/a	High	n/a	n/a	High	895.177	1.61		K.VAKENGVDAVHPGYGFLSERADFAQACQDAGVR.F	Not Used
	Medium	[R].GKTLHIK.[A]	1xCarbamyl [K2]	1	1	7	Q05920	Q05920 [1055-1061]	1	839.51	0.01	0.971	0.01				4.74494e+06		4.88587e+06			38.99	4.74494e+06						8.66687e+06	4.88587e+06	4.40597e+06		High	n/a	n/a	High	High	n/a	High	High	High	High	420.259	1.04	19.23	R.GKTLHIK.A	Used
	Medium	[K].FCEVAK.[E]	1xCarbamidomethyl [C2]	1	1	4	Q05920	Q05920 [662-667]	0	753.36	0.538	0.706	0.38		0.751198		1.21152e+06	651818	1.71525e+06	79.57		76.03	2.28996e+06	640966		651818			4.70473e+06	1.71525e+06	1.13631e+06		High	Peak Found	n/a	Peak Found	n/a	n/a	High	High	High	High	377.184	1.5	18.34	K.FCEVAK.E	Used
	Medium	[K].VIAHGKDHPTAATKMSR.[A]	1xCarbamyl [K14]	1	1	2	Q05920	Q05920 [429-445]	2	1862.97																						No Quan Values	n/a	n/a	Medium	n/a	n/a	n/a	High	n/a	n/a	High	466.497	1.54		K.VIAHGKDHPTAATKMSR.A	Not Used
High	P11276	Fibronectin OS=Mus musculus OX=10090 GN=Fn1 PE=1 SV=4	Fn1	4000.34	1.157	3.341	3.867	0.21	1.74	1.95	0.733938	0.128049	0.334046	2.00401e+09	2.31939e+09	5.99795e+08	95.44	49.89	82.95	50	110	110	2022	2477	272.4	5.59	14268	ENSMUSG00000026193	G5E8B8; mmu:14268; P11276; Q61567; Q61568; Q61569; Q64233; Q80UI4	2.00401e+09	9.09024e+09	1.87997e+09	2.31939e+09	3.27129e+09	1.06461e+09	3.94982e+08	1.84645e+09	5.99795e+08	High	High	High	High	High	High	High	High	High
	Confidence	Annotated Sequence	Modifications	# Protein Groups	# Proteins	# PSMs	Master Protein Accessions	Positions in Master Proteins	# Missed Cleavages	Theo. MH+ [Da]	Abundance Ratio: (A17) / (A10)	Abundance Ratio: (A10) / (WT)	Abundance Ratio: (A17) / (WT)	Abundance Ratio P-Value: (A17) / (A10)	Abundance Ratio P-Value: (A10) / (WT)	Abundance Ratio P-Value: (A17) / (WT)	Abundances (Grouped): A10	Abundances (Grouped): A17	Abundances (Grouped): WT	Abundances (Grouped) CV [%]: A10	Abundances (Grouped) CV [%]: A17	Abundances (Grouped) CV [%]: WT	Abundances (Normalized): F5: Sample, A10	Abundances (Normalized): F6: Sample, A10	Abundances (Normalized): F7: Sample, A10	Abundances (Normalized): F8: Sample, A17	Abundances (Normalized): F9: Sample, A17	Abundances (Normalized): F10: Sample, A17	Abundances (Normalized): F2: Sample, WT	Abundances (Normalized): F3: Sample, WT	Abundances (Normalized): F4: Sample, WT	Quan Info	Found in Sample: F5: Sample, A10	Found in Sample: F6: Sample, A10	Found in Sample: F7: Sample, A10	Found in Sample: F8: Sample, A17	Found in Sample: F9: Sample, A17	Found in Sample: F10: Sample, A17	Found in Sample: F2: Sample, WT	Found in Sample: F3: Sample, WT	Found in Sample: F4: Sample, WT	Confidence (by Search Engine): Sequest HT	m/z [Da] (by Search Engine): Sequest HT	XCorr (by Search Engine): Sequest HT	Top Apex RT [min]	Sequence in Protein	Quan Usage
	High	[R].NGESQPLVQTAVTNIDRPK.[G]		1	1	29	P11276	P11276 [1708-1726]	0	2067.08	0.956	4.806	4.596	0.904712	0.227606	0.352947	1.32686e+07	1.26874e+07	2.7606e+06	106.14	57.82	128.2	1.19737e+07	7.25175e+07	1.32686e+07	1.26874e+07	2.72685e+07	9.39595e+06	611315	1.24665e+07			High	High	High	High	High	High	Peak Found	High	n/a	High	1034.04	3.61	33.69	R.NGESQPLVQTAVTNIDRPK.G	Used
	High	[R].NGESQPLVQTAVTNIDRPKGLAFTDVDVDSIK.[I]	1xCarbamyl [K19]	1	1	2	P11276	P11276 [1708-1739]	1	3470.78	0.01	100					5.27794e+06							5.27794e+06									n/a	High	n/a	n/a	n/a	n/a	n/a	n/a	n/a	High	868.449	2.81	49.67	R.NGESQPLVQTAVTNIDRPKGLAFTDVDVDSIK.I	Used
	High	[K].QYNVGPLASKYPLR.[N]		1	1	44	P11276	P11276 [1040-1053]	1	1605.87	0.935	2.776	2.595	0.807247	0.286682	0.528748	2.58644e+07	2.41786e+07	9.31615e+06	106.04	60.75	112.95	25210610	1.46493e+08	2.58644e+07	2.41786e+07	5.11987e+07	1.58624e+07		2.78486e+07	3.11652e+06		High	High	High	High	High	High	n/a	High	High	High	535.963	4.3	34.18	K.QYNVGPLASKYPLR.N	Used
	High	[K].QYNVGPLASKYPLR.[N]	1xCarbamyl [K10]	1	1	22	P11276	P11276 [1040-1053]	1	1648.88	1.219	1.1	1.341	0.807393			1.61363e+07	1.96769e+07	1.46746e+07	99.23	38.49		1.24904e+07	7.17091e+07	1.61363e+07	1.96769e+07	2.30672e+07	1.00198e+07		1.46746e+07			High	High	High	High	High	High	n/a	High	n/a	High	824.944	3.13	40.34	K.QYNVGPLASKYPLR.N	Used
	High	[K].QYNVGPLASK.[Y]		1	1	9	P11276	P11276 [1040-1049]	0	1076.57	0.01	100					4.31168e+07							4.31168e+07									n/a	High	n/a	n/a	High	n/a	n/a	High	n/a	High	538.79	2.31	26.36	K.QYNVGPLASK.Y	Used
	High	[R].QKTGLDSPTGFDSSDITANSFTVHWVAPR.[A]	1xCarbamyl [K2]	1	1	14	P11276	P11276 [1444-1472]	1	3177.52	2.152	0.397	0.855				2.42206e+06	5.21217e+06	6.09351e+06	137.88			2.42206e+06	2.71001e+07	1.84628e+06		5.21217e+06			6.09351e+06			Peak Found	High	Peak Found	n/a	High	n/a	n/a	High	n/a	High	1059.85	3.72	49.02	R.QKTGLDSPTGFDSSDITANSFTVHWVAPR.A	Used
	High	[R].NTFAEITGLSPGVTYLFK.[V]		1	1	25	P11276	P11276 [958-975]	0	1958.03	0.974	1.604	1.561	0.825455			2.99903e+07	2.9203e+07	1.87023e+07	109.75	54.57		14480263	1.35449e+08	2.99903e+07	2.9203e+07	4.23813e+07	1.20459e+07		1.87023e+07			High	High	High	High	High	High	n/a	High	n/a	High	979.517	3.76	56.3	R.NTFAEITGLSPGVTYLFK.V	Used
	High	[K].NNQKSEPLIGR.[K]	1xCarbamyl [K4]	1	1	10	P11276	P11276 [2068-2078]	1	1298.68	0.35	7.158	2.504				2.60563e+07	9.11505e+06	3.64018e+06					2.60563e+07			9.11505e+06			3.64018e+06			n/a	High	High	High	High	n/a	n/a	High	n/a	High	649.844	2.67	25.1	K.NNQKSEPLIGR.K	Used
	High	[R].NLQPGSEYTVTLVAVK.[G]		1	1	48	P11276	P11276 [1054-1069]	0	1718.93	1.008	13.81	13.919	0.770544	0.0849472	0.207752	3.30299e+07	3.32893e+07	2.3917e+06	96.94	49.16	139.1	2.80043e+07	1.46709e+08	3.30299e+07	3.32893e+07	4.45733e+07	1.45827e+07	2.3917e+06	2.88643e+07	1.97247e+06		High	High	High	High	High	High	High	High	High	High	859.97	2.59	40.72	R.NLQPGSEYTVTLVAVK.G	Used
	High	[R].NLQPGSEYTVTLVAVKGNQQSPK.[A]		1	1	6	P11276	P11276 [1054-1076]	1	2458.29																						No Quan Values	High	High	High	High	n/a	High	n/a	n/a	n/a	High	820.103	4.08		R.NLQPGSEYTVTLVAVKGNQQSPK.A	Not Used
	High	[R].NLQPGSEYTVTLVAVKGNQQSPK.[A]	1xCarbamyl [K16]	1	1	10	P11276	P11276 [1054-1076]	1	2501.3	1.426	0.471	0.672	0.921819			2.79798e+06	3.99067e+06	5.93726e+06	130.49	62.05		2.76581e+06	2.82797e+07	2.79798e+06	2.49242e+06	6.38957e+06			5.93726e+06			High	High	Medium	Medium	High	n/a	n/a	High	n/a	High	1251.15	2.22	41.4	R.NLQPGSEYTVTLVAVKGNQQSPK.A	Used
	High	[R].QKTGLDSPTGFDSSDITANSFTVHWVAPR.[A]		1	1	19	P11276	P11276 [1444-1472]	1	3134.52	1.106	5.718	6.325	0.769304	0.0848088	0.17607	1.31973e+07	1.45983e+07	2.30794e+06	84.57	47.86	96.93	1.03266e+07	4.52463e+07	1.31973e+07	1.45983e+07	1.74467e+07	5.84645e+06		5.34191e+06	997135		High	High	High	High	High	High	n/a	High	Peak Found	High	784.385	5.31	44.61	R.QKTGLDSPTGFDSSDITANSFTVHWVAPR.A	Used
	High	[K].IGEKWDRQGENGQR.[M]	1xCarbamyl [K4]	1	1	1	P11276	P11276 [2350-2363]	2	1715.82																						No Quan Values	n/a	High	n/a	n/a	n/a	n/a	n/a	n/a	n/a	High	572.611	1.93		K.IGEKWDRQGENGQR.M	Not Used
	High	[R].IGFKLGVRPSQGGEAPR.[E]		1	1	4	P11276	P11276 [1112-1128]	1	1768.98																						No Quan Values	n/a	High	n/a	n/a	High	n/a	n/a	n/a	n/a	High	443.001	3.39		R.IGFKLGVRPSQGGEAPR.E	Not Used
	High	[R].IGFKLGVRPSQGGEAPR.[E]	1xCarbamyl [K4]	1	1	34	P11276	P11276 [1112-1128]	1	1811.99	0.974	6.381	6.218	0.755403	0.10203	0.257231	27432779	2.67317e+07	4.29942e+06	87.92	38.39	125.09	27432779	1.0833e+08	2.55208e+07	2.67317e+07	3.47459e+07	1.52215e+07	4.29942e+06	2.76044e+07	2.03925e+06		High	High	High	High	High	High	High	High	High	High	604.667	2.87	34.02	R.IGFKLGVRPSQGGEAPR.E	Used
	High	[K].IHLYTLNDNAR.[S]		1	1	20	P11276	P11276 [1971-1981]	0	1329.69	0.419	3.113	1.306	0.166976			3.15586e+07	1.32347e+07	1.01364e+07	54.61	30.73			4.74228e+07	2.10014e+07	1.52225e+07	1.32347e+07	7.99399e+06		1.01364e+07			High	High	High	High	High	Peak Found	n/a	High	n/a	High	665.349	2.64	29.53	K.IHLYTLNDNAR.S	Used
	High	[K].LGVRPSQGGEAPR.[E]		1	1	39	P11276	P11276 [1116-1128]	0	1323.71	1.345	4.929	6.628	0.833449	0.174616	0.357532	96656348	1.29958e+08	1.96081e+07	103.83	55	123.03	96656348	5.29283e+08	9.6177e+07	1.29958e+08	1.80886e+08	4.97456e+07	1.96081e+07	1.29707e+08	1.1614e+07		High	High	High	High	High	High	High	High	High	High	441.909	4.01	19.45	K.LGVRPSQGGEAPR.E	Used
	High	[R].LRPRPYLPNVDEEVQIGHVPR.[G]		1	1	42	P11276	P11276 [2161-2181]	0	2484.35	0.8	16.599	13.274	0.758574			4.43266e+07	3.54495e+07	2.67051e+06	56.92	29.64		2.97549e+07	8.91875e+07	4.43266e+07	3.54495e+07	5.13855e+07	2.91542e+07		2.67051e+06			High	High	High	High	High	High	n/a	High	n/a	High	621.842	4.81	37.75	R.LRPRPYLPNVDEEVQIGHVPR.G	Used
	High	[R].ISCTIANR.[C]	1xCarbamidomethyl [C3]	1	1	24	P11276	P11276 [134-141]	0	934.477	0.545	3.742	2.039	0.683985	0.276404	0.605971	7.63933e+07	4.16244e+07	2.04144e+07	64.32	4.16	83.64	46766200	1.2479e+08		4.04165e+07	4.28684e+07		1.03434e+07	4.02914e+07			High	High	High	High	High	High	High	High	High	High	467.742	2.07	19.61	R.ISCTIANR.C	Used
	High	[R].LSDAGFKLTCQCLGFGSGHFR.[C]	2xCarbamidomethyl [C10; C12]	1	1	4	P11276	P11276 [2314-2334]	1	2358.11	0.01	100					3.22776e+06			41.24			3.22776e+06	5.91296e+06	2.89531e+06								High	High	Peak Found	n/a	n/a	n/a	n/a	n/a	n/a	High	590.283	3.18	40.99	R.LSDAGFKLTCQCLGFGSGHFR.C	Used
	High	[R].ITYGETGGNSPVQEFTVPGSK.[S]		1	1	34	P11276	P11276 [1570-1590]	0	2168.05	1.119	14.893	16.658	0.901327	0.0715454	0.12479	4.53683e+07	5.07467e+07	3.0463e+06	85.37	39.55	139.91	35778600	1.58288e+08	4.53683e+07	5.07467e+07	6.31124e+07	2.66762e+07	2.18533e+06	3.55507e+07	3.0463e+06		High	High	High	High	High	High	High	High	High	High	1084.53	3.06	39.25	R.ITYGETGGNSPVQEFTVPGSK.S	Used
	High	[K].LTCQCLGFGSGHFR.[C]	2xCarbamidomethyl [C3; C5]	1	1	6	P11276	P11276 [2321-2334]	0	1639.75	0.818	2.417	1.978	0.999458			4.98219e+06	4.07714e+06	2.06122e+06	90.81	9.12		4.98219e+06	1.16849e+07	1.06923e+06	4.34916e+06	3.82213e+06			2.06122e+06			High	High	Peak Found	High	High	n/a	n/a	Peak Found	n/a	High	547.253	2.97	33.16	K.LTCQCLGFGSGHFR.C	Used
	High	[R].ITGYIIKYEKPGSPPR.[E]		1	1	18	P11276	P11276 [2020-2035]	1	1819.01	1.112	6.974	7.753	0.764455	0.100118	0.210754	3.22132e+07	3.5816e+07	4.61935e+06	91.94	57.25	100.74	21400801	1.16751e+08	3.22132e+07	3.5816e+07	4.22298e+07	1.03424e+07	1.89344e+06	1.12696e+07			High	High	High	High	High	High	Peak Found	High	n/a	High	607.009	4.47	28.78	R.ITGYIIKYEKPGSPPR.E	Used
	High	[R].ITGYIIKYEKPGSPPR.[E]	1xCarbamyl [K]	1	1	41	P11276	P11276 [2020-2035]	1	1862.02	0.812	5.975	4.851	0.703766	0.156984	0.367447	2.29719e+07	1.86514e+07	3.84486e+06	84.69	46.72	122.69	2.29719e+07	7.86588e+07	1.78448e+07	1.86514e+07	2.46105e+07	8.62104e+06	1.02407e+06	1.44355e+07			High	High	High	High	High	High	Peak Found	High	n/a	High	621.344	3.27	33.61	R.ITGYIIKYEKPGSPPR.E	Used
	High	[R].ITGYIIKYEKPGSPPR.[E]	2xCarbamyl [K7; K10]	1	1	12	P11276	P11276 [2020-2035]	1	1905.02	0.41	2.041	0.837	0.597928			6.66074e+06	2.73265e+06	3.26354e+06	92.48	26.9		3.04668e+06	1.45619e+07		2.25408e+06	3.31284e+06			3.26354e+06			High	High	n/a	High	Peak Found	n/a	n/a	High	n/a	High	953.015	2.31	39.43	R.ITGYIIKYEKPGSPPR.E	Used
	High	[K].VGDTYERPK.[D]		1	1	5	P11276	P11276 [109-117]	0	1064.54	0.01	3.336	0.01		0.0439158		1.0343e+06		310078	20.08		44.55	896523	1.19326e+06					310078	508216	208395		High	High	n/a	n/a	n/a	n/a	Peak Found	High	Peak Found	High	532.772	2.75	16.81	K.VGDTYERPK.D	Used
	High	[R].TVLVTWTPPR.[A]		1	1	58	P11276	P11276 [1011-1020]	0	1169.67	1.081	12.79	13.832	0.73383	0.0590287	0.156584	1.36451e+07	1.47569e+07	1.06686e+06	97.64	45	133.39	13506203	6.62048e+07	1.36451e+07	1.47569e+07	1.82984e+07	6.67297e+06	768494	1.0124e+07	1.06686e+06		High	High	High	High	High	High	Peak Found	High	Peak Found	High	585.338	2.22	38.42	R.TVLVTWTPPR.A	Used
	High	[R].TYLGNALVCTCYGGSR.[G]	2xCarbamidomethyl [C9; C11]	1	1	21	P11276	P11276 [69-84]	0	1791.82	0.496	2.069	1.026	0.754519			2.3013e+07	1.14102e+07	1.11235e+07	74.4	43.73		2.3013e+07	3.61604e+07	4.64861e+06	1.39204e+07	1.14102e+07	5.25495e+06		1.11235e+07			High	High	High	High	High	High	High	High	n/a	High	896.411	3.64	38.25	R.TYLGNALVCTCYGGSR.G	Used
	High	[R].TTPPTAATPVR.[L]		1	1	19	P11276	P11276 [2150-2160]	0	1111.61	0.853	100	100	0.959427			6.26011e+06	5.33755e+06		88.6	86.12		2.22929e+06	1.65895e+07	6.26011e+06	3.0208e+06	1.62489e+07	5.33755e+06					High	High	High	High	High	High	n/a	n/a	n/a	High	556.31	2.64	20.25	R.TTPPTAATPVR.L	Used
	High	[R].VEVLPVSLPGEHGQR.[L]		1	1	13	P11276	P11276 [938-952]	0	1616.88	0.463	100	100				3.11845e+07	1.44304e+07		102.84				7.84691e+07	1.2393e+07		1.44304e+07						High	High	High	High	High	n/a	n/a	High	n/a	High	539.63	3.46	35.77	R.VEVLPVSLPGEHGQR.L	Used
	High	[R].VEVLPVSLPGEHGQRLPVNR.[N]		1	1	13	P11276	P11276 [938-957]	1	2196.22	0.716	100	100	0.402042			2.82975e+06	2.02504e+06		117.84	0.17		2.07538e+06	1.80693e+07	2.82975e+06	2.02268e+06		2.02741e+06					High	High	High	High	High	High	n/a	High	n/a	High	549.812	2.82	38.01	R.VEVLPVSLPGEHGQRLPVNR.N	Used
	High	[R].VEYELSEEGDEPQYLDLPSTATSVNIPDLLPGRK.[Y]		1	1	1	P11276	P11276 [751-784]	1	3774.86																						No Quan Values	n/a	High	n/a	n/a	n/a	n/a	n/a	n/a	n/a	High	1258.96	2.91		R.VEYELSEEGDEPQYLDLPSTATSVNIPDLLPGRK.Y	Not Used
	High	[K].VFAVHQGR.[E]		1	1	6	P11276	P11276 [976-983]	0	913.5	0.308	1.354	0.417	0.847159			3605499	1.11031e+06	2.66246e+06	96.94	39.46		3605499	8.18131e+06	365677	1.47887e+06	833596			2.66246e+06			High	High	Peak Found	High	Peak Found	n/a	n/a	High	n/a	High	457.254	2.06	18.84	K.VFAVHQGR.E	Used
	High	[K].YEKPGSPPR.[E]	1xCarbamyl [K3]	1	1	12	P11276	P11276 [2027-2035]	0	1073.54	1.292	100	100	0.96306			2.62005e+06	3.3848e+06		102.06	11.63		1526458	1.08714e+07	2.62005e+06	3.6756e+06	3.11701e+06						High	High	High	High	High	High	n/a	n/a	n/a	High	537.272	1.98	21.06	K.YEKPGSPPR.E	Used
	High	[R].WKCDPIDQCQDSETR.[T]	2xCarbamidomethyl [C3; C9]	1	1	1	P11276	P11276 [553-567]	1	1937.81																						No Quan Values	n/a	High	n/a	n/a	n/a	n/a	n/a	n/a	n/a	High	646.609	2.47		R.WKCDPIDQCQDSETR.T	Not Used
	High	[R].WKEATIPGHLNSYTIK.[G]		1	1	17	P11276	P11276 [654-669]	1	1857.99	0.881	2.485	2.189	0.651304			1.55357e+07	1.36873e+07	6.25303e+06	88.94	47.55		1.55357e+07	6.06676e+07	1.36174e+07	1.36873e+07	2.28824e+07	8.7319e+06		6.25303e+06			High	High	High	High	High	High	n/a	High	n/a	High	620	4.53	33.78	R.WKEATIPGHLNSYTIK.G	Used
	High	[R].WKEATIPGHLNSYTIK.[G]	1xCarbamyl [K2]	1	1	8	P11276	P11276 [654-669]	1	1900.99	0.897	1.388	1.245	0.492596			8.17685e+06	7.33448e+06	5.89161e+06	83.83	49.08		8.17685e+06	3.02835e+07	7.70721e+06	7.33448e+06	9.9645e+06	3.28123e+06		5.89161e+06			High	High	High	Peak Found	High	Peak Found	n/a	High	n/a	High	951	2.84	37.8	R.WKEATIPGHLNSYTIK.G	Used
	High	[R].WLPSTSPVTGYR.[V]		1	1	40	P11276	P11276 [1652-1663]	0	1363.7	0.683	2.257	1.54	0.467741			76531400	5.22356e+07	3.39099e+07	81.53	47.91		76531400	2.23568e+08	4.7385e+07	5.22356e+07	7.19077e+07	2.46194e+07		3.39099e+07			High	High	High	High	High	High	n/a	High	n/a	High	682.354	2.63	36.71	R.WLPSTSPVTGYR.V	Used
	High	[R].WRPKTSTGR.[W]	1xCarbamyl [K4]	1	1	24	P11276	P11276 [645-653]	1	1131.6	0.872	3.941	3.436	0.782083	0.374393	0.681392	26619922	2.32084e+07	6.75529e+06	103.18	60.48	123.33	26619922	1.06841e+08	1.34809e+07	2.32084e+07	3.16833e+07	7.08797e+06		2.58409e+07	1.76596e+06		High	High	High	High	High	High	n/a	High	Medium	High	566.305	1.75	19.3	R.WRPKTSTGR.W	Used
	High	[R].WSRPQAPITGYR.[I]		1	1	29	P11276	P11276 [830-841]	0	1431.75	1.059	19.929	21.1	0.816592	0.0276695	0.0583612	112507284	1.19121e+08	5.64544e+06	90.75	31.38	133.79	112507284	4.35875e+08	9.06679e+07	1.19121e+08	1.23944e+08	6.57461e+07	5.64544e+06	4.59177e+07	2.63103e+06		High	High	High	High	High	High	High	High	High	High	477.921	3.99	28.98	R.WSRPQAPITGYR.I	Used
	High	[R].YRVTYSSPEDGIR.[E]		1	1	26	P11276	P11276 [1752-1764]	1	1542.75	1.372	1.481	2.032	0.909959			36706809	5.03589e+07	2.47862e+07	101.9	72.47		36706809	1.86934e+08	3.40182e+07	5.03589e+07	9.90168e+07	1.84984e+07		2.47862e+07			High	High	High	High	High	High	n/a	High	n/a	High	771.88	3.88	27.35	R.YRVTYSSPEDGIR.E	Used
	High	[K].YSFCTDHAVLVQTR.[G]	1xCarbamidomethyl [C4]	1	1	18	P11276	P11276 [398-411]	0	1696.81	0.882	0.976	0.861	0.871178			5.67368e+06	5.00607e+06	5.81177e+06	111.18	57.18		1.96298e+06	1.63988e+07		5.74494e+06	5.00607e+06	1.41136e+06		5.81177e+06			High	High	n/a	High	High	Peak Found	n/a	High	n/a	High	848.909	2.86	33.35	K.YSFCTDHAVLVQTR.G	Used
	High	[K].YIVNVYQISEEGK.[Q]		1	1	9	P11276	P11276 [785-797]	0	1541.78	0.702	3.326	2.334	0.893866			6.01196e+06	4.21818e+06	1.80744e+06	90.66	10.04			1.28543e+07	2.81179e+06	4.52893e+06	3.92876e+06			1.80744e+06			n/a	High	High	High	High	n/a	n/a	High	n/a	High	771.396	3.16	39.61	K.YIVNVYQISEEGK.Q	Used
	High	[R].YQCYCYGR.[G]	2xCarbamidomethyl [C3; C5]	1	1	6	P11276	P11276 [585-592]	0	1169.45	0.514	100	100	0.495763			1.68995e+07	8.68985e+06		89.41	41.97		8.02174e+06	3.56023e+07		1.18004e+07	6.39924e+06						Peak Found	High	n/a	High	High	n/a	n/a	n/a	n/a	High	585.229	1.82	23.22	R.YQCYCYGR.G	Used
	High	[R].VTDATETTITISWR.[T]		1	1	16	P11276	P11276 [1912-1925]	0	1593.81	1.987	0.585	1.163				257868	512502	440535	75.29			128234	612236	257868		512502			440535			Peak Found	High	Peak Found	n/a	Peak Found	n/a	n/a	Peak Found	n/a	High	797.409	1.96	69.86	R.VTDATETTITISWR.T	Used
	High	[R].VVTPLSPPTNLHLEANPDTGVLTVSWER.[S]		1	1	64	P11276	P11276 [1169-1196]	0	3042.59	0.832	1.147	0.955	0.410018			2.63212e+07	2.19012e+07	2.29416e+07	75.52	51.1		22075185	8.01055e+07	2.63212e+07	2.19012e+07	2.5719e+07	7.79731e+06		2.29416e+07			High	High	High	High	High	High	n/a	High	n/a	High	1014.87	3.33	52.44	R.VVTPLSPPTNLHLEANPDTGVLTVSWER.S	Used
	High	[R].VTTTPKNGLGPSK.[T]	1xCarbamyl [K6]	1	1	4	P11276	P11276 [1664-1676]	1	1342.73																						No Quan Values	n/a	High	n/a	High	n/a	n/a	n/a	n/a	n/a	High	671.869	2.28		R.VTTTPKNGLGPSK.T	Not Used
	High	[R].VTWAPPPSIELTNLLVR.[Y]		1	1	63	P11276	P11276 [1375-1391]	0	1906.08	1.009	13.966	14.091	0.829424	0.0656027	0.139064	129358932	1.30518e+08	9.2623e+06	91.18	39.41	139.74	129358932	5.15942e+08	1.09044e+08	1.30518e+08	1.68502e+08	7.18041e+07	5.16334e+06	9.71956e+07	9.2623e+06		High	High	High	High	High	High	High	High	High	High	636.032	5.59	56.8	R.VTWAPPPSIELTNLLVR.Y	Used
	High	[R].VTYSSPEDGIR.[E]		1	1	11	P11276	P11276 [1754-1764]	0	1223.59	2.145	1.054	2.261	0.985725			7.01102e+06	1.50376e+07	6.65034e+06	125.76	28.63		7.01102e+06	5.57218e+07	5.45286e+06	1.22469e+07	1.84644e+07			6.65034e+06			High	High	High	High	High	n/a	n/a	Peak Found	n/a	High	612.299	1.85	25.33	R.VTYSSPEDGIR.E	Used
	High	[R].RPGAAEPSPDGTTGHTYNQYTQR.[Y]		1	1	13	P11276	P11276 [2425-2447]	0	2504.15	3.611	0.777	2.804	0.986425			1.14634e+07	4.13939e+07	1.47616e+07	135.02	57.81		10924392	1.29951e+08	1.14634e+07	4.13939e+07	5.04298e+07	1.2113e+07		1.47616e+07			Peak Found	High	High	High	High	Peak Found	n/a	High	n/a	High	835.391	5.96	23.23	R.RPGAAEPSPDGTTGHTYNQYTQR.Y	Used
	High	[R].TKTETITGFQVDAIPANGQTPVQR.[S]		1	1	25	P11276	P11276 [1926-1949]	1	2572.34	0.756	4.054	3.064	0.782436	0.220823	0.438493	1.8933e+07	1.43097e+07	4.67034e+06	105.66	47.93	109.74	11472648	8.57949e+07	1.8933e+07	1.43097e+07	2.53565e+07	9.97554e+06		1.31506e+07	1.65864e+06		High	High	High	High	High	High	n/a	High	High	High	1286.67	4.61	37.43	R.TKTETITGFQVDAIPANGQTPVQR.S	Used
	High	[R].TKTETITGFQVDAIPANGQTPVQR.[S]	1xCarbamyl [K2]	1	1	14	P11276	P11276 [1926-1949]	1	2615.34	1.424	0.659	0.938	0.976855			4.67201e+06	6.65512e+06	7.09198e+06	125.06	67.17		3.37335e+06	3.5299e+07	4.67201e+06	3.9707e+06	1.11544e+07			7.09198e+06			High	High	High	High	High	High	n/a	High	n/a	High	1308.17	3.79	41.61	R.TKTETITGFQVDAIPANGQTPVQR.S	Used
	High	[R].STTPDITGYR.[I]		1	1	33	P11276	P11276 [1197-1206]	0	1110.54	1.317	0.725	0.955	0.864473			5.76407e+07	7.5932e+07	7.95083e+07	103.76	50.91		56910520	3.13995e+08	5.76407e+07	7.5932e+07	1.20787e+08	4.04694e+07		7.95083e+07			High	High	High	High	High	High	n/a	High	High	High	555.775	2.2	26.25	R.STTPDITGYR.I	Used
	High	[R].SSPVIIDASTAIDAPSNLR.[F]		1	1	53	P11276	P11276 [1982-2000]	0	1927.01	1.116	10.531	11.758	0.907346	0.0874974	0.15012	9.63221e+07	1.07541e+08	9.14624e+06	97.25	39.17	127.7	71187258	4.03789e+08	9.63221e+07	1.07541e+08	1.48376e+08	6.46664e+07	8.22328e+06	8.1787e+07	9.14624e+06		High	High	High	High	High	High	High	High	High	High	964.01	3.97	42.45	R.SSPVIIDASTAIDAPSNLR.F	Used
	High	[K].STATINNIKPGADYTITLYAVTGR.[G]		1	1	3	P11276	P11276 [1591-1614]	0	2540.34	0.01	100					6.60077e+06							6.60077e+06									n/a	High	n/a	n/a	n/a	n/a	n/a	n/a	n/a	High	847.45	2.22	44.16	K.STATINNIKPGADYTITLYAVTGR.G	Used
	High	[R].SSPVIIDASTAIDAPSNLRFLTTTPNSLLVSWQAPR.[A]		1	1	5	P11276	P11276 [1982-2017]	1	3839.03	0.66	100	100				7.06433e+06	4.66061e+06						7.06433e+06			4.66061e+06						n/a	High	n/a	n/a	High	n/a	n/a	n/a	n/a	High	960.513	4.64	60.05	R.SSPVIIDASTAIDAPSNLRFLTTTPNSLLVSWQAPR.A	Used
	High	[K].TEIDKPSQMQVTDVQDNSISVR.[W]	1xCarbamyl [K5]	1	1	8	P11276	P11276 [1630-1651]	0	2533.22	1.147	100	100				5.97032e+06	6.84525e+06		105.97			2260053	1.57716e+07			6.84525e+06						High	High	High	High	High	n/a	n/a	n/a	n/a	High	845.078	4.47	31.41	K.TEIDKPSQMQVTDVQDNSISVR.W	Used
	High	[R].TFYQIGDSWEKFVHGVR.[Y]		1	1	3	P11276	P11276 [568-584]	1	2069.02																						No Quan Values	High	High	n/a	High	n/a	n/a	n/a	n/a	n/a	High	518.011	1.94		R.TFYQIGDSWEKFVHGVR.Y	Not Used
	High	[R].TFYQIGDSWEKFVHGVR.[Y]	1xCarbamyl [K11]	1	1	4	P11276	P11276 [568-584]	1	2112.03	0.542	4.692	2.543	0.175502			6.66537e+06	3.61272e+06	1.42059e+06	28.22	7.54		5.44482e+06	8.15954e+06		3.425e+06	3.81072e+06			1.42059e+06			Peak Found	High	n/a	High	High	n/a	n/a	Peak Found	n/a	High	704.681	2.85	51.86	R.TFYQIGDSWEKFVHGVR.Y	Used
	High	[R].TFYSCTTEGR.[Q]	1xCarbamidomethyl [C5]	1	1	14	P11276	P11276 [370-379]	0	1221.52	0.245	9.407	2.306				8.00785e+07	1.96274e+07	8.51287e+06		24.74			8.00785e+07		1.64475e+07	2.34219e+07			8.51287e+06			High	High	High	High	High	n/a	n/a	High	n/a	High	611.264	1.77	23.97	R.TFYSCTTEGR.Q	Used
	High	[K].TGLDSPTGFDSSDITANSFTVHWVAPR.[A]		1	1	21	P11276	P11276 [1446-1472]	0	2878.36	0.752	1.835	1.38	0.429796			6.77143e+06	5.09223e+06	3.69103e+06	89.29	50.18		6.40125e+06	2.76061e+07	6.77143e+06	5.09223e+06	8.03362e+06	2.73733e+06		3.69103e+06			High	High	High	High	High	High	n/a	High	n/a	High	960.128	4.89	49.67	K.TGLDSPTGFDSSDITANSFTVHWVAPR.A	Used
	High	[R].TFYQIGDSWEK.[F]		1	1	21	P11276	P11276 [568-578]	0	1373.64	1.228	8.145	10.005	0.82603	0.0654111	0.139834	11801647	1.44971e+07	1.44902e+06	103.61	53.29	116.28	11801647	5.77914e+07	9.38614e+06	1.44971e+07	1.87414e+07	5.33573e+06	1.44902e+06	6.92611e+06	538835		High	High	High	High	High	High	Peak Found	High	Peak Found	High	687.322	2.43	39.51	R.TFYQIGDSWEK.F	Used
	High	[R].SYTITGLQPGTDYK.[I]		1	1	17	P11276	P11276 [1957-1970]	0	1543.76	0.848	1.998	1.695	0.692558			25389508	2.15403e+07	1.27073e+07	84.56	63.6		25389508	7.03132e+07	1.22764e+07	2.15403e+07	2.88847e+07	5.63511e+06		1.27073e+07			High	High	High	High	High	High	n/a	High	High	High	772.386	2.96	35.03	R.SYTITGLQPGTDYK.I	Used
	High	[R].SYTITGLQPGTDYKIHLYTLNDNAR.[S]		1	1	24	P11276	P11276 [1957-1981]	1	2854.44	0.777	1.93	1.499	0.911755			2.94213e+07	2.28554e+07	1.52452e+07	89.23	35.72		15170892	9.11128e+07	2.94213e+07	2.28554e+07	4.00777e+07	2.22057e+07		1.52452e+07			High	High	High	High	High	High	High	High	n/a	High	952.151	4.67	42.48	R.SYTITGLQPGTDYKIHLYTLNDNAR.S	Used
	High	[R].SYTITGLQPGTDYKIHLYTLNDNAR.[S]	1xCarbamyl [K14]	1	1	9	P11276	P11276 [1957-1981]	1	2897.44	0.01	100					2.09587e+07							2.09587e+07									n/a	High	High	High	High	n/a	n/a	Medium	n/a	High	966.492	2.99	45.77	R.SYTITGLQPGTDYKIHLYTLNDNAR.S	Used
	High	[K].TASPDQTEMTIEGLQPTVEYVVSVYAQNR.[N]	1xOxidation [M9]	1	1	10	P11276	P11276 [1679-1707]	0	3242.55	0.625	5.136	3.209	0.892335			3.35621e+06	2.09715e+06	653508	107.59	16.33			9.10538e+06	1.23708e+06	1.86747e+06		2.35508e+06		653508			n/a	High	High	Peak Found	High	Peak Found	n/a	High	n/a	High	1081.52	2.94	59.34	K.TASPDQTEMTIEGLQPTVEYVVSVYAQNR.N	Used
	High	[K].TDELPQLVTLPHPNLHGPEILDVPSTVQK.[T]		1	1	3	P11276	P11276 [2081-2109]	0	3187.7	0.01	5.629	0.01				3.59074e+06		637867					3.59074e+06						637867			n/a	High	n/a	n/a	High	n/a	n/a	Peak Found	n/a	High	797.682	2.23	49.61	K.TDELPQLVTLPHPNLHGPEILDVPSTVQK.T	Used
	High	[K].TASPDQTEMTIEGLQPTVEYVVSVYAQNR.[N]		1	1	3	P11276	P11276 [1679-1707]	0	3226.56																						No Quan Values	n/a	High	n/a	n/a	n/a	n/a	n/a	n/a	n/a	High	1076.19	1.02		K.TASPDQTEMTIEGLQPTVEYVVSVYAQNR.N	Not Used
	High	[R].HALQSASAGSGSFTDVR.[T]		1	1	18	P11276	P11276 [274-290]	0	1690.81	1.292	100	100	0.783858			1.62749e+07	2.1029e+07		115.68	46.07		11979637	9.91092e+07	1.62749e+07	2.1029e+07	3.51433e+07	1.39847e+07					High	High	High	High	High	High	n/a	High	n/a	High	845.911	4.95	25.2	R.HALQSASAGSGSFTDVR.T	Used
	High	[R].GVTYNIIVEALQNQRR.[H]		1	1	23	P11276	P11276 [2255-2270]	1	1874.02	1.267	5.123	6.491	0.977587	0.141061	0.174332	46685467	5.91511e+07	9.11223e+06	82.4	19.97	121.89	46685467	1.68946e+08	4.41128e+07	5.91511e+07	7.36288e+07	4.95162e+07	2.48183e+06	3.34562e+07			High	High	High	High	High	High	High	High	High	High	937.516	3.15	45.74	R.GVTYNIIVEALQNQRR.H	Used
	High	[R].GVTYNIIVEALQNQR.[R]		1	1	63	P11276	P11276 [2255-2269]	0	1717.92	1.34	0.918	1.231	0.707996			18250258	2.44641e+07	1.9877e+07	92.41	50.38		18250258	7.83528e+07	1.71201e+07	2.44641e+07	2.60047e+07	8.21606e+06		1.9877e+07			High	High	High	High	High	High	n/a	High	n/a	High	859.465	3.58	52.06	R.GVTYNIIVEALQNQR.R	Used
	High	[R].DGQERDAPIVNR.[V]		1	1	37	P11276	P11276 [1157-1168]	1	1369.68	0.985	11.907	11.73	0.867919	0.111511	0.214034	4.04365e+07	3.98358e+07	3.39616e+06	97.71	52.65	143.21	32273560	1.77104e+08	4.04365e+07	3.98358e+07	6.59664e+07	2.15093e+07	2.06527e+06	4.1739e+07	3.39616e+06		High	High	High	High	High	High	Medium	High	High	High	457.232	3.55	19.64	R.DGQERDAPIVNR.V	Used
	High	[R].EESPPLIGQQATVSDIPR.[D]		1	1	5	P11276	P11276 [1525-1542]	0	1937	0.01	100					2.79839e+06			81.57				5.40175e+06	1.44971e+06								High	High	Peak Found	n/a	n/a	n/a	n/a	n/a	n/a	High	969.003	2.5	38.74	R.EESPPLIGQQATVSDIPR.D	Used
	High	[R].EESPPLIGQQATVSDIPRDLEVIASTPTSLLISWEPPAVSVR.[Y]		1	1	2	P11276	P11276 [1525-1566]	1	4498.37	0.01	100					2.06028e+06							2.06028e+06									n/a	High	n/a	n/a	n/a	n/a	n/a	n/a	n/a	High	1125.35	2.6	68.6	R.EESPPLIGQQATVSDIPRDLEVIASTPTSLLISWEPPAVSVR.Y	Used
	High	[K].HYQINQQWER.[T]		1	1	1	P11276	P11276 [59-68]	0	1401.67																						No Quan Values	n/a	High	n/a	n/a	n/a	n/a	n/a	n/a	n/a	High	701.337	2.21		K.HYQINQQWER.T	Not Used
	High	[K].FSQVTPTSFTAQWIAPSVQLTGYR.[V]		1	1	30	P11276	P11276 [1820-1843]	0	2685.37	1.146	1.386	1.589	0.892929			1.85764e+07	2.12951e+07	1.34019e+07	121.11	45.18		8510008	1.06644e+08	1.85764e+07	2.12951e+07	2.67411e+07	9.71181e+06		1.34019e+07			High	High	High	High	High	High	n/a	High	n/a	High	895.794	5.72	55.09	K.FSQVTPTSFTAQWIAPSVQLTGYR.V	Used
	High	[R].GGQPKQYNVGPLASK.[Y]	1xCarbamyl [K5]	1	1	7	P11276	P11276 [1035-1049]	1	1586.83	0.01	10.347	0.01				1.01753e+07		983413					1.01753e+07						983413			n/a	High	n/a	High	High	n/a	n/a	Peak Found	n/a	High	793.918	2.35	29.13	R.GGQPKQYNVGPLASK.Y	Used
	High	[R].FTNIGPDTMR.[V]	1xOxidation [M9]	1	1	13	P11276	P11276 [1365-1374]	0	1167.55	0.765	2.799	2.142	0.933231	0.473513	0.641115	2.0441e+07	1.5642e+07	7.30308e+06	96.17	37.06	107.96	7.82389e+06	6.44275e+07	2.0441e+07	1.5642e+07	2.43049e+07	1.18243e+07		1.99387e+07	2.67494e+06		High	High	High	High	High	High	n/a	High	High	High	584.277	1.87	24.97	R.FTNIGPDTMR.V	Used
	High	[K].DSMIWDCTCIGAGR.[G]	2xCarbamidomethyl [C7; C9]; 1xOxidation [M3]	1	1	2	P11276	P11276 [118-131]	0	1657.68																						No Quan Values	n/a	High	n/a	n/a	n/a	n/a	n/a	n/a	n/a	High	829.342	1		K.DSMIWDCTCIGAGR.G	Not Used
	High	[K].GLTPGVIYEGQLISIQQYGHR.[E]		1	1	29	P11276	P11276 [670-690]	0	2329.23	0.808	3	2.425	0.698384			2.02219e+07	1.6347e+07	6.74158e+06	103.77	37.33		9717173	8.051e+07	2.02219e+07	1.6347e+07	2.0013e+07	8.94586e+06		6.74158e+06			High	High	High	High	High	High	n/a	High	n/a	High	777.082	4.49	45.08	K.GLTPGVIYEGQLISIQQYGHR.E	Used
	High	[R].GGQPKQYNVGPLASKYPLR.[N]	1xCarbamyl [K5]	1	1	20	P11276	P11276 [1035-1053]	2	2116.13	0.516	2.417	1.248	0.443093			11236779	5.8017e+06	4.64962e+06	86.64	43.85		11236779	3.79402e+07	7.86971e+06	5.76245e+06	1.16616e+07	5.8017e+06		4.64962e+06			High	High	High	High	High	High	n/a	High	n/a	High	706.048	4.86	34.79	R.GGQPKQYNVGPLASKYPLR.N	Used
	High	[R].GGQPKQYNVGPLASKYPLR.[N]	2xCarbamyl [K5; K15]	1	1	16	P11276	P11276 [1035-1053]	2	2159.14	0.441	1.072	0.472	0.420423			5.48203e+06	2.41597e+06	5.11377e+06	90.52	88.21		4.86514e+06	2.21489e+07	5.48203e+06	2.41597e+06	8.23096e+06	1.62338e+06		5.11377e+06			High	High	High	Medium	High	Peak Found	n/a	High	n/a	High	1080.07	2.57	40.69	R.GGQPKQYNVGPLASKYPLR.N	Used
	High	[K].DTLTSRPAQGVITTLENVSPPR.[R]		1	1	1	P11276	P11276 [1887-1908]	0	2352.25																						No Quan Values	n/a	High	n/a	n/a	n/a	n/a	n/a	n/a	n/a	High	784.755	1.53		K.DTLTSRPAQGVITTLENVSPPR.R	Not Used
	High	[K].DTLTSRPAQGVITTLENVSPPRR.[A]		1	1	1	P11276	P11276 [1887-1909]	1	2508.35	0.844	100	100	0.470696			6.4055e+06	5.40382e+06		8.84	39.37		5890893	6.4055e+06	7.02804e+06	7.89613e+06	3.50023e+06	5.40382e+06					Peak Found	High	Peak Found	Peak Found	Peak Found	Peak Found	n/a	n/a	n/a	High	627.845	3.29	41.55	K.DTLTSRPAQGVITTLENVSPPRR.A	Used
	High	[K].GLAFTDVDVDSIK.[I]		1	1	21	P11276	P11276 [1727-1739]	0	1379.71	0.591	2.913	1.721	0.796801			2.92755e+07	1.72951e+07	1.00514e+07	113.15	82.57		9755720	8.78517e+07		1.72951e+07	3.50383e+07	4.08962e+06		1.00514e+07			High	High	High	High	High	Peak Found	n/a	High	n/a	High	690.356	3	42.57	K.GLAFTDVDVDSIK.I	Used
	High	[R].GRISCTIANR.[C]	1xCarbamidomethyl [C5]	1	1	8	P11276	P11276 [132-141]	1	1147.6	0.884	1.219	1.078	0.744794			3.45484e+06	3.05556e+06	2.83502e+06	39.51	23.17		3.45484e+06	5.1323e+06	2.28365e+06	3.37056e+06	3.05556e+06	2.10476e+06		2.83502e+06			Peak Found	High	Peak Found	High	High	Peak Found	n/a	High	n/a	High	574.304	2.9	19.8	R.GRISCTIANR.C	Used
	High	[R].DLEVIASTPTSLLISWEPPAVSVR.[Y]		1	1	19	P11276	P11276 [1543-1566]	0	2580.39	0.01	100					456018							456018									n/a	High	n/a	n/a	n/a	n/a	n/a	High	n/a	High	860.802	2.5	68.27	R.DLEVIASTPTSLLISWEPPAVSVR.Y	Used
	High	[R].GDSPASSKPVSINYK.[T]		1	1	3	P11276	P11276 [1615-1629]	0	1549.79	0.01	100					8.40849e+06							8.40849e+06									n/a	High	n/a	n/a	n/a	n/a	n/a	n/a	n/a	High	775.396	2.61	23.36	R.GDSPASSKPVSINYK.T	Used
	High	[R].GNLLQCVCTGNGR.[G]	2xCarbamidomethyl [C6; C8]	1	1	1	P11276	P11276 [254-266]	0	1448.67	0.01	100					3.08144e+06							3.08144e+06									n/a	High	n/a	n/a	n/a	n/a	n/a	n/a	n/a	High	724.84	2.15	31.78	R.GNLLQCVCTGNGR.G	Used
	High	[K].GNQQSPKATGVFTTLQPLR.[S]	1xCarbamyl [K7]	1	1	25	P11276	P11276 [1070-1088]	1	2086.1	1.382	1.244	1.72	0.779724			1.53408e+07	2.12053e+07	1.23289e+07	104.61	47.95		1.30557e+07	7.9078e+07	1.53408e+07	2.12053e+07	2.3383e+07	7.88945e+06		1.23289e+07			High	High	High	High	High	High	n/a	High	n/a	High	1043.56	2.64	42.31	K.GNQQSPKATGVFTTLQPLR.S	Used
	High	[R].GEWACIPYSQLR.[D]	1xCarbamidomethyl [C5]	1	1	7	P11276	P11276 [504-515]	0	1479.7	0.56	4.375	2.449	0.431004			7.75092e+06	4.33827e+06	1.7717e+06	67.9	41.14		4.59361e+06	1.30783e+07		4.33827e+06	5.23312e+06	2.11941e+06		1.7717e+06			High	High	n/a	High	Peak Found	Peak Found	n/a	High	n/a	High	740.356	2.24	41.66	R.GEWACIPYSQLR.D	Used
	High	[R].GFNCESKPEPEETCFDKYTGNTYK.[V]	2xCarbamidomethyl [C4; C14]	1	1	1	P11276	P11276 [85-108]	1	2901.23																						No Quan Values	n/a	High	n/a	n/a	n/a	n/a	n/a	n/a	n/a	High	967.75	2.03		R.GFNCESKPEPEETCFDKYTGNTYK.V	Not Used
	High	[K].EATIPGHLNSYTIK.[G]		1	1	4	P11276	P11276 [656-669]	0	1543.81	0.191	100	100				2.40174e+07	4.58237e+06						2.40174e+07			4.58237e+06						High	High	n/a	n/a	Peak Found	n/a	n/a	n/a	n/a	High	515.275	3.01	31.13	K.EATIPGHLNSYTIK.G	Used
	High	[R].KYIVNVYQISEEGK.[Q]	1xCarbamyl [K1]	1	1	1	P11276	P11276 [784-797]	1	1712.89	0.235	100	100				8.33554e+06	1.95724e+06						8.33554e+06			1.95724e+06						n/a	High	n/a	n/a	Peak Found	n/a	n/a	n/a	n/a	High	856.946	1.27	40.54	R.KYIVNVYQISEEGK.Q	Used
	High	[R].APITGYIIR.[H]		1	1	42	P11276	P11276 [1473-1481]	0	1003.59	0.587	20.112	11.805	0.780655	0.0931423	0.222285	243846030	1.43123e+08	1.21243e+07	84.01	57.63	147.49	243846030	7.42925e+08	1.50606e+08	1.43123e+08	2.93946e+08	9.77076e+07	9.38829e+06	1.95771e+08	1.21243e+07		High	High	High	High	High	High	High	High	High	High	1003.59	2.4	35.15	R.APITGYIIR.H	Used
	High	[K].KTDELPQLVTLPHPNLHGPEILDVPSTVQK.[T]	1xCarbamyl [K1]	1	1	1	P11276	P11276 [2080-2109]	1	3358.8	0.01	100					4.33595e+06							4.33595e+06									n/a	High	n/a	n/a	n/a	n/a	n/a	n/a	n/a	High	840.455	2.02	49.13	K.KTDELPQLVTLPHPNLHGPEILDVPSTVQK.T	Used
	High	[R].IAGYRLTAGLTR.[G]		1	1	5	P11276	P11276 [1023-1034]	1	1291.75	2.041	100	100	0.387678			1.82883e+06	3.73338e+06		65	56.32			3.00566e+06	1.11277e+06		5.69101e+06	2.44915e+06					n/a	High	Peak Found	n/a	High	High	n/a	n/a	n/a	High	431.254	3.15	34.79	R.IAGYRLTAGLTR.G	Used
	High	[R].EVTSDSGSIVVSGLTPGVEYTYTIQVLR.[D]		1	1	13	P11276	P11276 [1129-1156]	0	2970.53																						No Quan Values	n/a	High	n/a	n/a	n/a	n/a	n/a	n/a	n/a	High	990.848	3.04		R.EVTSDSGSIVVSGLTPGVEYTYTIQVLR.D	Not Used
	High	[K].IAWESPQGQVSR.[Y]		1	1	23	P11276	P11276 [1740-1751]	0	1357.69	1.076	1.505	1.619	0.963059			19831236	2.13315e+07	1.31734e+07	91.89	36.37		19831236	6.94657e+07	1.22097e+07	1.63968e+07	2.77512e+07			1.31734e+07			High	High	High	High	High	High	n/a	High	n/a	High	679.347	2.3	29.63	K.IAWESPQGQVSR.Y	Used
	High	[K].EYLGAICSCTCFGGQR.[G]	3xCarbamidomethyl [C7; C9; C11]	1	1	4	P11276	P11276 [2401-2416]	0	1878.79	0.01	100					1.91179e+06			53.61			1.28286e+06	2.84908e+06									High	High	n/a	n/a	n/a	n/a	n/a	High	n/a	High	939.902	2.85	38.13	K.EYLGAICSCTCFGGQR.G	Used
	High	[R].ESNPLTAQQTTK.[L]		1	1	12	P11276	P11276 [984-995]	0	1317.66	1.443	2.122	3.063	0.842158			6.10681e+06	8.81376e+06	2.87751e+06	89.74	42.98		5.73897e+06	2.50201e+07	6.10681e+06	8.81376e+06	9.86286e+06	3.82845e+06		2.87751e+06			High	High	Peak Found	High	High	High	n/a	High	n/a	High	659.336	2.28	21.04	R.ESNPLTAQQTTK.L	Used
	High	[R].FLTTTPNSLLVSWQAPR.[A]		1	1	86	P11276	P11276 [2001-2017]	0	1931.04	1.163	4.144	4.822	0.860989	0.23282	0.397069	4.9168e+07	5.7206e+07	1.18641e+07	120.93	47.42	117.88	35881912	3.36896e+08	4.9168e+07	5.7206e+07	8.24993e+07	2.9145e+07		3.93759e+07	3.5747e+06		High	High	High	High	High	High	n/a	High	Peak Found	High	966.023	3.76	50.63	R.FLTTTPNSLLVSWQAPR.A	Used
	High	[R].KKTDELPQLVTLPHPNLHGPEILDVPSTVQK.[T]	1xCarbamyl [K2]	1	1	5	P11276	P11276 [2079-2109]	2	3486.9	0.26	100	100				1.81272e+07	4.70604e+06			67.43			1.81272e+07		2.80116e+06	7.90632e+06						n/a	High	n/a	Peak Found	High	n/a	n/a	n/a	n/a	High	872.48	2.91	45.2	R.KKTDELPQLVTLPHPNLHGPEILDVPSTVQK.T	Used
	High	[R].KKTDELPQLVTLPHPNLHGPEILDVPSTVQK.[T]		1	1	5	P11276	P11276 [2079-2109]	2	3443.89	0.01	100					2.11617e+07							2.11617e+07									n/a	High	n/a	n/a	High	n/a	n/a	n/a	n/a	High	689.583	3.74	43.56	R.KKTDELPQLVTLPHPNLHGPEILDVPSTVQK.T	Used
	High	[K].ATGVFTTLQPLR.[S]		1	1	47	P11276	P11276 [1077-1088]	0	1303.74	1.106	13.844	15.31	0.893957	0.0605519	0.10763	1.2973e+08	1.43467e+08	9.37072e+06	90.06	36.59	131	89651176	4.6258e+08	1.2973e+08	1.43467e+08	1.68068e+08	7.65877e+07	7.18326e+06	8.52509e+07	9.37072e+06		High	High	High	High	High	High	High	High	High	High	652.372	2.75	40.59	K.ATGVFTTLQPLR.S	Used
	High	[R].FTNIGPDTMR.[V]		1	1	3	P11276	P11276 [1365-1374]	0	1151.55	0.01	100					1.5238e+07							1.5238e+07									n/a	High	n/a	n/a	n/a	n/a	n/a	n/a	n/a	High	576.279	1.32	29.42	R.FTNIGPDTMR.V	Used
	High	[R].IGDTWSKKDNR.[G]	1xCarbamyl [K7]	1	1	5	P11276	P11276 [243-253]	2	1362.68	0.01	100					5.21726e+06							5.21726e+06									Medium	High	Medium	n/a	High	n/a	n/a	n/a	n/a	High	681.841	1.73	20.95	R.IGDTWSKKDNR.G	Used
	High	[R].TAIYQPQTHPQPAPYGHCVTDSGVVYSVGMQWLK.[S]	1xCarbamidomethyl [C18]; 1xCarbamyl [K34]	1	1	4	P11276	P11276 [291-324]	0	3858.84	0.287	3.419	0.983				7.18526e+06	2.06554e+06	2.10169e+06	58.78				1.11839e+07	4.61628e+06		2.06554e+06				2.10169e+06		n/a	High	Peak Found	n/a	Peak Found	n/a	n/a	n/a	Peak Found	High	1286.95	2	43.27	R.TAIYQPQTHPQPAPYGHCVTDSGVVYSVGMQWLK.S	Used
	High	[R].SDNVPPPTDLQFVELTDVK.[V]		1	1	4	P11276	P11276 [903-921]	0	2114.07																						No Quan Values	n/a	High	n/a	n/a	n/a	n/a	n/a	n/a	n/a	High	1057.54	1.64		R.SDNVPPPTDLQFVELTDVK.V	Not Used
	High	[K].YEKPGSPPR.[E]		1	1	4	P11276	P11276 [2027-2035]	0	1030.53	0.227	4.951	1.124	0.342492	0.303725	0.99033	994514	225737	200854	75.94	84.56	72.55	545861	1.81192e+06		450004	113237		113954	354023			High	High	n/a	High	Peak Found	n/a	Peak Found	Peak Found	n/a	High	515.77	1.23	16.63	K.YEKPGSPPR.E	Used
	High	[R].ITGYIIK.[Y]		1	1	15	P11276	P11276 [2020-2026]	0	807.497	1.187	1.537	1.825	0.898264			21847740	2.59428e+07	1.42147e+07	82.37	16.02		21847740	8.05352e+07	2.14465e+07	2.31536e+07	2.9068e+07			1.42147e+07			High	High	High	High	High	High	n/a	High	n/a	High	404.252	2.01	27.42	R.ITGYIIK.Y	Used
	High	[K].STATINNIKPGADYTITLYAVTGRGDSPASSKPVSINYK.[T]		1	1	4	P11276	P11276 [1591-1629]	1	4071.1																						No Quan Values	n/a	High	n/a	n/a	High	n/a	n/a	n/a	n/a	High	1018.53	1.94		K.STATINNIKPGADYTITLYAVTGRGDSPASSKPVSINYK.T	Not Used
	High	[K].NGLGPSKTK.[T]	1xCarbamyl [K7]	1	1	3	P11276	P11276 [1670-1678]	1	944.516	0.446	1.832	0.817				1.4113e+06	629068	770209	82.71			722294	2.75758e+06		629068				770209			High	High	n/a	Peak Found	n/a	n/a	n/a	Medium	n/a	High	472.762	2.28	18.04	K.NGLGPSKTK.T	Used
	High	[K].SEPLIGR.[K]		1	1	17	P11276	P11276 [2072-2078]	0	771.436	2.691	0.519	1.398	0.96883			2.30606e+07	6.20516e+07	4.4397e+07	132.12	38.04		20888984	2.33951e+08	2.30606e+07	4.70961e+07	8.17563e+07			4.4397e+07			High	High	High	High	High	n/a	High	High	n/a	High	386.221	1.32	21.96	K.SEPLIGR.K	Used
	High	[R].VTTTPKNGLGPSKTK.[T]	2xCarbamyl [K6; K13]	1	1	2	P11276	P11276 [1664-1678]	2	1614.88																						No Quan Values	n/a	High	n/a	n/a	n/a	n/a	n/a	n/a	n/a	High	807.944	1.44		R.VTTTPKNGLGPSKTK.T	Not Used
	High	[R].SISPDVR.[S]		1	1	26	P11276	P11276 [1950-1956]	0	773.415	1.13	0.729	0.823	0.83759	0.520648	0.270892	210885600	2.38215e+08	2.89413e+08	26.83	53.74	38.37	210885600	2.75605e+08	1.6022e+08	2.38215e+08	2.65954e+08	7.42464e+07	2.89413e+08	2.52564e+08	4.99466e+08		High	High	High	High	High	High	High	Peak Found	High	High	387.211	1.69	19.32	R.SISPDVR.S	Used
	High	[K].KTDELPQLVTLPHPNLHGPEILDVPSTVQK.[T]		1	1	1	P11276	P11276 [2080-2109]	1	3315.79	0.01	100					4.5412e+06							4.5412e+06									n/a	High	n/a	n/a	n/a	n/a	n/a	n/a	n/a	High	829.703	1.92	45.24	K.KTDELPQLVTLPHPNLHGPEILDVPSTVQK.T	Used
	High	[K].IGEKWDR.[Q]		1	1	9	P11276	P11276 [2350-2356]	1	903.468	1.379	4.455	6.142	0.735598			6530019	9.00303e+06	1.46584e+06	104.27	77.88		6530019	2.81727e+07	3.75786e+06	9.00303e+06	9.65954e+06	660820	1.46584e+06				High	High	Medium	High	High	Peak Found	Peak Found	High	n/a	High	452.238	1.41	19.8	K.IGEKWDR.Q	Used
	High	[R].IGDTWSK.[K]		1	1	12	P11276	P11276 [243-249]	0	806.404	0.978	5.237	5.123	0.763779	0.107649	0.265855	21235612	2.07728e+07	4.05511e+06	86.76	63.52	99.92	21235612	7.34717e+07	1.56168e+07	2.07728e+07	3.36831e+07	7.46346e+06	4.05511e+06	1.51102e+07	2.0021e+06		High	High	High	High	High	Peak Found	Peak Found	Peak Found	High	High	403.706	1.43	21.4	R.IGDTWSK.K	Used
	High	[R].IGDTWSKK.[D]	1xCarbamyl [K7]	1	1	3	P11276	P11276 [243-250]	1	977.505	0.492	100	100				1.65729e+07	8.15227e+06						1.65729e+07			8.15227e+06						n/a	High	n/a	High	Peak Found	n/a	n/a	n/a	n/a	High	489.256	1.82	24.37	R.IGDTWSKK.D	Used
	High	[R].DAPIVNR.[V]		1	1	14	P11276	P11276 [1162-1168]	0	784.431	1.26	3.836	4.832	0.741442	0.450987	0.858749	19191662	2.41752e+07	5.00266e+06	118.63	79.51	115.84	19191662	1.15141e+08	1.16068e+07	2.41752e+07	3.61097e+07	2.99446e+06	3.49828e+06	2.98982e+07	5.00266e+06		High	High	High	High	High	High	Peak Found	Peak Found	High	High	392.719	1.02	19.29	R.DAPIVNR.V	Used
	High	[K].NNQKSEPLIGR.[K]		1	1	2	P11276	P11276 [2068-2078]	1	1255.68																						No Quan Values	n/a	High	n/a	n/a	n/a	n/a	n/a	Medium	n/a	High	419.23	1.35		K.NNQKSEPLIGR.K	Not Used
	High	[K].TKTASPDQTEMTIEGLQPTVEYVVSVYAQNR.[N]	1xCarbamyl [K2]; 1xOxidation [M11]	1	1	1	P11276	P11276 [1677-1707]	1	3514.7																						No Quan Values	n/a	High	n/a	n/a	n/a	n/a	n/a	n/a	n/a	High	1172.24	0.88		K.TKTASPDQTEMTIEGLQPTVEYVVSVYAQNR.N	Not Used
	High	[K].WCHDNGVNYK.[I]	1xCarbamidomethyl [C2]	1	1	1	P11276	P11276 [2340-2349]	0	1292.55	0.798	0.866	0.692	0.974667	0.33167	0.255436	9.87755e+06	7.8851e+06	1.14006e+07	33.77	20.85	64.77	6.31664e+06	1.28445e+07	9.87755e+06	7.8851e+06	1.08446e+07	7.5173e+06	1.14006e+07	3.12906e+07	1.10179e+07		Peak Found	High	Peak Found	Peak Found	Peak Found	Peak Found	Peak Found	Peak Found	Peak Found	High	646.777	1.3	19.37	K.WCHDNGVNYK.I	Used
	High	[K].IGEKWDR.[Q]	1xCarbamyl [K4]	1	1	2	P11276	P11276 [2350-2356]	1	946.474	0.01	100					4.12141e+07							4.12141e+07									n/a	High	n/a	n/a	n/a	n/a	n/a	n/a	n/a	High	473.741	1.55	25.81	K.IGEKWDR.Q	Used
	High	[R].FTNIGPDTMRVTWAPPPSIELTNLLVR.[Y]	1xOxidation [M9]	1	1	1	P11276	P11276 [1365-1391]	1	3054.61																						No Quan Values	n/a	n/a	High	n/a	n/a	n/a	n/a	n/a	n/a	High	1018.87	1.41		R.FTNIGPDTMRVTWAPPPSIELTNLLVR.Y	Not Used
	Medium	[K].CDPHEATCYDDGK.[T]	2xCarbamidomethyl [C1; C8]	1	1	1	P11276	P11276 [2378-2390]	0	1567.58																						No Quan Values	n/a	High	n/a	n/a	n/a	n/a	n/a	n/a	n/a	High	523.198	0.68		K.CDPHEATCYDDGK.T	Not Used
	Medium	[K].SEPLIGRK.[K]		1	1	3	P11276	P11276 [2072-2079]	1	899.531																						No Quan Values	High	High	n/a	n/a	n/a	n/a	n/a	n/a	n/a	High	450.269	1.33		K.SEPLIGRK.K	Not Used
High	P20152	Vimentin OS=Mus musculus OX=10090 GN=Vim PE=1 SV=3	Vim	2963.72	1.126	5.94	6.686	0.17	2.57	2.74	0.994536	0.0019128	0.00175966	2.16689e+09	2.43929e+09	3.64824e+08	9.67	23.42	53.93	89	58	52	1430	466	53.7	5.12	22352	ENSMUSG00000026728	mmu:22352; O08704; P20152; Q8CCH1	2.16689e+09	2.51837e+09	2.11583e+09	2.89489e+09	1.78865e+09	2.43929e+09	6.06811e+08	3.64824e+08	1.90723e+08	High	High	High	High	High	High	High	High	High
	Confidence	Annotated Sequence	Modifications	# Protein Groups	# Proteins	# PSMs	Master Protein Accessions	Positions in Master Proteins	# Missed Cleavages	Theo. MH+ [Da]	Abundance Ratio: (A17) / (A10)	Abundance Ratio: (A10) / (WT)	Abundance Ratio: (A17) / (WT)	Abundance Ratio P-Value: (A17) / (A10)	Abundance Ratio P-Value: (A10) / (WT)	Abundance Ratio P-Value: (A17) / (WT)	Abundances (Grouped): A10	Abundances (Grouped): A17	Abundances (Grouped): WT	Abundances (Grouped) CV [%]: A10	Abundances (Grouped) CV [%]: A17	Abundances (Grouped) CV [%]: WT	Abundances (Normalized): F5: Sample, A10	Abundances (Normalized): F6: Sample, A10	Abundances (Normalized): F7: Sample, A10	Abundances (Normalized): F8: Sample, A17	Abundances (Normalized): F9: Sample, A17	Abundances (Normalized): F10: Sample, A17	Abundances (Normalized): F2: Sample, WT	Abundances (Normalized): F3: Sample, WT	Abundances (Normalized): F4: Sample, WT	Quan Info	Found in Sample: F5: Sample, A10	Found in Sample: F6: Sample, A10	Found in Sample: F7: Sample, A10	Found in Sample: F8: Sample, A17	Found in Sample: F9: Sample, A17	Found in Sample: F10: Sample, A17	Found in Sample: F2: Sample, WT	Found in Sample: F3: Sample, WT	Found in Sample: F4: Sample, WT	Confidence (by Search Engine): Sequest HT	m/z [Da] (by Search Engine): Sequest HT	XCorr (by Search Engine): Sequest HT	Top Apex RT [min]	Sequence in Protein	Quan Usage
	High	[R].MFGGSGTSSRPSSNR.[S]		1	1	27	P20152	P20152 [14-28]	0	1527.7	0.537	4.951	2.656	0.965537	0.0838349	0.108462	2.29591e+07	1.23189e+07	4.63751e+06	43.51	52.73	53.9	24375056	2.29591e+07	9.45374e+06	2.73605e+07	1.23189e+07	1.13645e+07	6.92791e+06	3.10433e+06			High	High	High	High	High	High	High	High	High	High	509.904	2.88	19.02	R.MFGGSGTSSRPSSNR.S	Used
	High	[R].MFGGSGTSSRPSSNR.[S]	1xOxidation [M1]	1	1	18	P20152	P20152 [14-28]	0	1543.69	1.079	1.825	1.969	0.849893	0.512873	0.817258	1.02756e+07	1.1086e+07	5.62966e+06	49.22	83.48	22.72	1.02756e+07	1.80516e+07	6.79745e+06	2.06736e+07	1.1086e+07	1.92776e+06	5.62966e+06	3.91481e+06	6.20924e+06		High	High	High	High	High	High	High	High	High	High	515.236	3	17.31	R.MFGGSGTSSRPSSNR.S	Used
	High	[K].MALDIEIATYR.[K]	1xOxidation [M1]	1	4	8	P20152	P20152 [391-401]	0	1311.66	1.276	3.244	4.14	0.988752	0.180146	0.155118	3.56315e+06	4.54735e+06	1.09837e+06	54.55	72.8	2.26	2262883	3.56315e+06	6.69073e+06	4.54735e+06	1.65607e+06	8.96442e+06	1.08098e+06		1.11603e+06		High	Peak Found	High	High	Peak Found	High	High	n/a	Peak Found	High	656.334	3.03	39.82	K.MALDIEIATYR.K	Used
	High	[K].MALDIEIATYRK.[L]	1xOxidation [M1]	1	4	4	P20152	P20152 [391-402]	1	1439.76	0.955	100	100	0.672692			1.3338e+06	1.27327e+06		46.68	57.71		946583		1.87942e+06	1.17707e+06	1.27327e+06	3.05866e+06					Peak Found	n/a	High	Peak Found	High	High	n/a	n/a	n/a	High	720.383	2.05	34.01	K.MALDIEIATYRK.L	Used
	High	[R].QMREMEENFALEAANYQDTIGR.[L]	2xOxidation [M2; M5]	1	1	5	P20152	P20152 [343-364]	1	2648.17	1.039	100	100	0.842662			2.81635e+06	2.92751e+06		23.14	6.71		2.38771e+06		3.32194e+06	3.06992e+06		2.7917e+06					Peak Found	High	High	High	High	High	n/a	n/a	n/a	High	883.397	3.18	38.75	R.QMREMEENFALEAANYQDTIGR.L	Used
	High	[R].QQYESVAAK.[N]		1	1	18	P20152	P20152 [274-282]	0	1023.51	0.633	5.929	3.752	0.874835	0.658968	0.915351	28263692	1.78858e+07	4.76712e+06	74.37	104.76	42.88	28263692	3.74906e+07	4.00723e+06	4.55082e+07	1.78858e+07	976983	9.31399e+06	4.61024e+06	4.76712e+06		High	High	High	High	High	High	High	High	High	High	512.259	2.43	18.27	R.QQYESVAAK.N	Used
	High	[R].QQYESVAAKNLQEAEEWYK.[S]	1xCarbamyl [K9]	1	1	19	P20152	P20152 [274-292]	1	2357.1	0.993	1.941	1.927	0.994679	0.0425006	0.037726	3.21329e+07	3.19011e+07	1.65529e+07	24.06	21.6	19.6	21125988	3.21329e+07	3.41532e+07	3.44362e+07	2.23303e+07	3.19011e+07	1.82147e+07	1.65529e+07	1.22603e+07		High	High	High	High	High	High	Medium	Peak Found	Peak Found	High	1179.05	3.27	45.65	R.QQYESVAAKNLQEAEEWYK.S	Used
	High	[R].QVDQLTNDK.[A]		1	1	8	P20152	P20152 [160-168]	0	1060.53	1.437	2.043	2.937	0.813638	0.457233	0.286681	2281283	3.27908e+06	1.11653e+06	65.47	53.22	44.69	2281283	4.63446e+06	1.17659e+06	4.87115e+06	2.20735e+06		1.54867e+06	804976			High	High	Peak Found	High	High	n/a	High	Peak Found	n/a	High	530.767	2.39	18.88	R.QVDQLTNDK.A	Used
	High	[R].QVDQLTNDKAR.[V]		1	1	31	P20152	P20152 [160-170]	1	1287.67	0.602	4.77	2.874	0.811306	0.651346	0.955601	54518438	3.28468e+07	1.14297e+07	65.48	97.02	42.08	54518438	6.18538e+07	1.0604e+07	7.12342e+07	3.28468e+07	2.47245e+06	2.12701e+07	1.14297e+07	1.03043e+07		High	High	High	High	High	High	High	High	High	High	429.893	3.72	18.06	R.QVDQLTNDKAR.V	Used
	High	[R].QVDQLTNDKAR.[V]	1xCarbamyl [K9]	1	1	23	P20152	P20152 [160-170]	1	1330.67	1.308	3.454	4.517	0.881206	0.0169143	0.0100168	2.43958e+07	3.19093e+07	7.06393e+06	44.34	12.25	58.22	19259840	4.37594e+07	2.43958e+07	3.82511e+07	3.05415e+07	3.19093e+07	9.44895e+06	7.06393e+06	2.28462e+06		High	High	High	High	High	High	High	Medium	Peak Found	High	665.839	2.56	21.76	R.QVDQLTNDKAR.V	Used
	High	[R].QVQSLTCEVDALK.[G]	1xCarbamidomethyl [C7]	1	1	4	P20152	P20152 [322-334]	0	1490.75	0.629	100	100				2.84622e+06	1.7895e+06			38.55			2.84622e+06		2.79998e+06	1.31436e+06	1.7895e+06					n/a	High	n/a	High	High	Peak Found	n/a	n/a	n/a	High	745.881	1.61	36.19	R.QVQSLTCEVDALK.G	Used
	High	[R].QVQSLTCEVDALKGTNESLER.[Q]	1xCarbamidomethyl [C7]	1	1	36	P20152	P20152 [322-342]	1	2377.17	1.12	6.327	7.087	0.99648	0.0080325	0.00740531	8.87034e+07	9.93697e+07	1.40206e+07	5.14	20.64	69.54	95204262	8.87034e+07	8.62372e+07	1.11827e+08	7.3446e+07	9.93697e+07	2.04963e+07	1.40206e+07	3.19476e+06		High	High	High	High	High	High	High	High	High	High	793.06	5.09	38.47	R.QVQSLTCEVDALKGTNESLER.Q	Used
	High	[R].QVQSLTCEVDALKGTNESLER.[Q]	1xCarbamidomethyl [C7]; 1xCarbamyl [K13]	1	1	28	P20152	P20152 [322-342]	1	2420.17	1.285	6.636	8.53	0.931509	0.0132323	0.00902478	40402149	5.19336e+07	6.08871e+06	19.41	14.75	78.87	40402149	5.33869e+07	3.74244e+07	6.15866e+07	4.60486e+07	5.19336e+07	1.03998e+07	6.08871e+06	1.1387e+06		High	High	High	High	High	High	High	High	Peak Found	High	807.395	4.63	43.93	R.QVQSLTCEVDALKGTNESLER.Q	Used
	High	[K].NLQEAEEWYKSK.[YVF]		1	4	15	P20152	P20152 [283-294]	1	1524.73	1.489	8.688	12.939	0.324834			5.99843e+06	8.93369e+06	690422	32.32	28.44		5.62013e+06	5.99843e+06	9.79055e+06	8.52757e+06	8.93369e+06	1.38618e+07		690422			High	High	High	High	High	High	n/a	Peak Found	n/a	High	762.87	2.26	31.86	K.NLQEAEEWYKSK.F	Used
	High	[K].NLQEAEEWYKSK.[YVF]	1xCarbamyl [K10]	1	4	11	P20152	P20152 [283-294]	1	1567.74	1.212	5.442	6.598	0.741084	0.0005132	0.00030994	7.50892e+06	9.10442e+06	1.3798e+06	30.47	10.42	34.43	5847706	1.0649e+07	7.50892e+06	1.03838e+07	9.10442e+06	8.47831e+06	1.55689e+06	1.3798e+06	751349		High	High	High	High	High	Peak Found	Peak Found	Peak Found	Peak Found	High	784.372	1.46	37.29	K.NLQEAEEWYKSK.F	Used
	High	[R].QDVDNASLAR.[L]		1	1	34	P20152	P20152 [208-217]	0	1088.53	1.342	2.66	3.57	0.720987	0.285501	0.124852	2.11716e+07	2.84181e+07	7.95998e+06	71.47	41.67	58.14	9632424	4.5076e+07	2.11716e+07	4.85083e+07	2.84181e+07	2.21636e+07	1.23222e+07	5.14203e+06			High	High	High	High	High	High	High	High	High	High	544.77	2.8	20.05	R.QDVDNASLAR.L	Used
	High	[R].QAKQESNEYRR.[Q]	1xCarbamyl [K3]	1	1	6	P20152	P20152 [311-321]	2	1451.7	0.276	2.993	0.826	0.728635	0.91592	0.925721	717211	197932	239618	74.1	110.71	98.02	1.16599e+06	717211	159078	926854	197932	99704.6	1.05125e+06	189566	239618		High	High	High	High	High	Peak Found	High	Peak Found	Peak Found	High	484.571	2.42	15.54	R.QAKQESNEYRR.Q	Used
	High	[KR].LLEGEESR.[LI]		2	10	25	P31001; P20152	P31001 [407-414]; P20152 [403-410]	0	932.468	1.159	2.91	3.372	0.977407	0.0117773	0.0094944	3.96521e+07	4.59473e+07	1.36265e+07	29.37	27.98	42.3	36559688	6.12659e+07	3.96521e+07	6.30595e+07	4.59473e+07	3.62992e+07	2.08128e+07	1.36265e+07	8.7143e+06	Shared	High	High	High	High	High	High	High	High	High	High	466.738	2.39	19.55	K.LLEGEESR.I	Used
	High	[K].ILLAELEQLK.[G]		1	1	7	P20152	P20152 [130-139]	0	1169.71	0.969	100	100	0.48595			8.03579e+06	7.78723e+06		31.82	19.94		4.70485e+06	9.17968e+06	8.03579e+06	1.04398e+07	7.28396e+06	7.78723e+06					High	High	Peak Found	High	High	Peak Found	n/a	n/a	n/a	High	585.361	2.56	45.88	K.ILLAELEQLK.G	Used
	High	[K].ILLAELEQLKGQGK.[S]	1xCarbamyl [K10]	1	1	21	P20152	P20152 [130-143]	1	1582.92																						No Quan Values	High	High	High	High	n/a	High	n/a	n/a	n/a	High	791.962	2.98		K.ILLAELEQLKGQGK.S	Not Used
	High	[R].LLQDSVDFSLADAINTEFK.[N]		1	1	3	P20152	P20152 [79-97]	0	2126.07																						No Quan Values	n/a	High	n/a	High	n/a	n/a	n/a	n/a	n/a	High	1063.53	1.5		R.LLQDSVDFSLADAINTEFK.N	Not Used
	High	[R].LLQDSVDFSLADAINTEFKNTR.[T]		1	1	27	P20152	P20152 [79-100]	1	2497.26	0.888	2.273	2.02	0.989808	0.0845171	0.0711448	8.17879e+06	7.26608e+06	3.59763e+06	33.94	38.76	48.16	9939879	8.17879e+06	4.82879e+06	5.45604e+06	7.26608e+06	1.15656e+07	3.99993e+06	3.59763e+06	1.33872e+06		High	High	High	High	High	High	High	High	Peak Found	High	833.09	4.21	53.17	R.LLQDSVDFSLADAINTEFKNTR.T	Used
	High	[K].ILLAELEQLKGQGKSR.[L]	1xCarbamyl [K]	1	1	26	P20152	P20152 [130-145]	2	1826.05	0.903	8.693	7.852	0.977049	0.00641275	0.00524261	4.95517e+07	4.47567e+07	5.69996e+06	10.86	39.98	73.61	4.08123e+07	4.95517e+07	4.96282e+07	7.81162e+07	3.80756e+07	4.47567e+07	1.09475e+07	5.69996e+06	1.88932e+06		High	High	High	High	High	High	High	High	High	High	913.528	3.3	40.82	K.ILLAELEQLKGQGKSR.L	Used
	High	[K].ILLAELEQLKGQGK.[S]		1	1	45	P20152	P20152 [130-143]	1	1539.91	0.859	10.233	8.788	0.999999	0.000712116	0.000712828	1.54941e+08	1.33058e+08	1.51417e+07	23.94	27.73	50.56	110110246	1.80274e+08	1.54941e+08	1.95797e+08	1.17904e+08	1.33058e+08	2.42982e+07	1.51417e+07	8.26996e+06		High	High	High	High	High	High	High	High	High	High	770.459	3.75	40.45	K.ILLAELEQLKGQGK.S	Used
	High	[R].LGDLYEEEMRELRR.[Q]		1	1	8	P20152	P20152 [146-159]	2	1808.9	0.843	100	100	0.942204			2.50244e+06	2.1091e+06		57.41	15.18		3.84335e+06	1.02382e+06	2.50244e+06	2.1091e+06	1.96344e+06	2.60784e+06					High	High	High	High	High	High	n/a	n/a	n/a	High	452.979	2.21	37.13	R.LGDLYEEEMRELRR.Q	Used
	High	[R].ISLPLPTFSSLNLRETNLESLPLVDTHSKR.[T]	1xCarbamyl [K29]	1	1	17	P20152	P20152 [411-440]	2	3420.85	1.159	100	100	0.3705			7.2572e+06	8.40886e+06		6.69	30.21		8.01026e+06	7.06858e+06	7.2572e+06	8.40886e+06	6.80048e+06	1.21737e+07					High	High	High	High	High	High	n/a	n/a	n/a	High	855.969	2.39	55.16	R.ISLPLPTFSSLNLRETNLESLPLVDTHSKR.T	Used
	High	[R].ISLPLPTFSSLNLRETNLESLPLVDTHSKR.[T]		1	1	15	P20152	P20152 [411-440]	2	3377.84	0.634	100	100	0.86481			14753627	9.36008e+06		43.37	65.33		14753627	6.34323e+06	1.65206e+07	8.46185e+06	9.36008e+06	2.50706e+07					High	High	High	High	High	High	n/a	n/a	n/a	High	845.216	3.73	52.91	R.ISLPLPTFSSLNLRETNLESLPLVDTHSKR.T	Used
	High	[R].ISLPLPTFSSLNLRETNLESLPLVDTHSK.[R]		1	1	17	P20152	P20152 [411-439]	1	3221.74	1.059	100	100	0.300827			5.33825e+06	5.65262e+06		14.03	28.11		5.33825e+06	6.00655e+06	4.52494e+06	8.76102e+06	5.65262e+06	5.43725e+06					Peak Found	High	High	High	High	High	n/a	n/a	n/a	High	806.192	3.45	55.16	R.ISLPLPTFSSLNLRETNLESLPLVDTHSK.R	Used
	High	[R].ISLPLPTFSSLNLR.[E]		1	1	53	P20152	P20152 [411-424]	0	1557.9	0.977	5.66	5.532	0.959858	0.00749857	0.00994052	8.16723e+07	7.98264e+07	1.44292e+07	23.32	25.39	69.35	7.79481e+07	1.16909e+08	8.16723e+07	1.05277e+08	6.35216e+07	7.98264e+07	2.77601e+07	1.44292e+07	5.75635e+06		High	High	High	High	High	High	High	High	High	High	779.453	2.62	54.43	R.ISLPLPTFSSLNLR.E	Used
	High	[R].LRSSVPGVR.[L]		1	1	17	P20152	P20152 [70-78]	1	970.579	0.825	100	100	0.728962			1.70483e+07	1.4073e+07		21.68	26.23		20865904	1.70483e+07	1.34435e+07	2.08543e+07	1.4073e+07	1.31577e+07					High	Peak Found	High	High	High	High	High	High	High	High	485.793	2.15	19.77	R.LRSSVPGVR.L	Used
	High	[R].LQDEIQNMKEEMAR.[H]	2xOxidation [M8; M12]	1	1	18	P20152	P20152 [365-378]	1	1766.8	0.835	100	100				1.24479e+07	1.03901e+07			42.07				1.24479e+07		7.64551e+06	1.41199e+07					Medium	High	High	High	High	High	n/a	High	High	High	589.607	3.54	19.59	R.LQDEIQNMKEEMAR.H	Used
	High	[K].LQEEMLQREEAESTLQSFRQDVDNASLAR.[L]	1xOxidation [M5]	1	1	18	P20152	P20152 [189-217]	2	3409.63	0.952	20.689	19.695	0.998498			1.8757e+07	1.78558e+07	906628	58.47	6.41			1.20833e+07	2.91164e+07	1.98227e+07	1.77017e+07	1.78558e+07			906628		High	High	High	High	High	High	n/a	n/a	Peak Found	High	853.163	3.3	44.24	K.LQEEMLQREEAESTLQSFRQDVDNASLAR.L	Used
	High	[R].TYSLGSALRPSTSR.[S]		1	1	39	P20152	P20152 [37-50]	0	1495.79	1.25	8.025	10.033	0.999996	0.00824545	0.00826927	3.78502e+08	4.73215e+08	4.71636e+07	5.96	39.08	74.87	357452144	4.02644e+08	3.78502e+08	4.73215e+08	2.22944e+08	5.1428e+08	9.26449e+07	4.71636e+07	1.55288e+07		High	High	High	High	High	High	High	High	High	High	748.397	2.2	29.03	R.TYSLGSALRPSTSR.S	Used
	High	[K].TVETRDGQVINETSQHHDDLE.[-]		1	1	7	P20152	P20152 [446-466]	1	2423.11	1.7	4.295	7.303	0.455288			5.5258e+06	9.3948e+06	1.2865e+06	13.99	78.86		6521929	4.95535e+06	5.5258e+06	5.00027e+06	9.3948e+06	2.44874e+07		1.2865e+06			High	High	High	High	High	High	n/a	Peak Found	n/a	High	808.374	3.23	25.06	K.TVETRDGQVINETSQHHDDLE.-	Used
	High	[R].VEVERDNLAEDIMR.[L]		1	1	12	P20152	P20152 [171-184]	1	1688.83																						No Quan Values	High	High	High	High	n/a	High	n/a	n/a	n/a	High	844.916	2.69		R.VEVERDNLAEDIMR.L	Not Used
	High	[R].VEVERDNLAEDIMR.[L]	1xOxidation [M13]	1	1	21	P20152	P20152 [171-184]	1	1704.82	1.078	7.249	7.811	0.992107	0.000243384	0.000226094	21544362	2.32154e+07	2.97208e+06	32.59	31.83	21.82	21544362	1.92861e+07	3.44405e+07	2.32154e+07	1.91524e+07	3.49511e+07	2.97208e+06	3.77775e+06	2.44929e+06		High	High	High	High	High	High	High	High	High	High	568.946	2.94	29.63	R.VEVERDNLAEDIMR.L	Used
	High	[K].SKFADLSEAANR.[N]	1xCarbamyl [K2]	1	1	8	P20152	P20152 [293-304]	1	1351.66	0.746	6.792	5.065	0.818094	0.00611411	0.00957907	6167002	4.59891e+06	907938	38.1	28.15	53.92	6167002	9.51774e+06	4.48589e+06	7.16188e+06	4.45899e+06	4.59891e+06	1.3566e+06	607659			High	High	High	High	High	High	High	Peak Found	n/a	High	676.334	2.58	33.8	K.SKFADLSEAANR.N	Used
	High	[K].SKFADLSEAANRNNDALR.[Q]	1xCarbamyl [K2]	1	1	13	P20152	P20152 [293-310]	2	2035	0.92	100	100	0.274373			1.24885e+07	1.14895e+07		36.6	24.42		20910234	1.24885e+07	1.08504e+07	1.24788e+07	7.61391e+06	1.14895e+07					High	High	High	High	High	High	n/a	n/a	n/a	High	679.003	3.29	35.12	K.SKFADLSEAANRNNDALR.Q	Used
	High	[R].SLYSSSPGGAYVTR.[S]		1	1	28	P20152	P20152 [51-64]	0	1444.71	1.239	3.346	4.144	0.999908	0.000622036	0.000627791	1.53428e+08	1.90049e+08	4.58592e+07	24.25	22.87	16.37	219456272	1.53428e+08	1.42441e+08	1.9812e+08	1.26497e+08	1.90049e+08	4.58592e+07	4.80604e+07	3.4931e+07		High	High	High	High	High	Peak Found	High	High	High	High	482.241	3.71	29.75	R.SLYSSSPGGAYVTR.S	Used
	High	[R].RQVDQLTNDKAR.[V]		1	1	13	P20152	P20152 [159-170]	2	1443.77	0.579	3.999	2.316	0.886643	0.519119	0.781787	4.15198e+06	2.40481e+06	1.03832e+06	62.47	97.36	30.54	4.15198e+06	4.73982e+06	937434	6.13017e+06	2.40481e+06	410682	1.46004e+06	797259	1.03832e+06		High	High	High	High	High	High	High	High	High	High	481.927	4.26	17.96	R.RQVDQLTNDKAR.V	Used
	High	[R].RQVDQLTNDKAR.[V]	1xCarbamyl [K10]	1	1	12	P20152	P20152 [159-170]	2	1486.77	1.092	4.069	4.442	0.489963	0.151916	0.0445425	6.42948e+06	7.01813e+06	1.58008e+06	51.25	11.6	52.55	2.03277e+06	6.42948e+06	6.47757e+06	8.15545e+06	6.51923e+06	7.01813e+06	2.33432e+06	1.06954e+06			High	High	High	High	High	High	Peak Found	Peak Found	n/a	High	496.262	2.67	19.85	R.RQVDQLTNDKAR.V	Used
	High	[R].RQVQSLTCEVDALKGTNESLER.[Q]	1xCarbamidomethyl [C8]	1	1	1	P20152	P20152 [321-342]	2	2533.27																						No Quan Values	High	n/a	n/a	n/a	n/a	n/a	n/a	n/a	n/a	High	845.095	4.29		R.RQVQSLTCEVDALKGTNESLER.Q	Not Used
	High	[R].TLLIKTVETR.[D]	1xCarbamyl [K5]	1	1	49	P20152	P20152 [441-450]	1	1216.73	0.998	5.157	5.144	0.885206	0.017236	0.029756	7.98996e+07	7.97077e+07	1.54948e+07	26.93	30.22	73.96	114697600	6.94211e+07	7.98996e+07	8.64365e+07	4.6439e+07	7.97077e+07	2.85359e+07	1.54948e+07	4.59281e+06		High	High	High	High	High	High	High	High	High	High	608.867	2.6	36.17	R.TLLIKTVETR.D	Used
	High	[R].TNEKVELQELNDR.[F]		2	2	9	P31001; P20152	P31001 [105-117]; P20152 [101-113]	1	1587.8																						No Quan Values	n/a	High	High	High	High	High	n/a	n/a	n/a	High	794.403	3.28		R.TNEKVELQELNDR.F	Not Used
	High	[R].TNEKVELQELNDR.[F]	1xCarbamyl [K4]	2	2	13	P31001; P20152	P31001 [105-117]; P20152 [101-113]	1	1630.8	1.221	2.183	2.667	0.928098	0.0694862	0.0484485	3.63259e+06	4.43685e+06	1.6638e+06	28.36	26.32	39.85	2.97556e+06	5.14216e+06	3.63259e+06	5.34653e+06	4.43685e+06	3.09946e+06	2.22265e+06	1.24546e+06		Shared	High	High	High	High	High	High	High	High	n/a	High	815.906	3.1	33.15	R.TNEKVELQELNDR.F	Used
	High	[R].SYVTTSTR.[T]		1	1	26	P20152	P20152 [29-36]	0	914.458	0.597	4.053	2.421	0.812784	0.719434	0.984067	95012654	5.67442e+07	2.34419e+07	68.92	97.92	48.77	95012654	1.12508e+08	1.60846e+07	1.22687e+08	5.67442e+07	3.49444e+06	4.02437e+07	2.34419e+07	1.50964e+07		High	High	High	High	High	High	High	High	High	High	457.733	1.74	18.5	R.SYVTTSTR.T	Used
	High	[R].DGQVINETSQHHDDLE.[-]		1	1	31	P20152	P20152 [451-466]	0	1836.8	1.276	4.367	5.572	0.817369	0.00189632	0.00115137	70880540	9.04322e+07	1.62298e+07	21.18	8.63	46.24	70880540	9.58196e+07	6.5016e+07	9.83816e+07	8.2765e+07	9.04322e+07	2.07304e+07	1.62298e+07	7.31961e+06		High	High	High	High	High	High	High	High	High	High	918.903	2.63	24.89	R.DGQVINETSQHHDDLE.-	Used
	High	[R].HLREYQDLLNVK.[M]		2	4	34	P31001; P20152	P31001 [383-394]; P20152 [379-390]	1	1527.83	1.099	8.016	8.81	0.88395	0.00348024	0.00227566	5.52392e+07	6.07144e+07	6.89114e+06	16.97	13.13	69.78	44602853	5.52392e+07	6.29391e+07	6.07144e+07	5.90816e+07	7.45587e+07	1.37446e+07	6.89114e+06	2.91538e+06	Shared	High	High	High	High	High	High	High	High	High	High	509.947	4.51	34.38	R.HLREYQDLLNVK.M	Used
	High	[R].DVRQQYESVAAK.[N]		1	1	32	P20152	P20152 [271-282]	1	1393.71	1.416	100	100	0.583665			20976986	2.97019e+07		27.25	39.34		20976986	2.0778e+07	3.25687e+07	2.97019e+07	1.8614e+07	4.23822e+07					High	High	High	High	High	High	n/a	n/a	High	High	697.357	3.26	24.32	R.DVRQQYESVAAK.N	Used
	High	[R].EEAESTLQSFRQDVDNASLAR.[L]		1	1	18	P20152	P20152 [197-217]	1	2366.12	0.998	6.518	6.504	0.968028	0.00226576	0.00196622	1.30667e+07	1.30399e+07	2.00484e+06	28.12	37.16	26.32	10858532	1.85944e+07	1.30667e+07	2.1812e+07	1.30399e+07	1.11325e+07	2.42016e+06	1.66079e+06			High	High	High	High	High	High	High	High	n/a	High	789.379	3.7	41.34	R.EEAESTLQSFRQDVDNASLAR.L	Used
	High	[R].KVESLQEEIAFLK.[K]		1	1	35	P20152	P20152 [223-235]	1	1533.85	1.178	7.701	9.075	0.980195	0.00113616	0.00098054	1.07552e+08	1.26733e+08	1.39652e+07	21.3	26.99	47.06	79011078	1.07552e+08	1.22092e+08	1.29111e+08	7.62241e+07	1.26733e+08	1.68599e+07	1.39652e+07	5.78629e+06		High	High	High	High	High	High	High	High	High	High	767.43	4.12	41.83	R.KVESLQEEIAFLK.K	Used
	High	[R].KVESLQEEIAFLK.[K]	1xCarbamyl [K1]	1	1	17	P20152	P20152 [223-235]	1	1576.86	0.834	5.737	4.782				3.03814e+07	2.53241e+07	5.29583e+06		2.92			3.03814e+07		2.58531e+07	2.48058e+07			5.29583e+06			High	High	High	High	High	High	High	High	n/a	High	788.932	2.9	45.95	R.KVESLQEEIAFLK.K	Used
	High	[R].KVESLQEEIAFLKK.[L]		1	1	34	P20152	P20152 [223-236]	2	1661.95	1.15	10.22	11.752	0.546184	0.00236829	0.000965338	2.82801e+07	3.25215e+07	2.76721e+06	54.2	13.98	18.01	9.90526e+06	2.82801e+07	3.59924e+07	3.5645e+07	2.69038e+07	3.25215e+07	2.36565e+06	3.38018e+06	2.76721e+06		High	High	High	High	High	High	High	High	High	High	831.477	2.79	37.77	R.KVESLQEEIAFLKK.L	Used
	High	[R].KVESLQEEIAFLKK.[L]	1xCarbamyl [K]	1	1	45	P20152	P20152 [223-236]	2	1704.95	1.009	17.018	17.166	0.972348	0.00374885	0.00324593	5.83023e+07	5.88102e+07	3.42599e+06	10.33	28.21	88.01	50441712	6.19453e+07	5.83023e+07	8.36892e+07	4.87479e+07	5.88102e+07	7.10097e+06	1.65293e+06			High	High	High	High	High	High	High	High	n/a	High	568.989	4.97	43.11	R.KVESLQEEIAFLKK.L	Used
	High	[R].EMEENFALEAANYQDTIGR.[L]	1xOxidation [M2]	1	1	2	P20152	P20152 [346-364]	0	2216.98																						No Quan Values	n/a	n/a	n/a	High	n/a	n/a	n/a	n/a	n/a	High	1108.99	2.41		R.EMEENFALEAANYQDTIGR.L	Not Used
	High	[R].FANYIDKVR.[F]	1xCarbamyl [K7]	1	1	11	P20152	P20152 [114-122]	1	1168.61	0.786	100	100	0.54014			8075778	6.35041e+06		38.4	38.02		8075778	1.02829e+07	4.48803e+06	8.15557e+06	6.35041e+06	3.59946e+06					High	High	High	High	High	High	n/a	n/a	n/a	High	584.809	2.15	34.78	R.FANYIDKVR.F	Used
	High	[R].ETNLESLPLVDTHSKR.[T]		1	1	52	P20152	P20152 [425-440]	1	1838.96	0.809	15.258	12.342	0.486669	1.15064e-05	1.90497e-05	3.49276e+07	2.82528e+07	2.28917e+06	10.21	31	12.91	2.92061e+07	3.49276e+07	3.51841e+07	3.59246e+07	1.88071e+07	2.82528e+07	2.6502e+06	2.28917e+06	2.05275e+06		High	High	High	High	High	High	Peak Found	Peak Found	Peak Found	High	613.659	3.77	31.41	R.ETNLESLPLVDTHSKR.T	Used
	High	[R].ETNLESLPLVDTHSKR.[T]	1xCarbamyl [K15]	1	1	25	P20152	P20152 [425-440]	1	1881.97	0.878	7.081	6.217	0.807244			4.60372e+07	4.04215e+07	6.50167e+06	13.74	8.51		46152820	4.60372e+07	3.59335e+07	4.04215e+07	3.63693e+07	4.31243e+07	6.50167e+06				High	High	High	High	High	High	High	n/a	n/a	High	627.994	4.26	35.58	R.ETNLESLPLVDTHSKR.T	Used
	High	[R].ETNLESLPLVDTHSK.[R]		1	1	17	P20152	P20152 [425-439]	0	1682.86	0.784	100	100	0.436083			7.75632e+06	6.08259e+06		27.86	26.33		9668127	7.75632e+06	5.42951e+06	7.94344e+06	4.67141e+06	6.08259e+06					High	High	High	High	High	High	n/a	n/a	n/a	High	841.933	2.66	35.05	R.ETNLESLPLVDTHSK.R	Used
	High	[K].FADLSEAANRNNDALR.[Q]		1	1	27	P20152	P20152 [295-310]	1	1776.86	1.232	5.347	6.587	0.90894	0.00276914	0.00192675	96272534	1.18604e+08	1.80066e+07	8	22.79	53.35	96272534	8.59988e+07	1.00722e+08	1.18604e+08	8.30972e+07	1.32246e+08	1.80926e+07	1.80066e+07	5.29858e+06		High	High	High	High	High	High	High	High	High	High	888.935	2.42	29.65	K.FADLSEAANRNNDALR.Q	Used
	High	[K].FADLSEAANR.[N]		1	1	27	P20152	P20152 [295-304]	0	1093.53	0.82	100	100	0.818501			33078084	2.71179e+07		35.29	36.01		33078084	5.09602e+07	2.58491e+07	4.84261e+07	2.71179e+07	2.70642e+07					High	High	High	High	High	High	n/a	n/a	n/a	High	547.267	2.45	26.92	K.FADLSEAANR.N	Used
	High	[R].FANYIDKVR.[F]		1	1	6	P20152	P20152 [114-122]	1	1125.61																						No Quan Values	High	High	High	High	High	n/a	n/a	n/a	n/a	High	563.306	2.29		R.FANYIDKVR.F	Not Used
	High	[KR].EYQDLLNVK.[M]		2	6	14	P31001; P20152	P31001 [386-394]; P20152 [382-390]	0	1121.58	0.783	9.272	7.26	0.848889	0.00226941	0.00371709	32196212	2.52093e+07	3.47258e+06	8.95	14.72	70.97	32196212	3.33393e+07	2.80373e+07	3.04386e+07	2.29166e+07	2.52093e+07	9.34067e+06	3.47258e+06	2.63368e+06	Shared	High	High	High	High	High	High	High	High	High	High	561.295	1.6	34.85	R.EYQDLLNVK.M	Used
	High	[R].KLLEGEESR.[LI]		2	9	13	P31001; P20152	P31001 [406-414]; P20152 [402-410]	1	1060.56	0.516	5.349	2.76			0.4914	11226328	5.79204e+06	2.09858e+06		77.51	70.43	11226328			1.07196e+07	3.12958e+06		5.03047e+06	2.09858e+06	1.27649e+06	Shared	High	High	High	High	High	n/a	High	High	High	High	530.785	2.83	19.18	R.KLLEGEESR.I	Used
	High	[R].KLLEGEESR.[LI]	1xCarbamyl [K1]	2	9	23	P31001; P20152	P31001 [406-414]; P20152 [402-410]	1	1103.57	1.526	0.321	0.49	0.526133			17757878	2.7098e+07	5.52823e+07	30.3	19.63		17757878	2.89679e+07	1.76547e+07	2.7098e+07	3.18506e+07	2.13563e+07	5.52823e+07			Shared	High	High	High	High	High	High	High	High	n/a	High	552.288	2.41	23.08	R.KLLEGEESR.I	Used
	High	[R].KLLEGEESRISLPLPTFSSLNLR.[E]	1xCarbamyl [K1]	1	1	6	P20152	P20152 [402-424]	2	2642.45	1.488	100	100	0.299247			2.22427e+06	3.3097e+06		29.34	39.52		2.22427e+06	1.86997e+06	3.25325e+06	3.3097e+06	2.24768e+06	5.00664e+06					High	High	High	High	Peak Found	High	n/a	n/a	n/a	High	881.488	3.35	54.09	R.KLLEGEESRISLPLPTFSSLNLR.E	Used
	High	[R].FLEQQNKILLAELEQLKGQGK.[S]		1	1	17	P20152	P20152 [123-143]	2	2427.36	1.183	100	100	0.816291			2.09112e+07	2.47339e+07		60.16	84.64		2.09112e+07	1.37177e+07	4.38556e+07	2.47339e+07	1.17701e+07	6.81356e+07					High	High	High	High	High	High	n/a	n/a	n/a	High	607.596	6.09	45.67	R.FLEQQNKILLAELEQLKGQGK.S	Used
	High	[R].FLEQQNKILLAELEQLKGQGK.[S]	1xCarbamyl [K7]	1	1	31	P20152	P20152 [123-143]	2	2470.37	1.175	8.033	9.442	0.994771	0.00164874	0.00178759	2.90041e+07	3.40941e+07	3.61073e+06	8.64	28.14	57.55	32931972	2.90041e+07	2.80372e+07	3.40941e+07	2.01376e+07	3.51656e+07	5.54767e+06	3.61073e+06	1.47096e+06		Peak Found	High	High	High	High	High	High	High	Peak Found	High	824.127	6.38	51.05	R.FLEQQNKILLAELEQLKGQGK.S	Used
	High	[R].FLEQQNKILLAELEQLKGQGK.[S]	2xCarbamyl [K7; K17]	1	1	7	P20152	P20152 [123-143]	2	2513.37	0.781	100	100				6.45494e+06	5.03837e+06			23.01			6.45494e+06		4.27565e+06		5.93715e+06					Medium	High	High	High	n/a	High	n/a	n/a	n/a	High	838.46	2.8	57.04	R.FLEQQNKILLAELEQLKGQGK.S	Used
	High	[R].VEVERDNLAEDIMRLR.[E]	1xOxidation [M13]	1	1	9	P20152	P20152 [171-186]	2	1974.01	1.174	3.199	3.754	0.912848	0.0273737	0.0171282	3922163	4.60351e+06	1.22624e+06	59.33	69.86	17.1	3922163	3.56282e+06	9.57912e+06	4.60351e+06	3.79099e+06	1.26596e+07	1.22624e+06	1.40232e+06	991170		High	High	High	High	High	Medium	Peak Found	Peak Found	Peak Found	High	494.257	1.59	37.45	R.VEVERDNLAEDIMRLR.E	Used
	High	[R].LLQDSVDFSLADAINTEFKNTR.[T]	1xCarbamyl [K19]	1	1	4	P20152	P20152 [79-100]	1	2540.26	1.195	100	100	0.954978			689329	823557		38.44	37.93		566581	1.15149e+06	689329	1.07777e+06	823557	478365					High	Peak Found	High	High	Peak Found	Peak Found	n/a	n/a	n/a	High	847.427	1.27	70.01	R.LLQDSVDFSLADAINTEFKNTR.T	Used
	High	[R].QQYESVAAKNLQEAEEWYKSK.[F]	1xCarbamyl [K9]	1	1	2	P20152	P20152 [274-294]	2	2572.23																						No Quan Values	n/a	n/a	High	High	n/a	n/a	n/a	n/a	n/a	High	858.083	1.14		R.QQYESVAAKNLQEAEEWYKSK.F	Not Used
	High	[R].LQDEIQNMKEEMAR.[H]	1xCarbamyl [K9]; 1xOxidation [M]	1	1	6	P20152	P20152 [365-378]	1	1793.82																						No Quan Values	n/a	High	High	High	High	High	n/a	n/a	n/a	High	598.61	1.66		R.LQDEIQNMKEEMAR.H	Not Used
	High	[R].SVSSSSYR.[R]		1	1	2	P20152	P20152 [5-12]	0	872.411	0.527	100	100	0.690069			156381	82390.3		68.68	101.16		156381	261203	48027.5	280446	82390.3	29494.5					Peak Found	High	Peak Found	High	Peak Found	Peak Found	n/a	n/a	n/a	High	436.709	1.09	15.96	R.SVSSSSYR.R	Used
	High	[R].FLEQQNK.[VALMI]		8	40	10	P04259; P02538; Q14533; Q5XQN5; Q9Z2T6; P12035; P20152; P13647	P04259 [183-189]; P02538 [183-189]; Q14533 [126-132]; Q5XQN5 [189-195]; Q9Z2T6 [143-149]; P12035 [218-224]; P20152 [123-129]; P13647 [188-194]	0	906.468	0.285	1.76	0.502	0.812365	0.988054	0.731982	26768996	7.6394e+06	1.52078e+07	79.11	119.98	3.48	26768996	3.42641e+07	2.31983e+06	3.2511e+07	7.6394e+06	1.19759e+06	1.52078e+07	1.44364e+07	1.54332e+07	Shared	High	High	Peak Found	High	Peak Found	Peak Found	High	High	High	High	453.738	1.54	18.93	R.FLEQQNK.I	Used
	High	[R].LGDLYEEEMRELRR.[Q]	1xOxidation [M9]	1	1	9	P20152	P20152 [146-159]	2	1824.89	2.112	100	100	0.253727			3.90676e+06	8.25146e+06		92.83	49.19		1.72091e+06	3.90676e+06	1.21535e+07	7.16231e+06	8.25146e+06	1.68097e+07					High	Medium	High	High	High	High	n/a	n/a	n/a	High	456.978	2.44	32.79	R.LGDLYEEEMRELRR.Q	Used
	Medium	[K].VESLQEEIAFLKK.[L]		1	1	1	P20152	P20152 [224-236]	1	1533.85																						No Quan Values	n/a	n/a	High	n/a	n/a	n/a	n/a	n/a	n/a	High	511.956	1.5		K.VESLQEEIAFLKK.L	Not Used
High	Q91ZA3	Propionyl-CoA carboxylase alpha chain, mitochondrial OS=Mus musculus OX=10090 GN=Pcca PE=1 SV=2	Pcca	2743.35	1.318	0.734	0.968	0.4	-0.45	-0.05	0.401058	0.665497	0.872025	1.07861e+09	1.42125e+09	1.46895e+09	26.43	25.56	14.93	70	60	60	1537	724	79.9	7.25	110821	ENSMUSG00000041650	mmu:110821; Q80VU5; Q91ZA3; Q922N3	1.07861e+09	1.07487e+09	1.65836e+09	1.35534e+09	2.10664e+09	1.42125e+09	1.68777e+09	1.46895e+09	1.24934e+09	High	High	High	High	High	High	High	High	High
	Confidence	Annotated Sequence	Modifications	# Protein Groups	# Proteins	# PSMs	Master Protein Accessions	Positions in Master Proteins	# Missed Cleavages	Theo. MH+ [Da]	Abundance Ratio: (A17) / (A10)	Abundance Ratio: (A10) / (WT)	Abundance Ratio: (A17) / (WT)	Abundance Ratio P-Value: (A17) / (A10)	Abundance Ratio P-Value: (A10) / (WT)	Abundance Ratio P-Value: (A17) / (WT)	Abundances (Grouped): A10	Abundances (Grouped): A17	Abundances (Grouped): WT	Abundances (Grouped) CV [%]: A10	Abundances (Grouped) CV [%]: A17	Abundances (Grouped) CV [%]: WT	Abundances (Normalized): F5: Sample, A10	Abundances (Normalized): F6: Sample, A10	Abundances (Normalized): F7: Sample, A10	Abundances (Normalized): F8: Sample, A17	Abundances (Normalized): F9: Sample, A17	Abundances (Normalized): F10: Sample, A17	Abundances (Normalized): F2: Sample, WT	Abundances (Normalized): F3: Sample, WT	Abundances (Normalized): F4: Sample, WT	Quan Info	Found in Sample: F5: Sample, A10	Found in Sample: F6: Sample, A10	Found in Sample: F7: Sample, A10	Found in Sample: F8: Sample, A17	Found in Sample: F9: Sample, A17	Found in Sample: F10: Sample, A17	Found in Sample: F2: Sample, WT	Found in Sample: F3: Sample, WT	Found in Sample: F4: Sample, WT	Confidence (by Search Engine): Sequest HT	m/z [Da] (by Search Engine): Sequest HT	XCorr (by Search Engine): Sequest HT	Top Apex RT [min]	Sequence in Protein	Quan Usage
	High	[R].MEDALDNYVIR.[G]		1	1	35	Q91ZA3	Q91ZA3 [462-472]	0	1338.64	1.023	1.22	1.247	0.707348	0.87614	0.439606	8876895	9.07676e+06	7.27692e+06	17.58	19.56	32.9	8876895	6.43487e+06	8.90881e+06	7.94196e+06	1.15864e+07	9.07676e+06	1.0063e+07	7.27692e+06	5.1453e+06		High	High	High	High	High	High	High	High	High	High	669.822	2.74	39.19	R.MEDALDNYVIR.G	Used
	High	[R].MEDALDNYVIR.[G]	1xOxidation [M1]	1	1	31	Q91ZA3	Q91ZA3 [462-472]	0	1354.63	1.71	0.472	0.806	0.778474	0.197629	0.449075	6200998	1.06029e+07	1.31486e+07	46.68	31.93	4.5	6200998	6.08283e+06	1.29379e+07	6.35496e+06	1.24655e+07	1.06029e+07	1.27268e+07	1.39051e+07	1.31486e+07		High	High	High	High	High	High	High	High	High	High	677.82	3.07	36.16	R.MEDALDNYVIR.G	Used
	High	[K].LVTYGSDRAEALK.[R]		1	1	23	Q91ZA3	Q91ZA3 [448-460]	1	1422.76	1.17	0.841	0.985	0.598974	0.63003	0.997797	1.21009e+07	1.41611e+07	1.43805e+07	27.94	17.37	9.37		9.90547e+06	1.4783e+07	1.20521e+07	1.70412e+07	1.41611e+07	1.27707e+07	1.43805e+07	1.54063e+07		High	High	High	High	High	High	High	High	High	High	711.883	2.25	25.06	K.LVTYGSDRAEALK.R	Used
	High	[K].LVTYGSDRAEALKR.[M]		1	1	19	Q91ZA3	Q91ZA3 [448-461]	2	1578.86	1.139	0.894	1.019	0.887768	0.998366	0.910797	70281126	8.00735e+07	7.86032e+07	24.72	29	15.96	70281126	6.30447e+07	9.92621e+07	8.00735e+07	1.12545e+08	6.38615e+07	8.9309e+07	7.86032e+07	6.46376e+07		High	High	High	High	High	High	High	High	High	High	526.958	2.82	23.48	K.LVTYGSDRAEALKR.M	Used
	High	[K].LVTYGSDRAEALKR.[M]	1xCarbamyl [K13]	1	1	14	Q91ZA3	Q91ZA3 [448-461]	2	1621.87	0.793	1.419	1.125	0.903022	0.828898	0.976978	28444858	2.255e+07	2.00464e+07	39.66	51.73	87.6	28444858	1.86286e+07	4.21021e+07	1.31965e+07	3.85243e+07	2.255e+07	4.13515e+07		9.71814e+06		High	High	High	High	High	High	High	n/a	High	High	541.293	2.72	27.24	K.LVTYGSDRAEALKR.M	Used
	High	[K].MADEAVCVGPAPTSK.[S]	1xCarbamidomethyl [C7]; 1xOxidation [M1]	1	1	11	Q91ZA3	Q91ZA3 [101-115]	0	1548.7	1.957	0.851	1.665				3.17279e+06	6.21027e+06	3.7303e+06			5.17		3.17279e+06			6.21027e+06		3.86932e+06	3.59627e+06			n/a	High	High	High	High	n/a	High	Peak Found	High	High	774.855	2.75	24.78	K.MADEAVCVGPAPTSK.S	Used
	High	[R].NQKVVEEAPSIFLDPETR.[Q]		1	1	41	Q91ZA3	Q91ZA3 [292-309]	1	2072.07	2.434	0.797	1.94	0.154009	0.985619	0.125202	9.89965e+06	2.40923e+07	1.24203e+07	53.35	30.01	6.52	9373714	9.89965e+06	2.24936e+07	1.67951e+07	2.40923e+07	3.12215e+07	1.13658e+07	1.24203e+07	1.29297e+07		High	High	High	High	High	High	High	High	High	High	1036.54	3.51	39.99	R.NQKVVEEAPSIFLDPETR.Q	Used
	High	[R].NQKVVEEAPSIFLDPETR.[Q]	1xCarbamyl [K3]	1	1	25	Q91ZA3	Q91ZA3 [292-309]	1	2115.07	1.403	0.752	1.055	0.660609	0.683183	0.999131	2.16604e+07	3.0389e+07	2.88059e+07	29.12	35.19	30.35	18687297	2.16604e+07	3.20744e+07	2.03815e+07	4.2157e+07	3.0389e+07	4.01106e+07	2.88059e+07	2.19115e+07		High	High	High	High	High	High	High	High	High	High	1058.04	3.37	45.23	R.NQKVVEEAPSIFLDPETR.Q	Used
	High	[R].NQLLAIASSVFVASQLR.[A]		1	1	7	Q91ZA3	Q91ZA3 [519-535]	0	1817.03	1.274	0.722	0.92	0.323743	0.371176	0.9925	1.25881e+06	1.60393e+06	1.74275e+06	61.09	22.62	12.79	368722	1.25881e+06	1.69744e+06	1.47137e+06	2.21966e+06	1.60393e+06	1.74275e+06	1.42621e+06	1.83176e+06		Peak Found	High	High	Peak Found	High	Peak Found	Peak Found	High	High	High	606.347	3.39	61.77	R.NQLLAIASSVFVASQLR.A	Used
	High	[K].QEDIPISGWAVECR.[V]	1xCarbamidomethyl [C13]	1	1	9	Q91ZA3	Q91ZA3 [382-395]	0	1659.78	1.555	1.77	2.754	0.621552	0.0876073	0.0414584	4.41402e+06	6.86589e+06	2.49313e+06	23.47	6.48	46.17	4413747	4.41402e+06	6.48936e+06	7.18821e+06	6.55803e+06		3.60517e+06	2.49313e+06	1.32145e+06		Medium	Peak Found	High	Medium	High	n/a	High	High	Peak Found	High	830.394	2.07	41.51	K.QEDIPISGWAVECR.V	Used
	High	[R].QAMGEQAVALAK.[A]	1xOxidation [M3]	1	1	21	Q91ZA3	Q91ZA3 [310-321]	0	1232.63	2.269	0.424	0.962	0.101193	0.195744	0.865523	2.66317e+07	6.04275e+07	6.28187e+07	33.25	50.84	23.4	45594516	2.66317e+07	2.66109e+07	6.04275e+07	4.38087e+07	1.14774e+08	4.34479e+07	6.28187e+07	7.0046e+07		High	High	High	High	High	High	High	High	High	High	616.819	3.87	21.76	R.QAMGEQAVALAK.A	Used
	High	[R].QAMGEQAVALAKAVK.[Y]	1xCarbamyl [K12]; 1xOxidation [M3]	1	1	12	Q91ZA3	Q91ZA3 [310-324]	1	1573.84	1.538	0.676	1.039	0.809144	0.833239	0.998791	4.39218e+06	6.75391e+06	6.50071e+06	43.2	35.31	24.19	3.54704e+06	4.39218e+06	7.83539e+06	3.85114e+06	6.75391e+06	8.19487e+06	4.38445e+06	6.50071e+06	7.17538e+06		Peak Found	Medium	High	High	Peak Found	High	High	High	High	High	787.422	3.08	33.63	R.QAMGEQAVALAKAVK.Y	Used
	High	[K].ILIANRGEIACR.[V]	1xCarbamidomethyl [C11]	1	1	5	Q91ZA3	Q91ZA3 [62-73]	1	1385.77																						No Quan Values	High	High	n/a	High	High	n/a	High	n/a	n/a	High	462.594	2.66		K.ILIANRGEIACR.V	Not Used
	High	[R].LSQYQEPIHLPGVR.[V]		1	1	136	Q91ZA3	Q91ZA3 [413-426]	0	1636.88	0.797	1.376	1.097	0.920697	0.712085	0.90946	1.06363e+08	8.47833e+07	7.72801e+07	33.21	9.18	39.3	118993772	5.92221e+07	1.06363e+08	7.35368e+07	8.78407e+07	8.47833e+07	1.07754e+08	7.72801e+07	4.69668e+07		High	High	High	High	High	High	High	High	High	High	546.298	4.03	35.88	R.LSQYQEPIHLPGVR.V	Used
	High	[R].LQVEHPVTECITGLDLVQEMILVAK.[G]	1xCarbamidomethyl [C10]	1	1	11	Q91ZA3	Q91ZA3 [350-374]	0	2835.5	1.605	1.777	2.853	0.239323	0.544724	0.0589943	1.32143e+06	2.12127e+06	743493	34.94	30.64	52.66	1.32143e+06	1.76199e+06	846804	2.12127e+06	3.12812e+06	1.74638e+06	1.53014e+06	593141	743493		High	Peak Found	High	High	High	High	High	Peak Found	Peak Found	High	945.839	5.47	61.76	R.LQVEHPVTECITGLDLVQEMILVAK.G	Used
	High	[R].LQVEHPVTECITGLDLVQEMILVAK.[G]	1xCarbamidomethyl [C10]; 1xCarbamyl [K25]	1	1	2	Q91ZA3	Q91ZA3 [350-374]	0	2878.51	2.896	0.489	1.416			0.4237	955395	2.76709e+06	1.95484e+06		42.71	37.24	955395			2.02603e+06	3.77921e+06		2.02848e+06	1.95484e+06	935861		Peak Found	n/a	n/a	Peak Found	High	n/a	Peak Found	High	Peak Found	High	960.172	1.87	53.61	R.LQVEHPVTECITGLDLVQEMILVAK.G	Used
	High	[K].VNTIPGFDGVVK.[D]		1	1	11	Q91ZA3	Q91ZA3 [185-196]	0	1245.68	0.932	1.414	1.318	0.614614	0.856281	0.348145	2.76524e+06	2.57735e+06	1.95507e+06	41.33	38.3	13.61	1.30587e+06	2.76524e+06	3.23688e+06	2.57735e+06	4.54859e+06	2.34876e+06	1.95507e+06	2.21684e+06	1.68556e+06		Peak Found	Peak Found	High	High	High	High	High	High	High	High	623.346	1.9	37.75	K.VNTIPGFDGVVK.D	Used
	High	[K].VNTIPGFDGVVKDADEAVR.[I]		1	1	35	Q91ZA3	Q91ZA3 [185-203]	1	2002.02	1.497	0.892	1.336	0.385905	0.939091	0.257725	2.71266e+07	4.06216e+07	3.03987e+07	48.23	25.12	13.64	23216558	2.71266e+07	5.40427e+07	4.06216e+07	6.07993e+07	3.99779e+07	3.38362e+07	3.03987e+07	2.56914e+07		High	High	High	High	High	Peak Found	High	High	High	High	668.013	4.05	42.26	K.VNTIPGFDGVVKDADEAVR.I	Used
	High	[K].VNTIPGFDGVVKDADEAVR.[I]	1xCarbamyl [K12]	1	1	30	Q91ZA3	Q91ZA3 [185-203]	1	2045.03	0.952	1.153	1.098	0.995235	0.980276	0.994798	1.65329e+07	1.57437e+07	1.43369e+07	23.73	38.04	12.89	10646449	1.65329e+07	1.68003e+07	9.45558e+06	2.12157e+07	1.57437e+07	1.73021e+07	1.43369e+07	1.36385e+07		High	High	High	High	High	High	High	High	High	High	1023.02	2.44	45.83	K.VNTIPGFDGVVKDADEAVR.I	Used
	High	[K].TVAIHSDVDASSVHVK.[M]		1	1	41	Q91ZA3	Q91ZA3 [85-100]	0	1664.86	1.093	1.225	1.339	0.331163	0.997233	0.304343	40787944	4.45642e+07	3.32908e+07	39.12	18.94	3.02	40787944	2.02163e+07	4.72439e+07	4.45642e+07	5.98567e+07	4.30133e+07	3.32908e+07	3.44e+07	3.23874e+07		High	High	High	High	High	High	High	High	High	High	555.625	4.01	24.63	K.TVAIHSDVDASSVHVK.M	Used
	High	[R].VDSGIQPGSDISIYYDPMISK.[L]	1xCarbamyl [K21]	1	1	11	Q91ZA3	Q91ZA3 [427-447]	0	2328.11	1.026	0.982	1.008	0.993671	0.996851	0.999444	7.71133e+06	7.91219e+06	7.85228e+06	0.91	22.58	33.95		7.66187e+06	7.76111e+06	6.73509e+06	9.29502e+06		1.00307e+07	6.14693e+06			High	High	High	Medium	High	n/a	High	High	High	High	1164.56	1.93	44.01	R.VDSGIQPGSDISIYYDPMISK.L	Used
	High	[R].VDSGIQPGSDISIYYDPMISK.[L]	1xOxidation [M18]	1	1	12	Q91ZA3	Q91ZA3 [427-447]	0	2301.1	0.518	1.054	0.546				1.37988e+07	7.14227e+06	1.30874e+07			34.77			1.37988e+07			7.14227e+06	9.20586e+06	1.8646e+07	1.30874e+07		n/a	n/a	Peak Found	n/a	High	High	High	High	High	High	1151.05	1.87	43.46	R.VDSGIQPGSDISIYYDPMISK.L	Used
	High	[K].YSSAGTVEFLVDSQK.[N]		1	1	5	Q91ZA3	Q91ZA3 [325-339]	0	1630.8	1.586	0.912	1.447	0.058049	0.371479	0.265821	1.63858e+06	2.59824e+06	1.79588e+06	29.29	15.24	9.83	931172	1.65103e+06	1.63858e+06	2.89503e+06	2.33188e+06		1.97816e+06	1.79588e+06	1.62429e+06		Peak Found	Peak Found	Peak Found	High	Peak Found	n/a	High	High	Peak Found	High	815.902	1.45	40.78	K.YSSAGTVEFLVDSQK.N	Used
	High	[R].VPVIRPDVAK.[W]		1	1	14	Q91ZA3	Q91ZA3 [545-554]	0	1093.67	1.932	1.022	1.974		0.961336		6.94866e+06	1.34279e+07	6.80199e+06	26.52		40.3	4736822	6.94866e+06	8.21226e+06		1.34279e+07		1.05815e+07	6.80199e+06	4.72364e+06		High	High	High	High	High	High	High	High	High	High	547.34	2.3	24.91	R.VPVIRPDVAK.W	Used
	High	[R].VPVIRPDVAKWELSVK.[L]		1	1	21	Q91ZA3	Q91ZA3 [545-560]	1	1836.07	1.44	1.369	1.97	0.854615	0.530385	0.288906	1.09831e+07	1.58144e+07	8.0256e+06	53.03	8.19	45.55	9.34797e+06	1.09831e+07	2.35142e+07	1.58144e+07	1.72364e+07	1.46363e+07	1.53194e+07	8.0256e+06	6.85644e+06		High	High	High	High	High	High	High	High	High	High	612.696	3.74	40.36	R.VPVIRPDVAKWELSVK.L	Used
	High	[R].VPVIRPDVAKWELSVK.[L]	1xCarbamyl [K10]	1	1	8	Q91ZA3	Q91ZA3 [545-560]	1	1879.08	0.91	1.126	1.024	0.975868	0.911198	0.97199	7.00781e+06	6.37598e+06	6.22508e+06	32.39	34.78	51.3	8847710	5.55052e+06		6.37598e+06	9.19065e+06	4.55926e+06	1.00345e+07	6.22508e+06	3.34993e+06		Peak Found	High	n/a	High	High	High	High	High	High	High	627.031	3.17	43.69	R.VPVIRPDVAKWELSVK.L	Used
	High	[K].VVEEAPSIFLDPETR.[Q]		1	1	33	Q91ZA3	Q91ZA3 [295-309]	0	1701.87	1.667	0.7	1.166	0.403569	0.985668	0.481573	9.86976e+07	1.64514e+08	1.41064e+08	52.49	23.84	16.02	87897104	9.86976e+07	2.14493e+08	1.64514e+08	2.2993e+08	1.48469e+08	1.41064e+08	1.4206e+08	1.05624e+08		High	High	High	High	High	High	High	High	High	High	851.438	2.61	43.32	K.VVEEAPSIFLDPETR.Q	Used
	High	[R].VYAEDPYKSFGLPSIGR.[L]		1	1	35	Q91ZA3	Q91ZA3 [396-412]	1	1898.96	1.451	1.023	1.484	0.394918	0.874443	0.216806	52122547	7.56287e+07	5.09714e+07	41.45	18.35	16.88	52122547	4.72062e+07	9.62754e+07	7.55224e+07	1.02446e+08	7.56287e+07	6.70408e+07	5.09714e+07	5.0316e+07		High	High	High	High	High	High	High	High	High	High	633.66	3.91	42.33	R.VYAEDPYKSFGLPSIGR.L	Used
	High	[R].VYAEDPYKSFGLPSIGR.[L]	1xCarbamyl [K8]	1	1	7	Q91ZA3	Q91ZA3 [396-412]	1	1941.97																						No Quan Values	n/a	n/a	n/a	n/a	n/a	n/a	High	High	High	High	971.488	2.62		R.VYAEDPYKSFGLPSIGR.L	Not Used
	High	[R].RNQKVVEEAPSIFLDPETR.[Q]	1xCarbamyl [K4]	1	1	15	Q91ZA3	Q91ZA3 [291-309]	2	2271.17	0.928	1.219	1.132			0.866042	4.48277e+06	4.15967e+06	3.67595e+06		9.89	37.01			4.48277e+06		4.46139e+06	3.87835e+06	5.16744e+06	3.67595e+06	2.39685e+06		High	High	High	High	High	High	High	High	High	High	757.73	4.13	41.53	R.RNQKVVEEAPSIFLDPETR.Q	Used
	High	[K].SFGLPSIGR.[L]		1	1	36	Q91ZA3	Q91ZA3 [404-412]	0	933.515	1.002	1.184	1.186	0.842388	0.805147	0.492887	2.29789e+07	2.30277e+07	1.94152e+07	33.7	31.22	24.65	15490892	2.29789e+07	3.11198e+07	2.30277e+07	3.58238e+07	2.0411e+07	2.4252e+07	1.94152e+07	1.46668e+07		High	High	High	High	High	High	High	High	High	High	467.261	2.02	38.47	K.SFGLPSIGR.L	Used
	High	[K].SYLNMDAIMEAIK.[K]	2xOxidation [M5; M9]	1	1	6	Q91ZA3	Q91ZA3 [116-128]	0	1530.72	1.343	0.836	1.123	0.787664	0.787764	0.997678	2.07319e+06	2.78515e+06	2.4812e+06	55.6	26.66	42.69		1.36824e+06	3.14135e+06		2.30136e+06	3.37065e+06	1.89479e+06	2.4812e+06	4.25318e+06		n/a	Peak Found	Peak Found	n/a	High	High	Peak Found	High	Peak Found	High	765.862	1.62	38.31	K.SYLNMDAIMEAIK.K	Used
	High	[K].SYLNMDAIMEAIKK.[T]	2xOxidation [M5; M9]	1	1	9	Q91ZA3	Q91ZA3 [116-129]	1	1658.81	0.916	1.128	1.033	0.804364	0.992945	0.830447	5.72483e+06	5.24453e+06	5.07538e+06	52.05	62.69	58.96		3.89096e+06	8.42304e+06	1.46623e+06	7.16575e+06	5.24453e+06	3.00956e+06	5.07538e+06	9.89515e+06		n/a	Peak Found	High	Peak Found	High	High	High	High	High	High	829.91	2.4	34.25	K.SYLNMDAIMEAIKK.T	Used
	High	[K].SYLNMDAIMEAIKK.[T]	1xCarbamyl [K13]; 1xOxidation [M5]	1	1	3	Q91ZA3	Q91ZA3 [116-129]	1	1685.82	0.795	1.324	1.052	0.855663	0.477535	0.786125	1.75931e+06	1.39787e+06	1.32903e+06	24.46	3.63	47.64		1.47732e+06	2.09511e+06		1.43427e+06	1.3624e+06	561184	1.66025e+06	1.32903e+06		n/a	Peak Found	Medium	n/a	High	Peak Found	Peak Found	Medium	Peak Found	High	562.613	1.51	36.94	K.SYLNMDAIMEAIKK.T	Used
	High	[K].TFDKILIANR.[G]	1xCarbamyl [K4]	1	1	14	Q91ZA3	Q91ZA3 [58-67]	1	1233.69	0.936	1.049	0.982	0.959628	0.799979	0.64694	3.07418e+06	2.87675e+06	2.93095e+06	21.65	25.31	48.08	2256833	3.07418e+06	3.51472e+06	2.64107e+06	4.15816e+06	2.87675e+06	3.67627e+06	2.93095e+06	1.227e+06		Peak Found	Peak Found	Peak Found	High	High	High	High	High	High	High	617.351	1.26	38.95	K.TFDKILIANR.G	Used
	High	[K].TFDKILIANRGEIACR.[V]	1xCarbamidomethyl [C15]	1	1	10	Q91ZA3	Q91ZA3 [58-73]	2	1877.01	1.088	1.526	1.66	0.611196	0.0806811	0.0243058	2.58967e+06	2.81673e+06	1.69692e+06	17.94	11.7	26.5	2.05267e+06	2.9559e+06	2.58967e+06	2.81673e+06	2.71722e+06	3.36182e+06	2.04635e+06	1.69692e+06	1.18149e+06		High	High	High	High	High	High	High	High	Peak Found	High	626.34	2.79	34.27	K.TFDKILIANRGEIACR.V	Used
	High	[K].TFDKILIANRGEIACR.[V]	1xCarbamidomethyl [C15]; 1xCarbamyl [K4]	1	1	11	Q91ZA3	Q91ZA3 [58-73]	2	1920.01	100	0.01	1.484			0.677523		2.38063e+06	1.60367e+06		19.73	59.94				1.78724e+06	2.66883e+06	2.38063e+06	3.62414e+06	1.60367e+06	1.2258e+06		High	High	High	High	High	High	High	High	High	High	640.676	2.25	39.01	K.TFDKILIANRGEIACR.V	Used
	High	[R].HKQEDIPISGWAVECR.[V]	1xCarbamidomethyl [C15]	1	1	23	Q91ZA3	Q91ZA3 [380-395]	1	1924.93	1.096	0.985	1.08	0.71019	0.810903	0.38118	1.52555e+07	1.67228e+07	1.54881e+07	13.78	34.65	46.06	1.52555e+07	1.35464e+07	1.78009e+07	1.61269e+07	2.87351e+07	1.67228e+07	1.94127e+07	1.54881e+07	6.87497e+06		High	High	High	High	High	High	High	High	High	High	962.971	3.31	33.98	R.HKQEDIPISGWAVECR.V	Used
	High	[R].HKQEDIPISGWAVECR.[V]	1xCarbamidomethyl [C15]; 1xCarbamyl [K2]	1	1	10	Q91ZA3	Q91ZA3 [380-395]	1	1967.94																						No Quan Values	High	High	Medium	n/a	High	High	n/a	High	n/a	High	984.472	2.87		R.HKQEDIPISGWAVECR.V	Not Used
	High	[R].GVTHNIPLLR.[E]		1	1	24	Q91ZA3	Q91ZA3 [473-482]	0	1119.66	1.177	0.842	0.991	0.348069	0.681361	0.796257	4.19291e+07	4.93705e+07	4.98198e+07	23.08	57.66	16.78	28686318	4.57455e+07	4.19291e+07	4.93705e+07	1.08943e+08	3.86765e+07	5.74698e+07	4.98198e+07	4.09093e+07		High	High	High	High	High	High	High	High	High	High	560.335	2.18	29.99	R.GVTHNIPLLR.E	Used
	High	[R].FSSQEAASSFGDDRLLIEKFIDNPR.[H]	1xCarbamyl [K19]	1	1	15	Q91ZA3	Q91ZA3 [240-264]	2	2885.41	0.922	1.384	1.276	0.954386	0.99613	0.976463	1.8631e+07	1.71867e+07	1.34659e+07	24.22	11.76	50.81	2.0058e+07	1.23191e+07	1.8631e+07	1.71867e+07	2.0433e+07	1.64476e+07	2.91455e+07	1.25195e+07	1.34659e+07		High	High	High	High	High	High	High	High	High	High	962.473	4.35	55.14	R.FSSQEAASSFGDDRLLIEKFIDNPR.H	Used
	High	[R].FSSQEAASSFGDDRLLIEKFIDNPR.[H]		1	1	1	Q91ZA3	Q91ZA3 [240-264]	2	2842.4																						No Quan Values	n/a	n/a	n/a	n/a	n/a	High	n/a	n/a	n/a	High	711.354	3.01		R.FSSQEAASSFGDDRLLIEKFIDNPR.H	Not Used
	High	[R].FSSQEAASSFGDDRLLIEK.[F]		1	1	54	Q91ZA3	Q91ZA3 [240-258]	1	2100.02	1.369	0.845	1.157	0.506931	0.99865	0.481437	5.58846e+07	7.65233e+07	6.61574e+07	37.33	18.6	24.1	48513794	5.58846e+07	9.46128e+07	7.23791e+07	1.01058e+08	7.65233e+07	7.85126e+07	6.61574e+07	4.77911e+07		High	High	High	High	High	High	High	High	High	High	700.68	5.73	39.24	R.FSSQEAASSFGDDRLLIEK.F	Used
	High	[R].FSSQEAASSFGDDR.[L]		1	1	12	Q91ZA3	Q91ZA3 [240-253]	0	1503.63	1.948	1.366	2.661				5.83458e+06	1.1367e+07	4.27171e+06			48.35		5.83458e+06			1.1367e+07		4.27171e+06	4.59971e+06	1.54264e+06		n/a	High	High	High	High	High	Peak Found	High	High	High	752.321	2.84	28.68	R.FSSQEAASSFGDDR.L	Used
	High	[R].FVKGDISTK.[F]	1xCarbamyl [K3]	1	1	14	Q91ZA3	Q91ZA3 [490-498]	1	1037.56	1.384	0.856	1.185	0.348237	0.821361	0.582648	1.09086e+07	1.50947e+07	1.27379e+07	23.32	21.53	39.66	9236529	1.28835e+07		1.46623e+07	2.12021e+07	1.50947e+07	1.94107e+07	1.27379e+07	8.71435e+06		High	High	High	High	High	High	High	High	High	High	519.285	1.72	25.01	R.FVKGDISTK.F	Used
	High	[R].HIEIQVLGDK.[H]		1	1	8	Q91ZA3	Q91ZA3 [265-274]	0	1151.64	100	0.01	1.403					8.76598e+06	6.24768e+06			54.41					8.76598e+06			9.3725e+06	4.16468e+06		n/a	High	High	n/a	High	n/a	n/a	High	High	High	576.325	2.46	30.67	R.HIEIQVLGDK.H	Used
	High	[R].FVKGDISTK.[F]		1	1	15	Q91ZA3	Q91ZA3 [490-498]	1	994.557	1.078	0.766	0.826			0.779356	4.65086e+06	5.01423e+06	6.07053e+06		31.1	14.4	4.65086e+06			4.00978e+06	6.27029e+06		6.49205e+06	4.87836e+06	6.07053e+06		High	High	High	High	High	High	High	High	High	High	497.782	1.98	18.89	R.FVKGDISTK.F	Used
	High	[R].AKVNTIPGFDGVVK.[D]		1	1	6	Q91ZA3	Q91ZA3 [183-196]	1	1444.82		0.01	0.01						1.87355e+06			40.3								2.51158e+06	1.3976e+06		n/a	n/a	n/a	Medium	High	n/a	n/a	High	Peak Found	High	722.912	2.17	33.91	R.AKVNTIPGFDGVVK.D	Used
	High	[R].AKVNTIPGFDGVVKDADEAVR.[I]	1xCarbamyl [K]	1	1	50	Q91ZA3	Q91ZA3 [183-203]	2	2244.16	1.602	0.676	1.082	0.293891	0.768916	0.629322	3.15136e+07	5.04691e+07	4.66229e+07	35.49	18.25	28.61	2.95011e+07	3.15136e+07	5.40092e+07	4.71186e+07	6.57614e+07	5.04691e+07	5.63181e+07	4.66229e+07	3.10044e+07		High	High	High	High	High	High	High	High	High	High	748.725	3.63	42.97	R.AKVNTIPGFDGVVKDADEAVR.I	Used
	High	[R].AKVNTIPGFDGVVK.[D]	1xCarbamyl [K2]	1	1	8	Q91ZA3	Q91ZA3 [183-196]	1	1487.82	100	0.01	1.684					3.05043e+06	1.81094e+06			43.8					3.05043e+06			2.49438e+06	1.31476e+06		High	High	High	n/a	High	n/a	High	Peak Found	High	High	744.416	1.92	39.28	R.AKVNTIPGFDGVVK.D	Used
	High	[R].AKVNTIPGFDGVVKDADEAVR.[I]		1	1	37	Q91ZA3	Q91ZA3 [183-203]	2	2201.16	1.717	0.867	1.488	0.452925	0.896514	0.26878	23601072	4.05193e+07	2.72321e+07	49.16	12.63	6.52	23601072	2.35873e+07	5.16465e+07	4.05193e+07	4.64548e+07	3.61259e+07	2.97588e+07	2.72321e+07	2.62523e+07		High	High	High	High	High	High	High	High	High	High	734.39	4.04	39.39	R.AKVNTIPGFDGVVKDADEAVR.I	Used
	High	[R].EAGGNMSIQFLGTVYK.[V]	1xOxidation [M6]	1	1	4	Q91ZA3	Q91ZA3 [616-631]	0	1730.84	0.953	1.687	1.609			0.113714	4.31401e+06	4.11322e+06	2.55654e+06		14.84	15.47			4.31401e+06		4.57018e+06	3.70194e+06	2.55654e+06	2.47162e+06	3.24952e+06		n/a	n/a	High	n/a	Peak Found	Peak Found	Peak Found	High	High	High	865.924	2.2	41.11	R.EAGGNMSIQFLGTVYK.V	Used
	High	[R].AEALKRMEDALDNYVIR.[G]		1	1	2	Q91ZA3	Q91ZA3 [456-472]	2	2007.03																						No Quan Values	n/a	High	n/a	n/a	n/a	n/a	n/a	n/a	n/a	High	669.683	2.04		R.AEALKRMEDALDNYVIR.G	Not Used
	High	[K].LAAELNKFMLEK.[V]	1xCarbamyl [K]	1	1	8	Q91ZA3	Q91ZA3 [638-649]	1	1449.78																						No Quan Values	n/a	n/a	High	n/a	High	n/a	High	High	n/a	High	483.93	2.05		K.LAAELNKFMLEK.V	Not Used
	High	[R].LAAEDVTFIGPDTHAIQAMGDKIESK.[L]		1	1	1	Q91ZA3	Q91ZA3 [152-177]	1	2757.38																						No Quan Values	n/a	n/a	n/a	n/a	High	n/a	n/a	n/a	n/a	High	690.1	2.29		R.LAAEDVTFIGPDTHAIQAMGDKIESK.L	Not Used
	High	[R].LAAEDVTFIGPDTHAIQAMGDKIESK.[L]	1xOxidation [M19]	1	1	13	Q91ZA3	Q91ZA3 [152-177]	1	2773.37	1.875	0.796	1.494	0.967446	0.833821	0.924954	4.8805e+06	9.15274e+06	6.12828e+06	83.15	65.2	54.24		2.48595e+06	9.58156e+06	1.95605e+06	1.1161e+07	9.15274e+06	5.17088e+06	6.12828e+06	1.33126e+07		n/a	Peak Found	High	Peak Found	High	Peak Found	High	High	High	High	925.129	4.18	38.44	R.LAAEDVTFIGPDTHAIQAMGDKIESK.L	Used
	High	[R].LAAEDVTFIGPDTHAIQAMGDKIESK.[L]	1xCarbamyl [K22]	1	1	19	Q91ZA3	Q91ZA3 [152-177]	1	2800.38	1.935	0.933	1.806	0.472281	0.877444	0.267429	1.1879e+07	2.29901e+07	1.27322e+07	45.89	27.06	20.73	1.1879e+07	1.06462e+07	2.33769e+07	2.29901e+07	2.43991e+07	1.41579e+07	1.54611e+07	1.27322e+07	1.01605e+07		High	High	High	High	High	High	High	High	High	High	934.133	3.68	39.96	R.LAAEDVTFIGPDTHAIQAMGDKIESK.L	Used
	High	[R].IAWDDEETR.[D]		1	1	4	Q91ZA3	Q91ZA3 [227-235]	0	1134.51																						No Quan Values	n/a	n/a	n/a	High	High	n/a	n/a	n/a	n/a	High	567.756	1.98		R.IAWDDEETR.D	Not Used
	High	[R].IAWDDEETRDGFR.[F]		1	1	56	Q91ZA3	Q91ZA3 [227-239]	1	1609.72	1.169	0.999	1.168	0.677224	0.693503	0.276478	5.26342e+07	6.1518e+07	5.26663e+07	20.93	33.66	33.49	50357522	5.26342e+07	7.2621e+07	6.1518e+07	1.02882e+08	5.8022e+07	6.31289e+07	5.26663e+07	3.09984e+07		High	High	High	High	High	High	High	High	High	High	537.247	2.59	33.07	R.IAWDDEETRDGFR.F	Used
	High	[R].EIGYPVMIKASAGGGGK.[G]	1xCarbamyl [K9]	1	1	3	Q91ZA3	Q91ZA3 [207-223]	1	1677.86	0.931	1.31	1.22			0.800482	2027325	1.88809e+06	1.54747e+06		6.16	40.22	2027325				1.97217e+06	1.8076e+06	2.07312e+06	1.15509e+06			Peak Found	n/a	n/a	n/a	High	Peak Found	High	Peak Found	n/a	High	839.436	1.68	38.93	R.EIGYPVMIKASAGGGGK.G	Used
	High	[R].EIGYPVMIKASAGGGGK.[G]	1xCarbamyl [K9]; 1xOxidation [M7]	1	1	12	Q91ZA3	Q91ZA3 [207-223]	1	1693.86	0.864	0.994	0.859			0.737676	5.11123e+06	4.41535e+06	5.14144e+06		32.34	22.6			5.11123e+06	2.48024e+06	4.41535e+06	4.86794e+06	5.39629e+06	5.14144e+06	3.45663e+06		n/a	Medium	High	Peak Found	High	High	High	High	High	High	847.433	2.73	34.69	R.EIGYPVMIKASAGGGGK.G	Used
	High	[K].FLSDVYPDGFKGHTLTLSER.[N]		1	1	8	Q91ZA3	Q91ZA3 [499-518]	1	2282.15	1.509	0.935	1.41	0.347814	0.828115	0.646274	2.43888e+06	3.6791e+06	2.60978e+06	29.13	76.31	33.78	1.57956e+06	2.90495e+06	2.43888e+06	2.12502e+06	9.51563e+06	3.6791e+06	4.10164e+06	2.19456e+06	2.60978e+06		High	High	High	High	High	High	High	Peak Found	Peak Found	High	571.292	2.61	40.79	K.FLSDVYPDGFKGHTLTLSER.N	Used
	High	[K].FLSDVYPDGFK.[G]		1	1	20	Q91ZA3	Q91ZA3 [499-509]	0	1287.63	0.987	1.88	1.856	0.940871	0.482854	0.3318	7.57152e+06	7.4756e+06	4.02816e+06	34.34	26.9	35.24	4068278	7.57152e+06	8.37881e+06	8.92709e+06	7.4756e+06	5.10611e+06	6.60658e+06	4.02816e+06	3.50437e+06		Peak Found	High	High	High	High	High	High	High	High	High	644.316	2.24	40.98	K.FLSDVYPDGFK.G	Used
	High	[R].AQAVHPGYGFLSENKEFAKR.[L]	2xCarbamyl [K15; K19]	1	1	27	Q91ZA3	Q91ZA3 [132-151]	2	2335.16	0.755	1.016	0.766	0.974834	0.996743	0.954307	1.07693e+07	8.12553e+06	1.06039e+07	26.25	37.54	58.35	1.12229e+07	6.6698e+06	1.07693e+07	6.11168e+06	1.26884e+07	8.12553e+06	1.75076e+07	1.06039e+07	4.74154e+06		High	High	High	High	High	High	High	High	High	High	779.058	4.07	38.91	R.AQAVHPGYGFLSENKEFAKR.L	Used
	High	[R].AQAVHPGYGFLSENKEFAK.[R]	1xCarbamyl [K15]	1	1	29	Q91ZA3	Q91ZA3 [132-150]	1	2136.05	1.097	0.867	0.952	0.913313	0.982818	0.971113	8.38288e+06	9.19923e+06	9.6643e+06	21.71	29.68	39.66	6.87145e+06	8.38288e+06	1.05906e+07	9.19923e+06	1.28545e+07	7.15117e+06	1.30444e+07	9.6643e+06	5.57674e+06		High	High	High	High	High	High	High	High	High	High	712.689	2.82	38.01	R.AQAVHPGYGFLSENKEFAK.R	Used
	High	[R].AQAVHPGYGFLSENKEFAK.[R]		1	1	33	Q91ZA3	Q91ZA3 [132-150]	1	2093.05	1.247	1.003	1.251	0.460779	0.735169	0.184456	2.31264e+07	2.8832e+07	2.30564e+07	20.21	27.72	11.16	22360501	2.31264e+07	3.1728e+07	2.52213e+07	4.20937e+07	2.8832e+07	2.30564e+07	2.46933e+07	1.97638e+07		High	High	High	High	High	High	High	High	High	High	698.354	6.85	33.73	R.AQAVHPGYGFLSENKEFAK.R	Used
	High	[R].AQAVHPGYGFLSENKEFAKR.[L]		1	1	22	Q91ZA3	Q91ZA3 [132-151]	2	2249.15	4.016	0.433	1.74	0.161738	0.466773	0.581046	3.31615e+06	1.33193e+07	7.65275e+06	76.56	62.64	35.68		1.80894e+06	6.07916e+06	5.67673e+06	1.33193e+07	2.32799e+07	4.55399e+06	7.65275e+06	9.74144e+06		High	Peak Found	High	Peak Found	High	High	High	High	High	High	563.042	3.87	31.81	R.AQAVHPGYGFLSENKEFAKR.L	Used
	High	[R].AQAVHPGYGFLSENKEFAKR.[L]	1xCarbamyl [K]	1	1	53	Q91ZA3	Q91ZA3 [132-151]	2	2292.15	1.06	1.248	1.323	0.877071	0.756726	0.48428	41837108	4.43304e+07	3.35181e+07	33.18	24.14	33.03	41837108	2.3156e+07	4.64158e+07	3.05073e+07	5.00612e+07	4.43304e+07	3.83716e+07	3.35181e+07	1.9107e+07		High	High	High	High	High	High	High	High	High	High	573.793	4.26	34.57	R.AQAVHPGYGFLSENKEFAKR.L	Used
	High	[R].VYAEDPYK.[S]		1	1	2	Q91ZA3	Q91ZA3 [396-403]	0	984.467																						No Quan Values	n/a	High	n/a	n/a	n/a	n/a	n/a	n/a	n/a	High	492.738	1.52		R.VYAEDPYK.S	Not Used
	High	[K].AGDTVGEGDLLVELE.[-]		1	1	4	Q91ZA3	Q91ZA3 [710-724]	0	1516.74	1.335	0.297	0.397	0.654068	0.0299989	0.071562	1.03942e+06	1.38811e+06	3.49808e+06	41.02	36.25	18.76	771108		1.4011e+06		1.80424e+06	1.06796e+06	2.79235e+06	3.49808e+06	4.08887e+06		Peak Found	n/a	Peak Found	n/a	Peak Found	Peak Found	Peak Found	High	High	High	758.873	2.04	52.51	K.AGDTVGEGDLLVELE.-	Used
	High	[R].EIGYPVMIK.[A]		1	1	16	Q91ZA3	Q91ZA3 [207-215]	0	1049.57	0.919	0.182	0.168	0.994955	0.0453698	0.0403754	3.88301e+06	3.56971e+06	2.12957e+07	33.62	44.26	65.07	6.2011e+06	3.37176e+06	3.88301e+06	3.0139e+06	6.63476e+06	3.56971e+06	7.44041e+06	3.51606e+07	2.12957e+07		High	High	High	High	High	High	High	High	High	High	525.289	1.5	36.25	R.EIGYPVMIK.A	Used
	High	[R].EIGYPVMIK.[A]	1xOxidation [M7]	1	1	29	Q91ZA3	Q91ZA3 [207-215]	0	1065.56	1.899	0.549	1.043	0.854208	0.756643	0.981046	8.09782e+06	1.53769e+07	1.47372e+07	78.88	31.35	38.73	5836668	8.09782e+06	2.4242e+07	8.85621e+06	1.53769e+07	1.69967e+07	9.46063e+06	1.47372e+07	2.11498e+07		High	High	High	High	High	High	High	High	High	High	533.286	1.61	32.68	R.EIGYPVMIK.A	Used
	High	[R].AQAVHPGYGFLSENK.[E]		1	1	1	Q91ZA3	Q91ZA3 [132-146]	0	1617.8																						No Quan Values	n/a	n/a	n/a	n/a	High	n/a	n/a	n/a	n/a	High	809.405	1.45		R.AQAVHPGYGFLSENK.E	Not Used
	High	[K].LVTYGSDR.[A]		1	1	17	Q91ZA3	Q91ZA3 [448-455]	0	910.463	1.056	0.52	0.549	0.963084	0.304946	0.452972	1.0286e+07	1.08665e+07	1.97781e+07	32.38	69.45	0.52	6.7729e+06	1.33255e+07	1.0286e+07		1.86008e+07	6.34816e+06		1.97056e+07	1.98508e+07		Peak Found	High	High	High	High	High	High	High	High	High	455.735	1.71	19.86	K.LVTYGSDR.A	Used
	High	[R].TVQCLSR.[E]	1xCarbamidomethyl [C4]	1	1	13	Q91ZA3	Q91ZA3 [609-615]	0	863.44	0.617	0.361	0.223	0.706826	0.196127	0.0694175	6.21322e+06	3.83326e+06	1.7189e+07	78.24	70.72	54.89	12802006	6.21322e+06	1.94988e+06	6.73845e+06	3.83326e+06	1.19374e+06	3.54925e+07	1.28976e+07	1.7189e+07		High	High	High	High	High	High	High	High	High	High	432.224	1.96	18.1	R.TVQCLSR.E	Used
	High	[K].RLAAEDVTFIGPDTHAIQAMGDKIESK.[L]	1xCarbamyl [K23]	1	1	1	Q91ZA3	Q91ZA3 [151-177]	2	2956.48																						No Quan Values	n/a	n/a	n/a	n/a	n/a	n/a	High	n/a	n/a	High	739.876	1.56		K.RLAAEDVTFIGPDTHAIQAMGDKIESK.L	Not Used
	High	[K].FLSDVYPDGFKGHTLTLSER.[N]	1xCarbamyl [K11]	1	1	2	Q91ZA3	Q91ZA3 [499-518]	1	2325.15																						No Quan Values	n/a	n/a	n/a	n/a	n/a	n/a	High	Medium	n/a	High	775.721	1.57		K.FLSDVYPDGFKGHTLTLSER.N	Not Used
	High	[R].LAAEDVTFIGPDTHAIQAMGDKIESK.[L]	1xCarbamyl [K22]; 1xOxidation [M19]	1	1	2	Q91ZA3	Q91ZA3 [152-177]	1	2816.38		0.01	0.01						2.72463e+06			25.16							1.76773e+06	2.72463e+06	2.93789e+06		n/a	n/a	n/a	n/a	n/a	n/a	Peak Found	High	High	High	939.464	1.29	41.36	R.LAAEDVTFIGPDTHAIQAMGDKIESK.L	Used
	High	[K].LAAELNK.[F]		1	1	8	Q91ZA3	Q91ZA3 [638-644]	0	758.441	1.544	0.704	1.087	0.450703	0.420337	0.99821	4.24055e+06	6.54769e+06	6.02551e+06	27.67	6.14	42.25	3.47811e+06	5.17013e+06		6.2693e+06	6.83844e+06		1.0017e+07	6.02551e+06	4.42048e+06		High	High	n/a	High	High	n/a	High	High	High	High	379.724	1.95	19.47	K.LAAELNK.F	Used
	High	[K].NFYFLEMNTR.[L]	1xOxidation [M7]	1	1	1	Q91ZA3	Q91ZA3 [340-349]	0	1350.61	1.171	1.622	1.899				2.09019e+06	2.4481e+06	1.28888e+06			39.62			2.09019e+06		2.4481e+06		1.63522e+06	691304	1.28888e+06		n/a	n/a	Peak Found	n/a	High	n/a	Peak Found	Peak Found	Peak Found	High	675.811	1.14	40.92	K.NFYFLEMNTR.L	Used
	High	[R].EVIINTR.[F]		1	1	14	Q91ZA3	Q91ZA3 [483-489]	0	844.489	1.025	0.57	0.585	0.531286	0.0814188	0.336666	7.72157e+07	7.91735e+07	1.35445e+08	25.03	49.26	9.72	53730780	9.01026e+07	7.72157e+07	7.91735e+07	1.61772e+08	6.8977e+07	1.5835e+08	1.33416e+08	1.35445e+08		Peak Found	High	Peak Found	High	High	Peak Found	High	High	Peak Found	High	422.748	1.41	21.64	R.EVIINTR.F	Used
	High	[K].VKLVHCK.[A]	1xCarbamidomethyl [C6]; 1xCarbamyl [K2]	1	1	1	Q91ZA3	Q91ZA3 [703-709]	1	926.524																						No Quan Values	n/a	n/a	n/a	n/a	n/a	n/a	High	n/a	n/a	High	463.766	1.5		K.VKLVHCK.A	Not Used
	High	[K].LAAELNKFMLEK.[V]	1xOxidation [M9]	1	1	3	Q91ZA3	Q91ZA3 [638-649]	1	1422.77	1.005	1.317	1.323	0.784964	0.682795	0.976548	1.86287e+06	1.8723e+06	1.41501e+06	39.51	40.42	21.83		1.39815e+06	2.48207e+06	844406	2.0096e+06	1.8723e+06	1.08801e+06	1.41501e+06	1.69893e+06		n/a	Peak Found	Peak Found	Peak Found	Peak Found	Peak Found	Peak Found	High	High	High	474.927	1.37	34.1	K.LAAELNKFMLEK.V	Used
	High	[K].TFDKILIANR.[G]		1	1	3	Q91ZA3	Q91ZA3 [58-67]	1	1190.69																						No Quan Values	n/a	n/a	n/a	High	High	n/a	High	n/a	n/a	High	397.568	1.9		K.TFDKILIANR.G	Not Used
	High	[K].FIDNPR.[H]		1	1	30	Q91ZA3	Q91ZA3 [259-264]	0	761.394	1.086	0.551	0.598	0.694275	0.0422439	0.121048	6.81261e+07	7.40187e+07	1.23701e+08	16.09	40.95	12.76	52781128	6.81261e+07	7.25605e+07	7.40187e+07	1.17136e+08	5.18954e+07	1.46809e+08	1.15093e+08	1.23701e+08		High	Medium	High	High	High	High	High	High	High	High	381.201	1.44	19.8	K.FIDNPR.H	Used
	High	[R].EIGYPVMIK.[A]	1xCarbamyl [K9]	1	1	21	Q91ZA3	Q91ZA3 [207-215]	0	1092.58	1.116	1.162	1.297	0.709022	0.73338	0.322039	22265968	2.48519e+07	1.91614e+07	14.32	28.82	43.31	22265968	1.72212e+07	2.24071e+07	2.48519e+07	3.46577e+07	1.96795e+07	2.47689e+07	1.91614e+07	9.51399e+06		High	High	High	High	High	High	High	High	High	High	546.792	1.54	33.55	R.EIGYPVMIK.A	Used
	Medium	[K].WELSVK.[L]		1	1	8	Q91ZA3	Q91ZA3 [555-560]	0	761.419	1.153	1.141	1.316	0.392623	0.898286	0.250697	5.01416e+06	5.78044e+06	4.39383e+06	22.17	13.39	8.82	5559005	3.54282e+06	5.01416e+06	5.25685e+06	6.35617e+06		4.39383e+06	4.71897e+06	3.95345e+06		High	Peak Found	Peak Found	Peak Found	High	n/a	High	High	Medium	High	381.213	1.56	31.24	K.WELSVK.L	Used
	Medium	[R].EIGYPVMIKASAGGGGK.[G]	2xCarbamyl [K9; K17]	1	1	1	Q91ZA3	Q91ZA3 [207-223]	1	1720.87																						No Quan Values	n/a	n/a	High	n/a	n/a	n/a	n/a	n/a	n/a	High	860.938	1.31		R.EIGYPVMIKASAGGGGK.G	Not Used
High	P31001	Desmin OS=Mus musculus OX=10090 GN=Des PE=1 SV=3	Des	2303.72	1.03	3.991	4.109	0.04	2	2.04	0.980159	0.0925528	0.0726852	8.69487e+08	8.9523e+08	2.17873e+08	27.28	20.34	84.18	80	49	43	1103	469	53.5	5.27	13346	ENSMUSG00000026208	mmu:13346; P31001	5.36936e+08	9.33169e+08	8.69487e+08	6.46428e+08	8.9523e+08	9.72643e+08	5.9898e+08	2.17873e+08	1.05254e+08	High	High	High	High	High	High	High	High	High
	Confidence	Annotated Sequence	Modifications	# Protein Groups	# Proteins	# PSMs	Master Protein Accessions	Positions in Master Proteins	# Missed Cleavages	Theo. MH+ [Da]	Abundance Ratio: (A17) / (A10)	Abundance Ratio: (A10) / (WT)	Abundance Ratio: (A17) / (WT)	Abundance Ratio P-Value: (A17) / (A10)	Abundance Ratio P-Value: (A10) / (WT)	Abundance Ratio P-Value: (A17) / (WT)	Abundances (Grouped): A10	Abundances (Grouped): A17	Abundances (Grouped): WT	Abundances (Grouped) CV [%]: A10	Abundances (Grouped) CV [%]: A17	Abundances (Grouped) CV [%]: WT	Abundances (Normalized): F5: Sample, A10	Abundances (Normalized): F6: Sample, A10	Abundances (Normalized): F7: Sample, A10	Abundances (Normalized): F8: Sample, A17	Abundances (Normalized): F9: Sample, A17	Abundances (Normalized): F10: Sample, A17	Abundances (Normalized): F2: Sample, WT	Abundances (Normalized): F3: Sample, WT	Abundances (Normalized): F4: Sample, WT	Quan Info	Found in Sample: F5: Sample, A10	Found in Sample: F6: Sample, A10	Found in Sample: F7: Sample, A10	Found in Sample: F8: Sample, A17	Found in Sample: F9: Sample, A17	Found in Sample: F10: Sample, A17	Found in Sample: F2: Sample, WT	Found in Sample: F3: Sample, WT	Found in Sample: F4: Sample, WT	Confidence (by Search Engine): Sequest HT	m/z [Da] (by Search Engine): Sequest HT	XCorr (by Search Engine): Sequest HT	Top Apex RT [min]	Sequence in Protein	Quan Usage
	High	[-].MSQAYSSSQR.[V]	1xMet-loss+Acetyl [N-Term]	1	1	33	P31001	P31001 [1-10]	0	1055.48	1.016	2.214	2.25	0.904919	0.437804	0.265104	2.34395e+07	2.38176e+07	1.05848e+07	16.13	18.86	73.42	1.86058e+07	2.57505e+07	2.34395e+07	2.29218e+07	3.18968e+07	2.38176e+07	3.11379e+07	1.05848e+07	8.88509e+06		High	High	High	High	High	High	High	High	High	High	528.241	2.5	19.16	-.MSQAYSSSQR.V	Used
	High	[R].QVEVLTNQR.[A]		1	1	22	P31001	P31001 [164-172]	0	1086.59	1.323	2.647	3.501	0.808564	0.234058	0.104951	7.12499e+07	9.42522e+07	2.69183e+07	46.36	21.45	70.35	41267112	1.098e+08	7.12499e+07	6.91273e+07	1.07169e+08	9.42522e+07	6.82867e+07	2.69183e+07	1.8475e+07		High	High	High	High	High	High	High	High	High	High	543.799	2.75	21.81	R.QVEVLTNQR.A	Used
	High	[K].NISEAEEWYK.[S]		1	1	22	P31001	P31001 [287-296]	0	1268.58	0.82	5.263	4.317	0.999395	0.0156743	0.0162605	1.41388e+07	1.15977e+07	2.68636e+06	32.29	8.96	64.9	8.15498e+06	1.60777e+07	1.41388e+07	1.14928e+07	1.34329e+07	1.15977e+07	5.90811e+06	2.68636e+06	1.65682e+06		High	High	High	High	High	High	High	High	High	High	634.793	1.97	33.71	K.NISEAEEWYK.S	Used
	High	[K].LLEGEESRINLPIQTFSALNFR.[E]		1	1	1	P31001	P31001 [407-428]	1	2547.36	1.754	0.947	1.662	0.803157			1.84548e+06	3.23714e+06	1.94777e+06	78.4	32.5			3.44651e+06	988190	1.71453e+06	3.27996e+06	3.23714e+06	1.94777e+06				n/a	High	Peak Found	Peak Found	Peak Found	Peak Found	Peak Found	n/a	n/a	High	849.79	1.77	53.16	K.LLEGEESRINLPIQTFSALNFR.E	Used
	High	[KR].LLEGEESR.[LI]		2	10	25	P31001; P20152	P31001 [407-414]; P20152 [403-410]	0	932.468	1.159	2.91	3.372	0.977407	0.0117773	0.0094944	3.96521e+07	4.59473e+07	1.36265e+07	29.37	27.98	42.3	36559688	6.12659e+07	3.96521e+07	6.30595e+07	4.59473e+07	3.62992e+07	2.08128e+07	1.36265e+07	8.7143e+06	Shared	High	High	High	High	High	High	High	High	High	High	466.738	2.39	19.55	K.LLEGEESR.I	Not Used
	High	[R].IESLNEEIAFLKK.[V]		1	1	2	P31001	P31001 [228-240]	1	1533.85																						No Quan Values	n/a	n/a	n/a	High	High	n/a	n/a	n/a	n/a	High	511.955	1.82		R.IESLNEEIAFLKK.V	Not Used
	High	[R].INLPIQTFSALNFR.[E]		1	1	55	P31001	P31001 [415-428]	0	1633.91	1.091	2.501	2.729	0.961425	0.230261	0.319335	1.66657e+07	1.81864e+07	6.66314e+06	39.97	18.18	96.99	14746175	2.97133e+07	1.66657e+07	1.81864e+07	1.92913e+07	1.34777e+07	2.12767e+07	6.66314e+06	2.52827e+06		High	High	High	High	High	High	High	High	High	High	817.457	2.5	53.88	R.INLPIQTFSALNFR.E	Used
	High	[K].LQEEIQLREEAENNLAAFR.[A]		1	1	13	P31001	P31001 [193-211]	1	2273.15	1.209	1.772	2.143	0.900065	0.255805	0.161562	8.50057e+06	1.02791e+07	4.7966e+06	20.48	5.97	68.87	7263481	1.08399e+07	8.50057e+06	1.02791e+07	1.03653e+07	9.29371e+06	8.1666e+06	2.81725e+06			High	High	High	High	High	High	High	High	n/a	High	758.39	3.72	42.69	K.LQEEIQLREEAENNLAAFR.A	Used
	High	[K].LQEEIQLREEAENNLAAFRADVDAATLAR.[I]		1	1	1	P31001	P31001 [193-221]	2	3256.66																						No Quan Values	n/a	n/a	High	n/a	n/a	n/a	n/a	n/a	n/a	High	814.919	2.34		K.LQEEIQLREEAENNLAAFRADVDAATLAR.I	Not Used
	High	[R].VDVERDNLIDDLQR.[L]		1	1	32	P31001	P31001 [175-188]	1	1699.86	0.893	5.404	4.824	0.998593	0.0310552	0.029255	4.19374e+07	3.74333e+07	7.76046e+06	30.59	19.14	74.35	23871882	4.45175e+07	4.19374e+07	2.92362e+07	3.74333e+07	4.31832e+07	2.04943e+07	7.76046e+06	5.03842e+06		High	High	High	High	High	High	High	High	High	High	850.434	3.2	37.48	R.VDVERDNLIDDLQR.L	Used
	High	[K].VSDLTQAANK.[N]		1	1	5	P31001	P31001 [299-308]	0	1046.55	1.429	2.513	3.591	0.949765	0.204464	0.298681	3.78544e+06	5.40886e+06	1.50608e+06	47.72	45.39	65.29	3366420	7.63319e+06	3.78544e+06	5.40886e+06	5.69844e+06	2.1014e+06	3.87072e+06	1.50608e+06	1.25487e+06		Peak Found	Peak Found	Peak Found	High	High	High	Peak Found	High	High	High	523.778	2.34	19.14	K.VSDLTQAANK.N	Used
	High	[K].VSDLTQAANKNNDALR.[Q]		1	1	30	P31001	P31001 [299-314]	1	1729.88	0.901	6.388	5.756	0.971622	0.0344435	0.0262778	5.03759e+07	4.53929e+07	7.88555e+06	39.21	39.76	83.42	27399780	5.03759e+07	6.40994e+07	3.62801e+07	4.53929e+07	7.62109e+07	2.00192e+07	7.88555e+06	3.24438e+06		High	High	High	High	High	High	High	High	Peak Found	High	577.299	6.16	24.07	K.VSDLTQAANKNNDALR.Q	Used
	High	[K].VSDLTQAANKNNDALR.[Q]	1xCarbamyl [K10]	1	1	16	P31001	P31001 [299-314]	1	1772.89	1.11	1.121	1.244				7.58876e+06	8.42225e+06	6.76806e+06	45.85			5421426	1.06225e+07			8.42225e+06		6.76806e+06				Peak Found	High	High	High	High	High	High	High	n/a	High	886.947	2.75	29.12	K.VSDLTQAANKNNDALR.Q	Used
	High	[K].VRFLEQQNAALAAEVNR.[L]		1	1	3	P31001	P31001 [125-141]	1	1929.03																						No Quan Values	n/a	High	n/a	n/a	n/a	High	High	n/a	n/a	High	643.682	2.53		K.VRFLEQQNAALAAEVNR.L	Not Used
	High	[K].SKVSDLTQAANKNNDALR.[Q]	1xCarbamyl [K2]	1	1	18	P31001	P31001 [297-314]	2	1988.02	0.844	1.977	1.668	0.939109	0.658085	0.495925	2.13988e+07	1.80541e+07	1.08247e+07	45.55	21.55	60.57	8426042	2.13988e+07	2.31534e+07	1.80541e+07	1.49895e+07	2.29651e+07	1.71102e+07		6.84817e+06		High	High	High	High	High	High	High	n/a	Peak Found	High	663.344	2.06	32.02	K.SKVSDLTQAANKNNDALR.Q	Used
	High	[R].RQVEVLTNQR.[A]		1	1	16	P31001	P31001 [163-172]	1	1242.69	1.455	1.237	1.799	0.933771	0.964321	0.808502	7.56908e+06	1.10105e+07	6.11979e+06	92.97	44.32	85.74	3.44153e+06	1.6647e+07		1.10105e+07	1.5213e+07	5.77716e+06	1.23605e+07	3.02998e+06			High	High	High	High	High	High	High	High	High	High	621.849	3.78	19.77	R.RQVEVLTNQR.A	Used
	High	[R].RTFGGAPGFSLGSPLSSPVFPR.[A]		1	1	2	P31001	P31001 [16-37]	1	2234.17																						No Quan Values	n/a	n/a	n/a	n/a	n/a	n/a	High	High	n/a	High	745.394	3.84		R.RTFGGAPGFSLGSPLSSPVFPR.A	Not Used
	High	[R].RIESLNEEIAFLK.[K]		1	1	35	P31001	P31001 [227-239]	1	1561.86	0.937	4.368	4.093	0.942164	0.0637676	0.0424149	4.48257e+07	4.20061e+07	1.02628e+07	40.94	18.27	76.99	23111996	4.48257e+07	5.663e+07	3.95551e+07	4.20061e+07	5.50331e+07	2.46556e+07	1.02628e+07	4.89589e+06		High	High	High	High	High	High	High	High	High	High	781.433	2.68	42.37	R.RIESLNEEIAFLK.K	Used
	High	[R].RIESLNEEIAFLKK.[V]		1	1	17	P31001	P31001 [227-240]	2	1689.95	0.958	1.537	1.472	0.985251	0.13465	0.166032	37884874	3.62916e+07	2.46544e+07	11.59	11.5	56.74	37884874	4.5762e+07	3.74541e+07	3.4787e+07	3.62916e+07	4.3003e+07	2.46544e+07	2.96217e+07	7.39867e+06		High	High	High	High	High	High	High	High	High	High	563.989	4.22	38.34	R.RIESLNEEIAFLKK.V	Used
	High	[R].RIESLNEEIAFLKK.[V]	1xCarbamyl [K13]	1	1	19	P31001	P31001 [227-240]	2	1732.96	1.175	100	100	0.611935			1.00166e+07	1.17733e+07		22.11	6.37		1.36444e+07	1.00166e+07	9.07423e+06		1.2316e+07	1.12546e+07					High	High	High	High	High	High	High	n/a	n/a	High	578.324	5.1	43.19	R.RIESLNEEIAFLKK.V	Used
	High	[K].TIETRDGEVVSEATQQQHEVL.[-]		1	1	9	P31001	P31001 [449-469]	1	2369.16	1.442	2.078	2.996	0.80221	0.296797	0.151787	4517856	6.51375e+06	2.17398e+06	33.95	62.9	72.69	4517856	4.22434e+06	7.5556e+06	3.97304e+06	6.51375e+06	1.37739e+07	3.83713e+06	1.2317e+06			High	High	High	Peak Found	High	High	High	Peak Found	n/a	High	790.391	2.86	34.39	K.TIETRDGEVVSEATQQQHEVL.-	Used
	High	[R].TSGGAGGLGSLR.[S]		1	1	94	P31001	P31001 [59-70]	0	1032.54	1.163	2.706	3.146	0.981656	0.288925	0.230581	7.64361e+07	8.88642e+07	2.82441e+07	61.11	44.84	82.16	2.53515e+07	1.11985e+08	7.64361e+07	3.74029e+07	8.88642e+07	1.01892e+08	4.37202e+07	2.82441e+07	3.02948e+06		High	High	High	High	High	High	High	High	High	High	516.775	3.07	24.05	R.TSGGAGGLGSLR.S	Used
	High	[R].TNEKVELQELNDR.[F]		2	2	9	P31001; P20152	P31001 [105-117]; P20152 [101-113]	1	1587.8																						No Quan Values	n/a	High	High	High	High	High	n/a	n/a	n/a	High	794.403	3.28		R.TNEKVELQELNDR.F	Not Used
	High	[R].TNEKVELQELNDR.[F]	1xCarbamyl [K4]	2	2	13	P31001; P20152	P31001 [105-117]; P20152 [101-113]	1	1630.8	1.221	2.183	2.667	0.928098	0.0694862	0.0484485	3.63259e+06	4.43685e+06	1.6638e+06	28.36	26.32	39.85	2.97556e+06	5.14216e+06	3.63259e+06	5.34653e+06	4.43685e+06	3.09946e+06	2.22265e+06	1.24546e+06		Shared	High	High	High	High	High	High	High	High	n/a	High	815.906	3.1	33.15	R.TNEKVELQELNDR.F	Not Used
	High	[R].TNEKVELQELNDRFANYIEK.[V]		1	1	22	P31001	P31001 [105-124]	2	2453.23	0.944	4.115	3.886	0.879087	0.045821	0.0291754	2.97409e+07	2.80886e+07	7.22755e+06	38.73	14.11	51.73	13918467	2.97409e+07	3.16025e+07	2.36213e+07	3.14118e+07	2.80886e+07	1.06061e+07	4.92524e+06			High	High	High	High	High	High	High	High	High	High	818.412	3.22	41.92	R.TNEKVELQELNDRFANYIEK.V	Used
	High	[R].TFGGAPGFSLGSPLSSPVFPR.[A]		1	1	98	P31001	P31001 [17-37]	0	2078.07	1.547	2.606	4.031	0.899067	0.495086	0.323352	54620527	8.44841e+07	2.09603e+07	46.65	25.7	123.18	54620527	3.73362e+07	9.36822e+07	5.98475e+07	8.44841e+07	1.01802e+08	7.98385e+07	5.50278e+06			High	High	High	High	High	High	High	High	High	High	1039.54	3.42	53.39	R.TFGGAPGFSLGSPLSSPVFPR.A	Used
	High	[R].DGEVVSEATQQQHEVL.[-]		1	1	27	P31001	P31001 [454-469]	0	1768.83	1.058	3.331	3.524	0.994063	0.0618728	0.05437	3.22207e+07	3.40809e+07	9.67188e+06	18.45	13.9	75.64	26363194	3.828e+07	3.22207e+07	2.84736e+07	3.76901e+07	3.40809e+07	2.40846e+07	9.67188e+06	5.27231e+06		Peak Found	High	High	High	High	High	High	High	High	High	884.921	2.47	34.07	R.DGEVVSEATQQQHEVL.-	Used
	High	[R].HLREYQDLLNVK.[M]		2	4	34	P31001; P20152	P31001 [383-394]; P20152 [379-390]	1	1527.83	1.099	8.016	8.81	0.88395	0.00348024	0.00227566	5.52392e+07	6.07144e+07	6.89114e+06	16.97	13.13	69.78	44602853	5.52392e+07	6.29391e+07	6.07144e+07	5.90816e+07	7.45587e+07	1.37446e+07	6.89114e+06	2.91538e+06	Shared	High	High	High	High	High	High	High	High	High	High	509.947	4.51	34.38	R.HLREYQDLLNVK.M	Not Used
	High	[R].HQIQSYTCEIDALKGTNDSLMR.[Q]	1xCarbamidomethyl [C8]; 1xCarbamyl [K14]	1	1	1	P31001	P31001 [325-346]	1	2623.22																						No Quan Values	n/a	n/a	n/a	n/a	High	n/a	n/a	n/a	n/a	High	875.079	1.89		R.HQIQSYTCEIDALKGTNDSLMR.Q	Not Used
	High	[R].DNLIDDLQR.[L]		1	1	11	P31001	P31001 [180-188]	0	1101.55	0.645	4.141	2.67	0.803856	0.186909	0.36137	3.87502e+06	2.49889e+06	935814	37.05	28.42	110.57	2522245	5.44498e+06	3.87502e+06	1.96029e+06	3.43858e+06	2.49889e+06	2.6747e+06		327419		High	High	High	Peak Found	High	High	High	High	Peak Found	High	551.281	2.29	38.66	R.DNLIDDLQR.L	Used
	High	[R].ADVDAATLAR.[I]		1	1	27	P31001	P31001 [212-221]	0	1002.52	0.939	3.931	3.691	0.999122	0.0654528	0.0688117	6.41121e+07	6.01888e+07	1.63088e+07	26.01	6.66	84.34	46574184	7.95409e+07	6.41121e+07	5.73534e+07	6.53576e+07	6.01888e+07	4.55969e+07	1.63088e+07	8.14597e+06		High	High	High	High	High	High	High	High	High	High	501.764	2.61	24.95	R.ADVDAATLAR.I	Used
	High	[R].FANYIEKVR.[F]	1xCarbamyl [K7]	1	1	9	P31001	P31001 [118-126]	1	1182.63	0.67	10.259	6.878	0.572328			5.88559e+06	3.94607e+06	573712	24.03	43.8		5.88559e+06	7.22747e+06	4.42013e+06	6.64394e+06	2.83312e+06	3.94607e+06		573712			High	High	High	High	High	High	High	Peak Found	n/a	High	591.817	2.11	38.59	R.FANYIEKVR.F	Used
	High	[R].APSYGAGELLDFSLADAVNQEFLATR.[T]		1	1	80	P31001	P31001 [79-104]	0	2755.36	0.938	4.187	3.927	0.999969	0.0546618	0.0551702	2.77997e+07	2.60707e+07	6.6391e+06	26.64	18.86	75.56	1.92447e+07	3.34405e+07	2.77997e+07	2.15864e+07	2.60707e+07	3.15272e+07	1.92331e+07	6.6391e+06	5.01953e+06		High	High	High	High	High	High	High	High	High	High	919.123	5.91	63.54	R.APSYGAGELLDFSLADAVNQEFLATR.T	Used
	High	[KR].EYQDLLNVK.[M]		2	6	14	P31001; P20152	P31001 [386-394]; P20152 [382-390]	0	1121.58	0.783	9.272	7.26	0.848889	0.00226941	0.00371709	32196212	2.52093e+07	3.47258e+06	8.95	14.72	70.97	32196212	3.33393e+07	2.80373e+07	3.04386e+07	2.29166e+07	2.52093e+07	9.34067e+06	3.47258e+06	2.63368e+06	Shared	High	High	High	High	High	High	High	High	High	High	561.295	1.6	34.85	R.EYQDLLNVK.M	Not Used
	High	[R].KLLEGEESR.[LI]		2	9	13	P31001; P20152	P31001 [406-414]; P20152 [402-410]	1	1060.56	0.516	5.349	2.76			0.4914	11226328	5.79204e+06	2.09858e+06		77.51	70.43	11226328			1.07196e+07	3.12958e+06		5.03047e+06	2.09858e+06	1.27649e+06	Shared	High	High	High	High	High	n/a	High	High	High	High	530.785	2.83	19.18	R.KLLEGEESR.I	Not Used
	High	[R].KLLEGEESR.[LI]	1xCarbamyl [K1]	2	9	23	P31001; P20152	P31001 [406-414]; P20152 [402-410]	1	1103.57	1.526	0.321	0.49	0.526133			17757878	2.7098e+07	5.52823e+07	30.3	19.63		17757878	2.89679e+07	1.76547e+07	2.7098e+07	3.18506e+07	2.13563e+07	5.52823e+07			Shared	High	High	High	High	High	High	High	High	n/a	High	552.288	2.41	23.08	R.KLLEGEESR.I	Not Used
	High	[R].KLLEGEESRINLPIQTFSALNFR.[E]		1	1	1	P31001	P31001 [406-428]	2	2675.45																						No Quan Values	n/a	n/a	n/a	n/a	n/a	High	n/a	n/a	n/a	High	892.489	2.66		R.KLLEGEESRINLPIQTFSALNFR.E	Not Used
	High	[R].ARVDVERDNLIDDLQR.[L]		1	1	37	P31001	P31001 [173-188]	2	1927	1.298	3.277	4.255	0.951165	0.106553	0.0783691	4.66298e+07	6.05391e+07	1.42292e+07	9.16	28.87	89.37	44121488	4.66298e+07	5.26391e+07	3.79122e+07	6.05391e+07	6.91295e+07	2.9964e+07	6.75714e+06			High	High	High	High	High	High	High	High	High	High	643.004	4.47	34.94	R.ARVDVERDNLIDDLQR.L	Used
	High	[R].KLLEGEESRINLPIQTFSALNFR.[E]	1xCarbamyl [K1]	1	1	4	P31001	P31001 [406-428]	2	2718.46	1.121	1.035	1.16	0.0894789			2.52223e+06	2.82675e+06	2.43745e+06	4	6.8		2482985	2.67671e+06	2.52223e+06	2.82675e+06	2.78988e+06	3.15079e+06	2.43745e+06				Peak Found	High	Peak Found	Peak Found	High	High	High	n/a	n/a	High	906.824	2.49	53.82	R.KLLEGEESRINLPIQTFSALNFR.E	Used
	High	[R].AGFGTKGSSSSMTSR.[V]	1xCarbamyl [K6]; 1xOxidation [M12]	1	1	12	P31001	P31001 [38-52]	1	1519.68	1.19	2.173	2.585			0.182476	5.61391e+06	6.67871e+06	2.58352e+06		23.93	48.61			5.61391e+06		5.62963e+06	7.9233e+06	4.28437e+06	2.58352e+06	1.57715e+06		n/a	High	High	High	High	High	High	High	High	High	760.345	2.82	19.56	R.AGFGTKGSSSSMTSR.V	Used
	High	[R].ELEDRFASEANGYQDNIAR.[L]		1	1	19	P31001	P31001 [350-368]	1	2198.01	0.67	3.387	2.269	0.810189	0.0321304	0.0694301	9.36216e+06	6.27167e+06	2.76439e+06	33.04	38.57	31.84	4.9975e+06	9.36216e+06	9.82561e+06	4.39771e+06	9.53053e+06	6.27167e+06	3.86415e+06	2.03741e+06	2.76439e+06		High	High	High	High	High	High	High	Peak Found	Medium	High	1099.51	1.96	34.56	R.ELEDRFASEANGYQDNIAR.L	Used
	High	[R].FLEQQNAALAAEVNRLK.[G]		1	1	11	P31001	P31001 [127-143]	1	1915.04	0.855	4.483	3.831	0.992404	0.0491159	0.0425313	1.03103e+07	8.81119e+06	2.29986e+06	58.37	58.53	64.51	6.28126e+06	1.03103e+07	2.01888e+07	8.19001e+06	8.81119e+06	2.14994e+07	4.85339e+06	2.29986e+06	1.32357e+06		High	High	High	High	High	High	High	High	High	High	639.018	4.56	41.01	R.FLEQQNAALAAEVNRLK.G	Used
	High	[R].FLEQQNAALAAEVNR.[L]		1	1	85	P31001	P31001 [127-141]	0	1673.86	0.814	3.272	2.664	0.969971	0.122342	0.165258	3.2488e+07	2.64464e+07	9.92786e+06	23.22	12.79	80.96	21204109	3.2488e+07	3.31806e+07	2.22294e+07	2.87341e+07	2.64464e+07	2.50027e+07	9.92786e+06	4.47416e+06		High	High	High	High	High	High	High	High	High	High	837.434	3.47	35.94	R.FLEQQNAALAAEVNR.L	Used
	High	[R].AQYETIAAK.[N]		1	1	34	P31001	P31001 [278-286]	0	994.52	0.957	2.52	2.411	0.694038	0.285706	0.099043	2.30346e+07	2.20396e+07	9.14225e+06	47.49	46.12	18.75	8496939	2.30346e+07	2.46377e+07	1.48268e+07	2.20396e+07	3.7117e+07	1.10047e+07	7.54677e+06	9.14225e+06		High	High	High	High	High	High	High	High	High	High	497.764	2.15	20.36	R.AQYETIAAK.N	Used
	High	[K].MALDVEIATYR.[K]	1xOxidation [M1]	1	1	2	P31001	P31001 [395-405]	0	1297.65																						No Quan Values	n/a	n/a	High	n/a	n/a	n/a	n/a	n/a	n/a	High	649.326	1.87		K.MALDVEIATYR.K	Not Used
	High	[K].SKVSDLTQAANKNNDALR.[Q]	2xCarbamyl [K2; K12]	1	1	1	P31001	P31001 [297-314]	2	2031.02																						No Quan Values	n/a	n/a	n/a	n/a	High	n/a	n/a	n/a	n/a	High	677.678	1.85		K.SKVSDLTQAANKNNDALR.Q	Not Used
	High	[R].VAELYEEEMRELRR.[Q]		1	1	8	P31001	P31001 [150-163]	2	1822.91	0.963	2.918	2.81	0.691538			3.10537e+06	2.99048e+06	1.06406e+06	26.17	37.27		4625275	3.10537e+06	2.93581e+06	1.77497e+06	2.99048e+06	3.92922e+06	1.06406e+06				High	High	High	High	High	High	Peak Found	n/a	n/a	High	456.483	2.26	34.65	R.VAELYEEEMRELRR.Q	Used
	High	[K].NISEAEEWYKSK.[V]	1xCarbamyl [K10]	1	1	4	P31001	P31001 [287-298]	1	1526.71	0.85	100	100	0.259364			4.13056e+06	3.51039e+06		0.88	25.28			4.10487e+06	4.15641e+06	2.26379e+06	3.51039e+06	3.76681e+06					n/a	High	High	Peak Found	Medium	High	n/a	n/a	n/a	High	763.859	1.48	34.96	K.NISEAEEWYKSK.V	Used
	High	[R].FANYIEK.[V]		1	1	5	P31001	P31001 [118-124]	0	884.451																						No Quan Values	n/a	High	n/a	High	High	High	High	n/a	n/a	High	442.729	1.6		R.FANYIEK.V	Not Used
	High	[K].AKLQEEIQLREEAENNLAAFR.[A]		1	1	1	P31001	P31001 [191-211]	2	2472.28																						No Quan Values	n/a	n/a	n/a	n/a	n/a	n/a	High	n/a	n/a	High	824.767	1.68		K.AKLQEEIQLREEAENNLAAFR.A	Not Used
	High	[K].TVMIKTIETR.[D]	1xCarbamyl [K5]; 1xOxidation [M3]	1	1	2	P31001	P31001 [444-453]	1	1250.68																						No Quan Values	n/a	n/a	High	n/a	n/a	n/a	n/a	n/a	n/a	High	625.842	1.56		K.TVMIKTIETR.D	Not Used
	High	[R].VYQVSR.[T]		1	1	13	P31001	P31001 [53-58]	0	751.41	0.118	1.702	0.201	0.332689	0.806589	0.151119	6.72554e+06	792986	3.9519e+06	74.87	101.27	100.61	9078450	6.72554e+06	951392	3.0507e+06	792986	397166	2.02163e+07	3.887e+06	3.9519e+06		High	High	High	High	Peak Found	High	High	High	High	High	376.209	1.5	18.14	R.VYQVSR.T	Used
	High	[R].ETSPEQR.[G]		1	1	1	P31001	P31001 [429-435]	0	846.395	0.433	1.076	0.466	0.720627			44159.7	19141.9	41036	72.78	87.96		44159.7	84293.5	14982.1	39651.5		9240.78	41036				Peak Found	High	Peak Found	Peak Found	n/a	Peak Found	Peak Found	n/a	n/a	High	423.701	0.75	11.52	R.ETSPEQR.G	Used
	High	[K].LQEEIQLR.[E]		1	1	1	P31001	P31001 [193-200]	0	1028.57																						No Quan Values	n/a	High	n/a	n/a	n/a	n/a	n/a	n/a	n/a	High	514.79	1.29		K.LQEEIQLR.E	Not Used
	High	[RK].IEEEIR.[VEQH]		2	23	27	P31001; Q9QXS1	P31001 [369-374]; Q9QXS1 [1595-1600]	0	788.415	1.11	1.161	1.289	0.922622	0.832879	0.968383	8.20049e+06	9.10251e+06	7.06342e+06	63.22	45.66	80.51	6210010	1.94409e+07	8.20049e+06	9.10251e+06	1.27108e+07	4.66489e+06	1.34826e+07		3.70046e+06	Shared	Peak Found	High	High	Medium	Peak Found	High	High	n/a	High	High	394.711	1.34	19.86	R.LEEEIR.H	Not Used
	Medium	[R].FANYIEKVR.[F]		1	1	2	P31001	P31001 [118-126]	1	1139.62																						No Quan Values	n/a	n/a	High	n/a	n/a	n/a	n/a	n/a	n/a	High	570.314	1.34		R.FANYIEKVR.F	Not Used
High	P63260	Actin, cytoplasmic 2 OS=Mus musculus OX=10090 GN=Actg1 PE=1 SV=1	Actg1	2121.19	1.33	1.897	2.523	0.41	0.92	1.34	0.969747	0.397397	0.513085	5.11934e+08	6.81008e+08	2.69894e+08	164.03	128.71	102.87	73	44	2	1199	375	41.8	5.48	11465	ENSMUSG00000062825	mmu:11465; P02571; P14104; P63260; P99022	5.11934e+08	2.28385e+10	3.24704e+08	6.81008e+08	5.13952e+09	3.86768e+08	7.59582e+08	2.69894e+08	4.10554e+07	Peak Found	High	Peak Found	n/a	High	n/a	Peak Found	n/a	n/a
	Confidence	Annotated Sequence	Modifications	# Protein Groups	# Proteins	# PSMs	Master Protein Accessions	Positions in Master Proteins	# Missed Cleavages	Theo. MH+ [Da]	Abundance Ratio: (A17) / (A10)	Abundance Ratio: (A10) / (WT)	Abundance Ratio: (A17) / (WT)	Abundance Ratio P-Value: (A17) / (A10)	Abundance Ratio P-Value: (A10) / (WT)	Abundance Ratio P-Value: (A17) / (WT)	Abundances (Grouped): A10	Abundances (Grouped): A17	Abundances (Grouped): WT	Abundances (Grouped) CV [%]: A10	Abundances (Grouped) CV [%]: A17	Abundances (Grouped) CV [%]: WT	Abundances (Normalized): F5: Sample, A10	Abundances (Normalized): F6: Sample, A10	Abundances (Normalized): F7: Sample, A10	Abundances (Normalized): F8: Sample, A17	Abundances (Normalized): F9: Sample, A17	Abundances (Normalized): F10: Sample, A17	Abundances (Normalized): F2: Sample, WT	Abundances (Normalized): F3: Sample, WT	Abundances (Normalized): F4: Sample, WT	Quan Info	Found in Sample: F5: Sample, A10	Found in Sample: F6: Sample, A10	Found in Sample: F7: Sample, A10	Found in Sample: F8: Sample, A17	Found in Sample: F9: Sample, A17	Found in Sample: F10: Sample, A17	Found in Sample: F2: Sample, WT	Found in Sample: F3: Sample, WT	Found in Sample: F4: Sample, WT	Confidence (by Search Engine): Sequest HT	m/z [Da] (by Search Engine): Sequest HT	XCorr (by Search Engine): Sequest HT	Top Apex RT [min]	Sequence in Protein	Quan Usage
	High	[-].MEEEIAALVIDNGSGMCK.[A]	1xCarbamidomethyl [C17]; 1xMet-loss+Acetyl [N-Term]	1	1	2	P63260	P63260 [1-18]	0	1877.86																						No Quan Values	n/a	High	n/a	n/a	n/a	n/a	n/a	n/a	n/a	High	939.433	3.65		-.MEEEIAALVIDNGSGMCK.A	Not Used
	High	[-].MEEEIAALVIDNGSGMCK.[A]	1xCarbamidomethyl [C17]; 1xOxidation [M16]; 1xMet-loss+Acetyl [N-Term]	1	1	4	P63260	P63260 [1-18]	0	1893.86	0.183	100	100				1.58395e+07	2.89303e+06						1.58395e+07			2.89303e+06						n/a	High	n/a	n/a	High	n/a	n/a	n/a	n/a	High	947.432	3.03	53.92	-.MEEEIAALVIDNGSGMCK.A	Used
	High	[-].MEEEIAALVIDNGSGMCK.[A]	1xCarbamidomethyl [C17]; 1xCarbamyl [K18]; 1xMet-loss+Acetyl [N-Term]	1	1	10	P63260	P63260 [1-18]	0	1920.87	0.134	100	100				2.90703e+07	3.9013e+06						2.90703e+07			3.9013e+06						n/a	High	n/a	n/a	High	n/a	n/a	n/a	n/a	High	960.937	3.42	54.39	-.MEEEIAALVIDNGSGMCK.A	Used
	High	[-].MEEEIAALVIDNGSGMCKAGFAGDDAPR.[A]	1xAcetyl [N-Term]; 1xCarbamidomethyl [C17]	1	1	15	P63260	P63260 [1-28]	1	2966.33	3.896	0.999	3.892				413578	1.61117e+06	413992	151.35			315439	7.93524e+06	413578		1.61117e+06		413992				Peak Found	High	Peak Found	n/a	Peak Found	n/a	Peak Found	n/a	n/a	High	989.444	2.47	70.07	-.MEEEIAALVIDNGSGMCKAGFAGDDAPR.A	Used
	High	[R].MQKEITALAPSTMK.[I]		4	6	2	P60712; P68134; P68033; P63260	P60712 [313-326]; P68134 [315-328]; P68033 [315-328]; P63260 [313-326]	1	1548.81																						No Quan Values	n/a	High	n/a	n/a	n/a	n/a	n/a	n/a	n/a	High	516.942	2.36		R.MQKEITALAPSTMK.I	Not Used
	High	[R].MQKEITALAPSTMK.[I]	2xOxidation [M1; M13]	4	6	5	P60712; P68134; P68033; P63260	P60712 [313-326]; P68134 [315-328]; P68033 [315-328]; P63260 [313-326]	1	1580.8	0.01	100					2.23443e+07							2.23443e+07								Shared	n/a	High	n/a	n/a	n/a	n/a	n/a	n/a	n/a	High	527.605	1.82	23.48	R.MQKEITALAPSTMK.I	Used
	High	[R].MQKEITALAPSTMK.[I]	1xCarbamyl [K]	4	6	6	P60712; P68134; P68033; P63260	P60712 [313-326]; P68134 [315-328]; P68033 [315-328]; P63260 [313-326]	1	1591.82	0.01	100					7.32269e+06							7.32269e+06								Shared	n/a	High	n/a	n/a	n/a	n/a	n/a	n/a	n/a	High	796.413	2.86	36.41	R.MQKEITALAPSTMK.I	Used
	High	[R].MQKEITALAPSTMK.[I]	1xCarbamyl [K]; 1xOxidation [M]	4	6	16	P60712; P68134; P68033; P63260	P60712 [313-326]; P68134 [315-328]; P68033 [315-328]; P63260 [313-326]	1	1607.81	0.286	100	100				6.13926e+07	1.7535e+07						6.13926e+07			1.7535e+07					Shared	n/a	High	n/a	n/a	High	n/a	n/a	n/a	n/a	High	536.609	3.33	24.4	R.MQKEITALAPSTMK.I	Used
	High	[R].MQKEITALAPSTMK.[I]	1xCarbamyl [K3]; 2xOxidation [M1; M13]	4	6	4	P60712; P68134; P68033; P63260	P60712 [313-326]; P68134 [315-328]; P68033 [315-328]; P63260 [313-326]	1	1623.81	0.361	100	100				1.22908e+07	4.43982e+06						1.22908e+07			4.43982e+06					Shared	n/a	High	n/a	n/a	High	n/a	n/a	n/a	n/a	High	812.408	2.46	29.68	R.MQKEITALAPSTMK.I	Used
	High	[R].MQKEITALAPSTMK.[I]	2xCarbamyl [K3; K14]	4	6	19	P60712; P68134; P68033; P63260	P60712 [313-326]; P68134 [315-328]; P68033 [315-328]; P63260 [313-326]	1	1634.82	0.255	100	100				1.08031e+08	2.75601e+07						1.08031e+08			2.75601e+07					Shared	n/a	High	n/a	n/a	High	n/a	Medium	n/a	n/a	High	817.916	3.14	24.85	R.MQKEITALAPSTMK.I	Used
	High	[R].MQKEITALAPSTMK.[I]	2xCarbamyl [K3; K14]; 1xOxidation [M1]	4	6	4	P60712; P68134; P68033; P63260	P60712 [313-326]; P68134 [315-328]; P68033 [315-328]; P63260 [313-326]	1	1650.82	0.476	100	100				4.94616e+07	2.35484e+07						4.94616e+07			2.35484e+07					Shared	n/a	High	n/a	n/a	Peak Found	n/a	n/a	n/a	n/a	High	825.913	2.84	30.13	R.MQKEITALAPSTMK.I	Used
	High	[R].MQKEITALAPSTMKIK.[I]	3xCarbamyl [K3; K14; K16]	4	6	3	P60712; P68134; P68033; P63260	P60712 [313-328]; P68134 [315-330]; P68033 [315-330]; P63260 [313-328]	2	1919.01	0.113	100	100				9.17821e+06	1.03449e+06			35.35			9.17821e+06		801319	1.33552e+06					Shared	n/a	High	n/a	Peak Found	Peak Found	n/a	n/a	n/a	n/a	High	960.009	2.09	37.99	R.MQKEITALAPSTMKIK.I	Used
	High	[K].QEYDESGPSIVHR.[K]		2	2	19	P60712; P63260	P60712 [360-372]; P63260 [360-372]	0	1516.7	1.682	1.686	2.837	0.990051	0.480644	0.551551	9883561	1.66285e+07	5.86116e+06	164.42	116.54	41.19	9883561	3.88878e+08	3.75295e+06	1.66285e+07	8.04831e+07	6.31204e+06	5.86116e+06	6.79886e+06	2.75538e+06	Shared	High	High	Peak Found	High	High	High	High	High	High	High	506.239	4.07	24.53	K.QEYDESGPSIVHR.K	Used
	High	[K].QEYDESGPSIVHRK.[C]		2	2	7	P60712; P63260	P60712 [360-373]; P63260 [360-373]	1	1644.8	0.063	100	100				4.60361e+07	2.92234e+06						4.60361e+07			2.92234e+06					Shared	n/a	High	n/a	n/a	High	n/a	n/a	n/a	n/a	High	548.938	4.14	20.21	K.QEYDESGPSIVHRK.C	Used
	High	[K].ILTERGYSFTTTAER.[E]		2	2	2	P60712; P63260	P60712 [192-206]; P63260 [192-206]	1	1744.89	0.01	100					4.48669e+06							4.48669e+06								Shared	n/a	High	n/a	n/a	n/a	n/a	n/a	n/a	n/a	High	582.3	4.23	31.46	K.ILTERGYSFTTTAER.E	Used
	High	[K].IKIIAPPER.[K]		5	7	11	Q8BFZ3; P60712; P68134; P68033; P63260	Q8BFZ3 [328-336]; P60712 [327-335]; P68134 [329-337]; P68033 [329-337]; P63260 [327-335]	1	1036.65	0.01	100					1.53176e+08							1.53176e+08								Shared	High	High	n/a	Medium	High	n/a	High	High	n/a	High	518.829	2.48	25.35	K.IKIIAPPER.K	Used
	High	[K].IKIIAPPER.[K]	1xCarbamyl [K2]	5	7	27	Q8BFZ3; P60712; P68134; P68033; P63260	Q8BFZ3 [328-336]; P60712 [327-335]; P68134 [329-337]; P68033 [329-337]; P63260 [327-335]	1	1079.66	1.383	0.858	1.186	0.922801	0.828883	0.966209	15153675	2.09645e+07	1.76692e+07	162.23	113.53	54.12	15153675	5.55467e+08	9.36491e+06	2.09645e+07	9.63078e+07	8.37653e+06	2.6445e+07	1.18057e+07		Shared	High	High	High	High	High	High	High	High	n/a	High	540.332	2.25	31.37	K.IKIIAPPER.K	Used
	High	[K].IKIIAPPERK.[Y]		5	7	14	Q8BFZ3; P60712; P68134; P68033; P63260	Q8BFZ3 [328-337]; P60712 [327-336]; P68134 [329-338]; P68033 [329-338]; P63260 [327-336]	2	1164.75	1.55	100	100				2.21248e+07	3.42942e+07		137.83			2.50965e+06	1.95051e+08			3.42942e+07					Shared	High	High	High	High	High	High	High	High	n/a	High	582.877	2.36	21.29	K.IKIIAPPERK.Y	Used
	High	[K].IKIIAPPERK.[Y]	1xCarbamyl [K2]	5	7	14	Q8BFZ3; P60712; P68134; P68033; P63260	Q8BFZ3 [328-337]; P60712 [327-336]; P68134 [329-338]; P68033 [329-338]; P63260 [327-336]	2	1207.75	0.54	100	100	0.809013			1.01815e+08	5.50296e+07		135.31	116.52			6.85064e+08	1.51318e+07	1.70991e+07	1.771e+08					Shared	High	High	High	High	High	n/a	High	High	n/a	High	403.256	2.92	25.48	K.IKIIAPPERK.Y	Used
	High	[R].TTGIVMDSGDGVTHTVPIYEGYALPHAILR.[L]		3	3	11	Q8BFZ3; P60712; P63260	Q8BFZ3 [149-178]; P60712 [148-177]; P63260 [148-177]	0	3183.61	0.195	100	100				7.53421e+07	1.47104e+07						7.53421e+07			1.47104e+07					Shared	n/a	High	n/a	Medium	High	n/a	n/a	n/a	n/a	High	796.66	4.75	45.74	R.TTGIVMDSGDGVTHTVPIYEGYALPHAILR.L	Used
	High	[R].TTGIVMDSGDGVTHTVPIYEGYALPHAILR.[L]	1xOxidation [M6]	3	3	38	Q8BFZ3; P60712; P63260	Q8BFZ3 [149-178]; P60712 [148-177]; P63260 [148-177]	0	3199.61	0.095	91.709	8.741				3.09297e+08	2.94804e+07	3.37259e+06		109.21			3.09297e+08		1.05692e+07	8.22288e+07		3.37259e+06			Shared	High	High	High	High	High	High	High	High	n/a	High	1067.21	4.26	44.5	R.TTGIVMDSGDGVTHTVPIYEGYALPHAILR.L	Used
	High	[R].VAPEEHPVLLTEAPLNPK.[A]		2	2	101	P60712; P63260	P60712 [96-113]; P63260 [96-113]	0	1954.06	1.232	3.941	4.856	0.938032	0.177668	0.272437	61960548	7.63419e+07	1.57225e+07	161.93	101.79	76.4	61960548	2.04342e+09	3.09082e+07	7.63419e+07	3.15184e+08	4.45148e+07	2.75581e+07	1.57225e+07	3.65419e+06	Shared	High	High	High	High	High	High	High	High	High	High	977.537	5.01	35.76	R.VAPEEHPVLLTEAPLNPK.A	Used
	High	[R].VAPEEHPVLLTEAPLNPKANR.[E]	1xCarbamyl [K18]	2	2	32	P60712; P63260	P60712 [96-116]; P63260 [96-116]	1	2338.25	1.144	1.45	1.659	0.901624	0.69683	0.897216	1.89474e+07	2.16709e+07	1.30634e+07	164.27	117.38	56.44	1.89474e+07	7.70499e+08	8.51701e+06	2.16709e+07	1.06963e+08	8.22655e+06	1.99332e+07	8.56124e+06		Shared	High	High	High	High	High	High	High	High	High	High	1169.63	3.79	37.99	R.VAPEEHPVLLTEAPLNPKANR.E	Used
	High	[R].VAPEEHPVLLTEAPLNPKANREK.[M]	1xCarbamyl [K]	2	2	12	P60712; P63260	P60712 [96-118]; P63260 [96-118]	2	2595.39	0.388	14.435	5.607	0.855995	0.391807	0.628785	2.6808e+07	1.04133e+07	1.85721e+06	134.24	107.45	58.26	4.32719e+06	1.66082e+08		3.84753e+06	2.81838e+07		2.87783e+06	1.19855e+06		Shared	Peak Found	High	n/a	Peak Found	High	n/a	Peak Found	Peak Found	n/a	High	865.8	4.76	34.34	R.VAPEEHPVLLTEAPLNPKANREK.M	Used
	High	[RK].SYELPDGQVITIGNER.[F]		5	7	80	Q8BFZ3; P60712; P68134; P68033; P63260	Q8BFZ3 [240-255]; P60712 [239-254]; P68134 [241-256]; P68033 [241-256]; P63260 [239-254]	0	1790.89	1.998	1.165	2.329	0.996445	0.692842	0.73276	49167340	9.82534e+07	4.21908e+07	164.16	135.27	74.35	49167340	2.4709e+09	3.99216e+07	9.82534e+07	8.15969e+08	4.24731e+07	7.56776e+07	2.35217e+07		Shared	High	High	High	High	High	High	High	High	n/a	High	895.949	2.58	43.42	K.SYELPDGQVITIGNER.F	Used
	High	[R].GYSFTTTAEREIVR.[D]		2	2	26	P60712; P63260	P60712 [197-210]; P63260 [197-210]	1	1629.82	0.795	4.346	3.455	0.912218	0.363319	0.533794	1.27056e+07	1.01016e+07	2.92362e+06	158.82	117.71	91.34	1.27056e+07	3.05006e+08	5.21564e+06	1.01016e+07	6.05667e+07	6.42989e+06	6.30289e+06	1.35613e+06		Shared	High	High	High	High	High	High	High	High	n/a	High	543.946	2.95	34.53	R.GYSFTTTAEREIVR.D	Used
	High	[R].GYSFTTTAEREIVRDIK.[E]		2	2	1	P60712; P63260	P60712 [197-213]; P63260 [197-213]	2	1986.03	0.203	100	100				4.97938e+06	1.01186e+06						4.97938e+06			1.01186e+06					Shared	n/a	High	n/a	n/a	Peak Found	n/a	n/a	n/a	n/a	High	662.681	2.58	39.69	R.GYSFTTTAEREIVRDIK.E	Used
	High	[R].GYSFTTTAER.[E]		2	2	20	P60712; P63260	P60712 [197-206]; P63260 [197-206]	0	1132.53	1.249	0.942	1.177	0.97364			22782490	2.84649e+07	2.41747e+07	165.68	128.71		22782490	1.13908e+09	1.12379e+07	2.84649e+07	2.14634e+08	1.6134e+07	2.41747e+07			Shared	High	High	High	High	High	High	High	n/a	n/a	High	566.767	2.69	25.74	R.GYSFTTTAER.E	Used
	High	[K].CDVDIRKDLYANTVLSGGTTMYPGIADR.[M]	1xCarbamidomethyl [C1]; 1xOxidation [M21]	2	2	2	P60712; P63260	P60712 [285-312]; P63260 [285-312]	2	3117.5	0.01	100					6.19356e+06							6.19356e+06								Shared	n/a	High	n/a	n/a	n/a	n/a	n/a	n/a	n/a	High	780.13	2.62	42.86	K.CDVDIRKDLYANTVLSGGTTMYPGIADR.M	Used
	High	[R].AVFPSIVGRPR.[H]		4	6	205	P60712; P68134; P68033; P63260	P60712 [29-39]; P68134 [31-41]; P68033 [31-41]; P63260 [29-39]	0	1198.71	1.072	1.749	1.875	0.961337	0.44359	0.58381	141301948	1.51468e+08	8.08028e+07	160.59	122.07	104.66	141301948	4.36368e+09	8.15565e+07	1.51468e+08	1.04656e+09	1.05711e+08	2.37963e+08	8.08028e+07	1.25581e+07	Shared	High	High	High	High	High	High	High	High	High	High	400.24	2.5	32.52	R.AVFPSIVGRPR.H	Used
	High	[R].KDLYANTVLSGGTTMYPGIADR.[M]	1xOxidation [M15]	2	2	4	P60712; P63260	P60712 [291-312]; P63260 [291-312]	1	2359.16	0.27	100	100				5.99167e+06	1.61657e+06						5.99167e+06			1.61657e+06					Shared	n/a	High	n/a	n/a	High	n/a	n/a	n/a	n/a	High	787.06	2.93	38.69	R.KDLYANTVLSGGTTMYPGIADR.M	Used
	High	[R].KDLYANTVLSGGTTMYPGIADR.[M]	1xCarbamyl [K1]	2	2	6	P60712; P63260	P60712 [291-312]; P63260 [291-312]	1	2386.17	0.01	100					5.0867e+06							5.0867e+06								Shared	n/a	High	n/a	n/a	High	n/a	n/a	n/a	n/a	High	1193.59	3.09	45.78	R.KDLYANTVLSGGTTMYPGIADR.M	Used
	High	[R].KDLYANTVLSGGTTMYPGIADR.[M]	1xCarbamyl [K1]; 1xOxidation [M15]	2	2	6	P60712; P63260	P60712 [291-312]; P63260 [291-312]	1	2402.17	0.01	27.653	0.01				4.02008e+07		1.45374e+06					4.02008e+07					1.45374e+06			Shared	n/a	High	n/a	n/a	High	n/a	Peak Found	n/a	n/a	High	801.392	4.71	43.37	R.KDLYANTVLSGGTTMYPGIADR.M	Used
	High	[K].AGFAGDDAPR.[A]		4	6	62	P60712; P68134; P68033; P63260	P60712 [19-28]; P68134 [21-30]; P68033 [21-30]; P63260 [19-28]	0	976.448	1.526	1.033	1.577	0.993721	0.446544	0.500265	4.09535e+07	6.25104e+07	3.96473e+07	161.72	121.8	81.63	4.09535e+07	1.59766e+09	3.29762e+07	6.25104e+07	4.53336e+08	4.94333e+07	6.20589e+07	3.96473e+07	4.64464e+06	Shared	High	High	High	High	High	High	High	High	High	High	488.728	1.85	20.73	K.AGFAGDDAPR.A	Used
	High	[R].HQGVMVGMGQKDSYVGDEAQSK.[R]	1xCarbamyl [K11]; 1xOxidation [M8]	4	6	3	P60712; P68134; P68033; P63260	P60712 [40-61]; P68134 [42-63]; P68033 [42-63]; P63260 [40-61]	1	2410.08																						No Quan Values	n/a	High	n/a	n/a	n/a	n/a	n/a	n/a	n/a	High	804.032	2.88		R.HQGVMVGMGQKDSYVGDEAQSK.R	Not Used
	High	[R].HQGVMVGMGQKDSYVGDEAQSK.[R]	1xCarbamyl [K11]; 2xOxidation [M5; M8]	4	6	4	P60712; P68134; P68033; P63260	P60712 [40-61]; P68134 [42-63]; P68033 [42-63]; P63260 [40-61]	1	2426.07																						No Quan Values	n/a	High	n/a	n/a	n/a	n/a	n/a	n/a	n/a	High	809.362	3.41		R.HQGVMVGMGQKDSYVGDEAQSK.R	Not Used
	High	[R].HQGVMVGMGQKDSYVGDEAQSKR.[G]		4	6	1	P60712; P68134; P68033; P63260	P60712 [40-62]; P68134 [42-64]; P68033 [42-64]; P63260 [40-62]	2	2507.18																						No Quan Values	n/a	High	n/a	n/a	n/a	n/a	n/a	n/a	n/a	High	627.549	2.3		R.HQGVMVGMGQKDSYVGDEAQSKR.G	Not Used
	High	[R].HQGVMVGMGQKDSYVGDEAQSKR.[G]	2xOxidation [M5; M8]	4	6	13	P60712; P68134; P68033; P63260	P60712 [40-62]; P68134 [42-64]; P68033 [42-64]; P63260 [40-62]	2	2539.17	0.309	100	100				3.86912e+07	1.19726e+07						3.86912e+07			1.19726e+07					Shared	n/a	High	n/a	n/a	High	n/a	n/a	n/a	n/a	High	847.06	5.24	19.78	R.HQGVMVGMGQKDSYVGDEAQSKR.G	Used
	High	[R].HQGVMVGMGQKDSYVGDEAQSKR.[G]	1xCarbamyl [K11]; 1xOxidation [M]	4	6	9	P60712; P68134; P68033; P63260	P60712 [40-62]; P68134 [42-64]; P68033 [42-64]; P63260 [40-62]	2	2566.18	0.248	100	100				2.59872e+07	6.43591e+06						2.59872e+07			6.43591e+06					Shared	n/a	High	n/a	n/a	High	n/a	n/a	n/a	n/a	High	642.299	4.01	20.1	R.HQGVMVGMGQKDSYVGDEAQSKR.G	Used
	High	[R].HQGVMVGMGQKDSYVGDEAQSKR.[G]	1xCarbamyl [K11]; 2xOxidation [M5; M8]	4	6	13	P60712; P68134; P68033; P63260	P60712 [40-62]; P68134 [42-64]; P68033 [42-64]; P63260 [40-62]	2	2582.17	0.333	100	100				3.72728e+07	1.24027e+07						3.72728e+07			1.24027e+07					Shared	n/a	High	n/a	n/a	High	n/a	n/a	n/a	n/a	High	646.298	5.35	24.19	R.HQGVMVGMGQKDSYVGDEAQSKR.G	Used
	High	[R].HQGVMVGMGQKDSYVGDEAQSKR.[G]	2xCarbamyl [K11; K22]	4	6	1	P60712; P68134; P68033; P63260	P60712 [40-62]; P68134 [42-64]; P68033 [42-64]; P63260 [40-62]	2	2593.19																						No Quan Values	n/a	High	n/a	n/a	n/a	n/a	n/a	n/a	n/a	High	865.067	2.95		R.HQGVMVGMGQKDSYVGDEAQSKR.G	Not Used
	High	[R].HQGVMVGMGQKDSYVGDEAQSKR.[G]	2xCarbamyl [K11; K22]; 2xOxidation [M5; M8]	4	6	2	P60712; P68134; P68033; P63260	P60712 [40-62]; P68134 [42-64]; P68033 [42-64]; P63260 [40-62]	2	2625.18																						No Quan Values	n/a	High	n/a	n/a	n/a	n/a	n/a	n/a	n/a	High	875.731	3.26		R.HQGVMVGMGQKDSYVGDEAQSKR.G	Not Used
	High	[R].HQGVMVGMGQKDSYVGDEAQSK.[R]	2xOxidation [M5; M8]	4	6	4	P60712; P68134; P68033; P63260	P60712 [40-61]; P68134 [42-63]; P68033 [42-63]; P63260 [40-61]	1	2383.07	0.416	100	100				4.93831e+06	2.05601e+06						4.93831e+06			2.05601e+06					Shared	n/a	High	n/a	n/a	High	n/a	n/a	n/a	n/a	High	795.027	4.55	20.94	R.HQGVMVGMGQKDSYVGDEAQSK.R	Used
	High	[R].HQGVMVGMGQK.[D]	1xOxidation [M5]	5	7	3	Q8BFZ3; P60712; P68134; P68033; P63260	Q8BFZ3 [41-51]; P60712 [40-50]; P68134 [42-52]; P68033 [42-52]; P63260 [40-50]	0	1187.57	0.097	100	100				1.26863e+07	1.22862e+06			58.59			1.26863e+07		790652	1.90921e+06					Shared	n/a	High	n/a	Peak Found	High	n/a	n/a	n/a	n/a	High	594.287	2.64	18.88	R.HQGVMVGMGQK.D	Used
	High	[R].HQGVMVGMGQK.[D]	2xOxidation [M5; M8]	5	7	1	Q8BFZ3; P60712; P68134; P68033; P63260	Q8BFZ3 [41-51]; P60712 [40-50]; P68134 [42-52]; P68033 [42-52]; P63260 [40-50]	0	1203.56																						No Quan Values	n/a	High	n/a	n/a	n/a	n/a	n/a	n/a	n/a	High	401.858	2.26		R.HQGVMVGMGQK.D	Not Used
	High	[R].HQGVMVGMGQK.[D]	1xCarbamyl [K11]	5	7	4	Q8BFZ3; P60712; P68134; P68033; P63260	Q8BFZ3 [41-51]; P60712 [40-50]; P68134 [42-52]; P68033 [42-52]; P63260 [40-50]	0	1214.58																						No Quan Values	n/a	High	n/a	n/a	Medium	n/a	n/a	n/a	n/a	High	607.792	2.13		R.HQGVMVGMGQK.D	Not Used
	High	[K].DLYANTVLSGGTTMYPGIADR.[M]	1xOxidation [M14]	2	2	9	P60712; P63260	P60712 [292-312]; P63260 [292-312]	0	2231.06	1.281	9.742	12.476		0.386973		1.16368e+07	1.49027e+07	1.19448e+06	135.15		23.08	1.75231e+06	7.7278e+07			1.49027e+07		1.19448e+06	1.64138e+06	1.07007e+06	Shared	Peak Found	High	n/a	n/a	High	n/a	Peak Found	Peak Found	Peak Found	High	1116.04	3.06	44.46	K.DLYANTVLSGGTTMYPGIADR.M	Used
	High	[K].DSYVGDEAQSKR.[G]	1xCarbamyl [K11]	4	6	15	P60712; P68134; P68033; P63260	P60712 [51-62]; P68134 [53-64]; P68033 [53-64]; P63260 [51-62]	1	1397.63	1.661	0.769	1.277	0.983458			9.45007e+06	1.56924e+07	1.22887e+07	163.18	117.34		8747879	4.53313e+08	9.45007e+06	1.12892e+07	9.82349e+07	1.56924e+07	1.22887e+07			Shared	High	High	Peak Found	High	High	High	High	n/a	n/a	High	699.319	1.36	23.37	K.DSYVGDEAQSKR.G	Used
	High	[K].DSYVGDEAQSKR.[G]		4	6	44	P60712; P68134; P68033; P63260	P60712 [51-62]; P68134 [53-64]; P68033 [53-64]; P63260 [51-62]	1	1354.62	1.241	2.118	2.629	0.945939	0.495316	0.670696	2.24121e+07	2.78146e+07	1.05804e+07	164.57	133.84	115.61	2.24121e+07	8.66388e+08	7.44826e+06	2.78146e+07	1.82312e+08	5.61705e+06	3.66395e+07	1.05804e+07	826243	Shared	High	High	High	High	High	High	High	High	High	High	452.213	3.12	18.38	K.DSYVGDEAQSKR.G	Used
	High	[K].DSYVGDEAQSK.[R]		4	6	18	P60712; P68134; P68033; P63260	P60712 [51-61]; P68134 [53-63]; P68033 [53-63]; P63260 [51-61]	0	1198.52	0.354	4.475	1.583	0.944153	0.676885	0.817939	1.8482e+07	6.53731e+06	4.12982e+06	139.17	142.85	92.14		2.06305e+08	1.65571e+06	6.53731e+06	6.72235e+07	2.43115e+06	1.08468e+07	4.12982e+06	1.16886e+06	Shared	n/a	High	High	High	High	High	High	High	High	High	599.765	1.92	19.59	K.DSYVGDEAQSK.R	Used
	High	[R].DLTDYLMKILTER.[G]	1xCarbamyl [K8]; 1xOxidation [M7]	5	7	15	Q8BFZ3; P60712; P68134; P68033; P63260	Q8BFZ3 [185-197]; P60712 [184-196]; P68134 [186-198]; P68033 [186-198]; P63260 [184-196]	1	1669.85	0.296	3.004	0.888	0.61936	0.752069	0.983319	5.10552e+06	1.509e+06	1.69942e+06	127.11	112.13	21.96		2.21181e+07	1.17851e+06	290616	5.5185e+06	1.509e+06	1.98737e+06		1.4532e+06	Shared	n/a	High	Peak Found	Peak Found	High	Peak Found	Peak Found	n/a	Peak Found	High	835.427	3.2	63.85	R.DLTDYLMKILTER.G	Used
	High	[R].DLTDYLMKILTER.[G]	1xCarbamyl [K8]	5	7	7	Q8BFZ3; P60712; P68134; P68033; P63260	Q8BFZ3 [185-197]; P60712 [184-196]; P68134 [186-198]; P68033 [186-198]; P63260 [184-196]	1	1653.85	0.073	100	100				9.715e+06	708324						9.715e+06			708324					Shared	n/a	High	n/a	n/a	Peak Found	n/a	n/a	n/a	n/a	High	827.428	4.48	69.45	R.DLTDYLMKILTER.G	Used
	High	[R].DIKEKLCYVALDFEQEMATAASSSSLEK.[S]	1xCarbamidomethyl [C7]; 1xCarbamyl [K]	2	2	4	P60712; P63260	P60712 [211-238]; P63260 [211-238]	2	3206.52	0.878	2.398	2.106		0.108163		638489	560715	266269	45.23		19.33		889438	458343	560715			219245	266269	323313	Shared	n/a	High	Peak Found	Peak Found	n/a	n/a	Peak Found	Peak Found	Peak Found	High	1069.51	2.39	69.08	R.DIKEKLCYVALDFEQEMATAASSSSLEK.S	Used
	High	[K].LCYVALDFEQEMATAASSSSLEK.[S]	1xCarbamidomethyl [C2]	2	2	2	P60712; P63260	P60712 [216-238]; P63260 [216-238]	0	2550.17																						No Quan Values	n/a	High	n/a	n/a	n/a	n/a	n/a	n/a	n/a	High	850.73	2.25		K.LCYVALDFEQEMATAASSSSLEK.S	Not Used
	High	[R].LDLAGRDLTDYLMK.[I]		5	7	18	Q8BFZ3; P60712; P68134; P68033; P63260	Q8BFZ3 [179-192]; P60712 [178-191]; P68134 [180-193]; P68033 [180-193]; P63260 [178-191]	1	1623.84	0.213	5.035	1.072	0.912509	0.748744	0.912838	1.60464e+07	3.41653e+06	3.18674e+06	139.03	145.6	101.85	1.4811e+06	1.73847e+08		3.41653e+06	4.75543e+07	2.24515e+06	7.90099e+06	1.28532e+06		Shared	High	High	n/a	High	High	Peak Found	High	Peak Found	n/a	High	812.424	2.9	45.56	R.LDLAGRDLTDYLMK.I	Used
	High	[R].LDLAGRDLTDYLMK.[I]	1xCarbamyl [K14]	5	7	22	Q8BFZ3; P60712; P68134; P68033; P63260	Q8BFZ3 [179-192]; P60712 [178-191]; P68134 [180-193]; P68033 [180-193]; P63260 [178-191]	1	1666.85	1.331	1.328	1.768	0.96351	0.649812	0.778491	16079466	2.14063e+07	1.21076e+07	164.38	129.38	78.28	16079466	7.95492e+08	1.18839e+07	2.14063e+07	1.71397e+08	1.34916e+07	2.25851e+07	6.49077e+06		Shared	High	High	High	High	High	High	High	High	n/a	High	833.927	2.16	43.02	R.LDLAGRDLTDYLMK.I	Used
	High	[R].LDLAGRDLTDYLMKILTER.[G]	1xCarbamyl [K14]; 1xOxidation [M13]	5	7	3	Q8BFZ3; P60712; P68134; P68033; P63260	Q8BFZ3 [179-197]; P60712 [178-196]; P68134 [180-198]; P68033 [180-198]; P63260 [178-196]	2	2295.2	0.238	100	100				6.10917e+06	1.4536e+06			57.52			6.10917e+06			2.23835e+06	943976				Shared	n/a	High	n/a	n/a	High	Peak Found	n/a	n/a	n/a	High	765.739	3.78	62.75	R.LDLAGRDLTDYLMKILTER.G	Used
	High	[R].LDLAGRDLTDYLMK.[I]	1xOxidation [M13]	5	7	24	Q8BFZ3; P60712; P68134; P68033; P63260	Q8BFZ3 [179-192]; P60712 [178-191]; P68134 [180-193]; P68033 [180-193]; P63260 [178-191]	1	1639.84	1.201	2.034	2.443	0.998063	0.469587	0.44047	1.53572e+07	1.84428e+07	7.54926e+06	159.91	117.2	93.84	5128920	3.78453e+08	1.53572e+07	1.84428e+07	1.26144e+08	1.62358e+07	1.83677e+07	7.54926e+06	1.45964e+06	Shared	High	High	High	High	High	High	High	High	Peak Found	High	547.283	2.51	42.36	R.LDLAGRDLTDYLMK.I	Used
	High	[K].EITALAPSTMK.[I]	1xCarbamyl [K11]	4	6	20	P60712; P68134; P68033; P63260	P60712 [316-326]; P68134 [318-328]; P68033 [318-328]; P63260 [316-326]	0	1204.62	0.027	67.718	1.853				7.93489e+08	2.17072e+07	1.17176e+07					7.93489e+08			2.17072e+07		1.17176e+07			Shared	High	High	n/a	High	High	n/a	High	n/a	n/a	High	602.816	2.51	26.28	K.EITALAPSTMK.I	Used
	High	[K].EITALAPSTMK.[I]	1xOxidation [M10]	4	6	12	P60712; P68134; P68033; P63260	P60712 [316-326]; P68134 [318-328]; P68033 [318-328]; P63260 [316-326]	0	1177.61	0.388	22.715	8.815				3.31589e+08	1.28686e+08	1.45979e+07			47.85		3.31589e+08			1.28686e+08		2.07618e+07	1.02639e+07		Shared	n/a	High	High	High	High	High	High	High	n/a	High	589.31	1.99	25.52	K.EITALAPSTMK.I	Used
	High	[K].EITALAPSTMK.[I]		4	6	7	P60712; P68134; P68033; P63260	P60712 [316-326]; P68134 [318-328]; P68033 [318-328]; P63260 [316-326]	0	1161.62	0.198	100	100				8.52969e+07	1.6864e+07						8.52969e+07			1.6864e+07					Shared	n/a	High	n/a	n/a	High	n/a	n/a	n/a	n/a	High	581.313	2.69	30.32	K.EITALAPSTMK.I	Used
	High	[K].EITALAPSTMKIK.[I]	1xCarbamyl [K]	4	6	7	P60712; P68134; P68033; P63260	P60712 [316-328]; P68134 [318-330]; P68033 [318-330]; P63260 [316-328]	1	1445.8	0.224	28.181	6.324				2.81343e+07	6.31383e+06	998335					2.81343e+07			6.31383e+06		998335			Shared	n/a	High	n/a	n/a	High	n/a	Peak Found	n/a	n/a	High	723.405	1.91	38	K.EITALAPSTMKIK.I	Used
	High	[K].EITALAPSTMKIKIIAPPER.[K]	2xCarbamyl [K11; K13]; 1xOxidation [M10]	4	6	2	P60712; P68134; P68033; P63260	P60712 [316-335]; P68134 [318-337]; P68033 [318-337]; P63260 [316-335]	2	2281.26	0.01	100					1.76489e+07							1.76489e+07								Shared	n/a	High	n/a	n/a	n/a	n/a	n/a	n/a	n/a	High	1141.13	2.11	45.61	K.EITALAPSTMKIKIIAPPER.K	Used
	High	[K].EITALAPSTMKIK.[I]	2xCarbamyl [K11; K13]	4	6	7	P60712; P68134; P68033; P63260	P60712 [316-328]; P68134 [318-330]; P68033 [318-330]; P63260 [316-328]	1	1488.81	3.208	1.353	4.341	0.991514	0.755541	0.729115	5088241	1.63253e+07	3.76042e+06	164.51	97.71	71.3	5088241	2.09166e+08	2.16717e+06	6.97959e+06	3.81848e+07		6.54942e+06	2.15909e+06		Shared	Peak Found	High	Peak Found	Peak Found	High	n/a	Medium	Peak Found	n/a	High	744.908	1.77	33.92	K.EITALAPSTMKIK.I	Used
	High	[K].EITALAPSTMKIK.[I]	1xCarbamyl [K]; 1xOxidation [M10]	4	6	5	P60712; P68134; P68033; P63260	P60712 [316-328]; P68134 [318-330]; P68033 [318-330]; P63260 [316-328]	1	1461.8	0.577	4.862	2.808	0.954602	0.706597	0.853789	1.14915e+07	6.63611e+06	2.36354e+06	135.92	113.42	61.88		8.16109e+07	1.6181e+06	2.1999e+06	2.00181e+07		3.77878e+06	1.47834e+06		Shared	n/a	High	Peak Found	Peak Found	High	n/a	Peak Found	Peak Found	n/a	High	731.403	2.05	32.77	K.EITALAPSTMKIK.I	Used
	High	[R].EIVRDIKEK.[L]		4	6	3	P60712; P68134; P68033; P63260	P60712 [207-215]; P68134 [209-217]; P68033 [209-217]; P63260 [207-215]	2	1129.66	0.091	13.664	1.243			0.851414	2.87822e+07	2.61761e+06	2.10639e+06		97.43	54.88		2.87822e+07		1.12339e+06	6.09928e+06		2.10639e+06	777770	2.84718e+06	Shared	n/a	High	n/a	Peak Found	Peak Found	n/a	Peak Found	Peak Found	Peak Found	High	565.333	2.02	18.89	R.EIVRDIKEK.L	Used
	High	[R].MQKEITALAPSTMKIK.[I]	2xCarbamyl [K14; K]; 1xOxidation [M]	4	6	2	P60712; P68134; P68033; P63260	P60712 [313-328]; P68134 [315-330]; P68033 [315-330]; P63260 [313-328]	2	1892	0.01	100					2.32787e+06							2.32787e+06								Shared	n/a	High	n/a	n/a	n/a	n/a	n/a	n/a	n/a	High	631.337	2.28	37.5	R.MQKEITALAPSTMKIK.I	Used
	High	[K].IWHHTFYNELR.[V]		4	4	4	P60712; P68134; P68033; P63260	P60712 [85-95]; P68134 [87-97]; P68033 [87-97]; P63260 [85-95]	0	1515.75	0.148	100	100				4.90516e+06	727507						4.90516e+06			727507					Shared	n/a	High	n/a	n/a	High	n/a	n/a	n/a	n/a	High	505.921	2.09	33.88	K.IWHHTFYNELR.V	Used
	High	[K].EITALAPSTMKIKIIAPPER.[K]	2xCarbamyl [K11; K13]	4	6	2	P60712; P68134; P68033; P63260	P60712 [316-335]; P68134 [318-337]; P68033 [318-337]; P63260 [316-335]	2	2265.26																						No Quan Values	n/a	High	n/a	n/a	n/a	n/a	n/a	n/a	n/a	High	1133.13	0.99		K.EITALAPSTMKIKIIAPPER.K	Not Used
	High	[K].IIAPPERK.[Y]		5	7	12	Q8BFZ3; P60712; P68134; P68033; P63260	Q8BFZ3 [330-337]; P60712 [329-336]; P68134 [331-338]; P68033 [331-338]; P63260 [329-336]	1	923.567	0.357	4.593	1.641	0.785066	0.614483	0.942116	1.89703e+07	6.77701e+06	4.13044e+06	129.59	90.13	71.8	3.96438e+06	9.07767e+07		3.18953e+06	1.43996e+07		7.22827e+06	2.36026e+06		Shared	High	High	n/a	High	High	n/a	High	High	n/a	High	462.287	1.79	18.67	K.IIAPPERK.Y	Used
	High	[-].MEEEIAALVIDNGSGMCKAGFAGDDAPR.[A]	1xCarbamidomethyl [C17]; 1xCarbamyl [K18]	1	1	11	P63260	P63260 [1-28]	1	2967.33																						No Quan Values	n/a	High	n/a	n/a	n/a	n/a	n/a	n/a	n/a	High	989.775	1.83		-.MEEEIAALVIDNGSGMCKAGFAGDDAPR.A	Not Used
	High	[R].DLTDYLMK.[I]	1xOxidation [M7]	5	7	14	Q8BFZ3; P60712; P68134; P68033; P63260	Q8BFZ3 [185-192]; P60712 [184-191]; P68134 [186-193]; P68033 [186-193]; P63260 [184-191]	0	1014.48	0.775	4.391	3.402	0.913477	0.422735	0.637768	5.65661e+06	4.38224e+06	1.28826e+06	156.22	124.2	85.27	5.65661e+06	1.06987e+08	1.86366e+06	4.38224e+06	2.7521e+07	2.08264e+06	4.95019e+06	1.28826e+06	1.2447e+06	Shared	Peak Found	High	Peak Found	High	High	Peak Found	High	High	Medium	High	507.744	1.4	37.37	R.DLTDYLMK.I	Used
	High	[K].CDVDIRK.[D]	1xCarbamidomethyl [C1]	3	3	2	Q8BFZ3; P60712; P63260	Q8BFZ3 [286-292]; P60712 [285-291]; P63260 [285-291]	1	905.451	0.01	100					630303			93.11			630303	1.27661e+06	57799							Shared	Peak Found	High	Peak Found	n/a	n/a	n/a	n/a	n/a	n/a	High	453.229	1.81	17.54	K.CDVDIRK.D	Used
	High	[R].MQKEITALAPSTMKIK.[I]	1xCarbamyl [K14]	4	6	1	P60712; P68134; P68033; P63260	P60712 [313-328]; P68134 [315-330]; P68033 [315-330]; P63260 [313-328]	2	1833																						No Quan Values	n/a	High	n/a	n/a	n/a	n/a	n/a	n/a	n/a	High	611.671	1.75		R.MQKEITALAPSTMKIK.I	Not Used
	High	[K].IIAPPER.[K]		5	7	22	Q8BFZ3; P60712; P68134; P68033; P63260	Q8BFZ3 [330-336]; P60712 [329-335]; P68134 [331-337]; P68033 [331-337]; P63260 [329-335]	0	795.472	0.901	1.537	1.384	0.942908	0.490026	0.670063	45593396	4.10783e+07	2.96705e+07	162.22	128.36	88.27	45593396	1.60254e+09	2.52429e+07	4.10783e+07	3.57612e+08	3.35717e+07	6.80022e+07	2.96705e+07	7.0499e+06	Shared	High	High	High	High	High	High	High	High	High	High	398.24	1.6	21.33	K.IIAPPER.K	Used
	High	[R].DLTDYLMK.[I]		5	7	2	Q8BFZ3; P60712; P68134; P68033; P63260	Q8BFZ3 [185-192]; P60712 [184-191]; P68134 [186-193]; P68033 [186-193]; P63260 [184-191]	0	998.486	0.21	100	100				3.27275e+07	6.88421e+06						3.27275e+07			6.88421e+06					Shared	n/a	High	n/a	n/a	High	n/a	n/a	n/a	n/a	High	499.747	1.73	43.04	R.DLTDYLMK.I	Used
	High	[R].DLTDYLMK.[I]	1xCarbamyl [K8]	5	7	13	Q8BFZ3; P60712; P68134; P68033; P63260	Q8BFZ3 [185-192]; P60712 [184-191]; P68134 [186-193]; P68033 [186-193]; P63260 [184-191]	0	1041.49	1.486	0.469	0.696	0.927934			3.28651e+06	4.88262e+06	7.01208e+06	167.22	141.98		3.28651e+06	2.35065e+08	2.25845e+06	4.88262e+06	4.28787e+07	1.07742e+06	7.01208e+06			Shared	High	High	Peak Found	High	High	Peak Found	High	High	n/a	High	521.25	1.73	38.88	R.DLTDYLMK.I	Used
	High	[R].LDLAGRDLTDYLMKILTER.[G]	1xCarbamyl [K14]	5	7	1	Q8BFZ3; P60712; P68134; P68033; P63260	Q8BFZ3 [179-197]; P60712 [178-196]; P68134 [180-198]; P68033 [180-198]; P63260 [178-196]	2	2279.21	0.01	100					537671							537671								Shared	n/a	High	n/a	n/a	n/a	n/a	n/a	n/a	n/a	High	760.407	1.63	67.38	R.LDLAGRDLTDYLMKILTER.G	Used
	High	[R].HQGVMVGMGQK.[D]	1xCarbamyl [K11]; 1xOxidation [M5]	5	7	3	Q8BFZ3; P60712; P68134; P68033; P63260	Q8BFZ3 [41-51]; P60712 [40-50]; P68134 [42-52]; P68033 [42-52]; P63260 [40-50]	0	1230.57	0.01	100					290714							290714								Shared	n/a	High	n/a	n/a	High	n/a	n/a	n/a	n/a	High	410.862	1.67	16.23	R.HQGVMVGMGQK.D	Used
	High	[R].EIVRDIK.[E]		4	6	2	P60712; P68134; P68033; P63260	P60712 [207-213]; P68134 [209-215]; P68033 [209-215]; P63260 [207-213]	1	872.52	0.185	100	100				1.48026e+07	2.73908e+06						1.48026e+07			2.73908e+06					Shared	n/a	High	n/a	n/a	High	n/a	n/a	n/a	n/a	High	436.764	1.85	19.37	R.EIVRDIK.E	Used
	Medium	[R].MQKEITALAPSTMKIK.[I]	2xCarbamyl [K3; K14]; 2xOxidation [M1; M13]	4	6	2	P60712; P68134; P68033; P63260	P60712 [313-328]; P68134 [315-330]; P68033 [315-330]; P63260 [313-328]	2	1907.99	0.01	100					7.59653e+06							7.59653e+06								Shared	n/a	High	n/a	n/a	n/a	n/a	n/a	n/a	n/a	High	954.499	1.48	35.19	R.MQKEITALAPSTMKIK.I	Used
	Medium	[R].MQKEITALAPSTMKIK.[I]	2xCarbamyl [K3; K14]	4	6	2	P60712; P68134; P68033; P63260	P60712 [313-328]; P68134 [315-330]; P68033 [315-330]; P63260 [313-328]	2	1876	0.383	5.645	2.162				3.03478e+06	1.16228e+06	537647		27.81			3.03478e+06			952306	1.41856e+06		537647		Shared	n/a	High	n/a	n/a	Peak Found	Peak Found	n/a	Peak Found	n/a	High	626.007	1.5	41.91	R.MQKEITALAPSTMKIK.I	Used
	Medium	[R].HQGVMVGMGQK.[D]		5	7	1	Q8BFZ3; P60712; P68134; P68033; P63260	Q8BFZ3 [41-51]; P60712 [40-50]; P68134 [42-52]; P68033 [42-52]; P63260 [40-50]	0	1171.57	0.448	100	100				1.12838e+07	5.0542e+06						1.12838e+07			5.0542e+06					Shared	n/a	High	n/a	n/a	Peak Found	n/a	n/a	n/a	n/a	High	586.289	0.81	20.14	R.HQGVMVGMGQK.D	Used
	Medium	[K].CDVDIR.[K]	1xCarbamidomethyl [C1]	3	3	3	Q8BFZ3; P60712; P63260	Q8BFZ3 [286-291]; P60712 [285-290]; P63260 [285-290]	0	777.356	0.993	100	100				6.12465e+06	6.08046e+06		134.25			987886	3.79713e+07			6.08046e+06					Shared	Peak Found	High	n/a	n/a	High	n/a	n/a	n/a	n/a	High	389.182	1.92	19.7	K.CDVDIR.K	Used
	Medium	[K].CDVDIRKDLYANTVLSGGTTMYPGIADR.[M]	1xCarbamidomethyl [C1]; 1xCarbamyl [K7]	2	2	1	P60712; P63260	P60712 [285-312]; P63260 [285-312]	2	3144.51																						No Quan Values	n/a	High	n/a	n/a	n/a	n/a	n/a	n/a	n/a	High	1048.84	1.6		K.CDVDIRKDLYANTVLSGGTTMYPGIADR.M	Not Used
	Medium	[K].RGILTLK.[Y]		5	7	6	Q8BFZ3; P60712; P68134; P68033; P63260	Q8BFZ3 [63-69]; P60712 [62-68]; P68134 [64-70]; P68033 [64-70]; P63260 [62-68]	1	800.535	0.711	0.546	0.388	0.866219			11116128	7.9026e+06	2.03543e+07	161.64	139.33		11116128	3.46682e+08	5.0678e+06	7.9026e+06	7.08997e+07	2.8404e+06	2.03543e+07			Shared	Peak Found	High	Peak Found	Peak Found	High	Peak Found	Peak Found	Medium	n/a	High	400.771	2.04	24.75	K.RGILTLK.Y	Used
	Medium	[R].MQKEITALAPSTMKIK.[I]	1xCarbamyl [K14]; 2xOxidation [M1; M13]	4	6	1	P60712; P68134; P68033; P63260	P60712 [313-328]; P68134 [315-330]; P68033 [315-330]; P63260 [313-328]	2	1864.99																						No Quan Values	n/a	High	n/a	n/a	n/a	n/a	n/a	n/a	n/a	High	622.334	1.86		R.MQKEITALAPSTMKIK.I	Not Used
High	P68033	Actin, alpha cardiac muscle 1 OS=Mus musculus OX=10090 GN=Actc1 PE=1 SV=1	Actc1	1912.2	1.048	2.269	2.379	0.07	1.18	1.25	0.97424	0.474394	0.590554	100516418	1.05351e+08	4.42922e+07	164.86	143.62	134.28	66	40	2	1099	377	42	5.39	11464	ENSMUSG00000068614	mmu:11464; P04270; P68033	100516418	4.96249e+09	6.43272e+07	1.05351e+08	1.40153e+09	7.49827e+07	2.76486e+08	4.42922e+07	6.13505e+06	n/a	High	n/a	Peak Found	High	n/a	High	n/a	n/a
	Confidence	Annotated Sequence	Modifications	# Protein Groups	# Proteins	# PSMs	Master Protein Accessions	Positions in Master Proteins	# Missed Cleavages	Theo. MH+ [Da]	Abundance Ratio: (A17) / (A10)	Abundance Ratio: (A10) / (WT)	Abundance Ratio: (A17) / (WT)	Abundance Ratio P-Value: (A17) / (A10)	Abundance Ratio P-Value: (A10) / (WT)	Abundance Ratio P-Value: (A17) / (WT)	Abundances (Grouped): A10	Abundances (Grouped): A17	Abundances (Grouped): WT	Abundances (Grouped) CV [%]: A10	Abundances (Grouped) CV [%]: A17	Abundances (Grouped) CV [%]: WT	Abundances (Normalized): F5: Sample, A10	Abundances (Normalized): F6: Sample, A10	Abundances (Normalized): F7: Sample, A10	Abundances (Normalized): F8: Sample, A17	Abundances (Normalized): F9: Sample, A17	Abundances (Normalized): F10: Sample, A17	Abundances (Normalized): F2: Sample, WT	Abundances (Normalized): F3: Sample, WT	Abundances (Normalized): F4: Sample, WT	Quan Info	Found in Sample: F5: Sample, A10	Found in Sample: F6: Sample, A10	Found in Sample: F7: Sample, A10	Found in Sample: F8: Sample, A17	Found in Sample: F9: Sample, A17	Found in Sample: F10: Sample, A17	Found in Sample: F2: Sample, WT	Found in Sample: F3: Sample, WT	Found in Sample: F4: Sample, WT	Confidence (by Search Engine): Sequest HT	m/z [Da] (by Search Engine): Sequest HT	XCorr (by Search Engine): Sequest HT	Top Apex RT [min]	Sequence in Protein	Quan Usage
	High	[R].MQKEITALAPSTMK.[I]		4	6	2	P60712; P68134; P68033; P63260	P60712 [313-326]; P68134 [315-328]; P68033 [315-328]; P63260 [313-326]	1	1548.81																						No Quan Values	n/a	High	n/a	n/a	n/a	n/a	n/a	n/a	n/a	High	516.942	2.36		R.MQKEITALAPSTMK.I	Not Used
	High	[R].MQKEITALAPSTMK.[I]	2xOxidation [M1; M13]	4	6	5	P60712; P68134; P68033; P63260	P60712 [313-326]; P68134 [315-328]; P68033 [315-328]; P63260 [313-326]	1	1580.8	0.01	100					2.23443e+07							2.23443e+07								Shared	n/a	High	n/a	n/a	n/a	n/a	n/a	n/a	n/a	High	527.605	1.82	23.48	R.MQKEITALAPSTMK.I	Not Used
	High	[R].MQKEITALAPSTMK.[I]	1xCarbamyl [K]	4	6	6	P60712; P68134; P68033; P63260	P60712 [313-326]; P68134 [315-328]; P68033 [315-328]; P63260 [313-326]	1	1591.82	0.01	100					7.32269e+06							7.32269e+06								Shared	n/a	High	n/a	n/a	n/a	n/a	n/a	n/a	n/a	High	796.413	2.86	36.41	R.MQKEITALAPSTMK.I	Not Used
	High	[R].MQKEITALAPSTMK.[I]	1xCarbamyl [K]; 1xOxidation [M]	4	6	16	P60712; P68134; P68033; P63260	P60712 [313-326]; P68134 [315-328]; P68033 [315-328]; P63260 [313-326]	1	1607.81	0.286	100	100				6.13926e+07	1.7535e+07						6.13926e+07			1.7535e+07					Shared	n/a	High	n/a	n/a	High	n/a	n/a	n/a	n/a	High	536.609	3.33	24.4	R.MQKEITALAPSTMK.I	Not Used
	High	[R].MQKEITALAPSTMK.[I]	1xCarbamyl [K3]; 2xOxidation [M1; M13]	4	6	4	P60712; P68134; P68033; P63260	P60712 [313-326]; P68134 [315-328]; P68033 [315-328]; P63260 [313-326]	1	1623.81	0.361	100	100				1.22908e+07	4.43982e+06						1.22908e+07			4.43982e+06					Shared	n/a	High	n/a	n/a	High	n/a	n/a	n/a	n/a	High	812.408	2.46	29.68	R.MQKEITALAPSTMK.I	Not Used
	High	[R].MQKEITALAPSTMK.[I]	2xCarbamyl [K3; K14]	4	6	19	P60712; P68134; P68033; P63260	P60712 [313-326]; P68134 [315-328]; P68033 [315-328]; P63260 [313-326]	1	1634.82	0.255	100	100				1.08031e+08	2.75601e+07						1.08031e+08			2.75601e+07					Shared	n/a	High	n/a	n/a	High	n/a	Medium	n/a	n/a	High	817.916	3.14	24.85	R.MQKEITALAPSTMK.I	Not Used
	High	[R].MQKEITALAPSTMK.[I]	2xCarbamyl [K3; K14]; 1xOxidation [M1]	4	6	4	P60712; P68134; P68033; P63260	P60712 [313-326]; P68134 [315-328]; P68033 [315-328]; P63260 [313-326]	1	1650.82	0.476	100	100				4.94616e+07	2.35484e+07						4.94616e+07			2.35484e+07					Shared	n/a	High	n/a	n/a	Peak Found	n/a	n/a	n/a	n/a	High	825.913	2.84	30.13	R.MQKEITALAPSTMK.I	Not Used
	High	[R].MQKEITALAPSTMKIK.[I]	3xCarbamyl [K3; K14; K16]	4	6	3	P60712; P68134; P68033; P63260	P60712 [313-328]; P68134 [315-330]; P68033 [315-330]; P63260 [313-328]	2	1919.01	0.113	100	100				9.17821e+06	1.03449e+06			35.35			9.17821e+06		801319	1.33552e+06					Shared	n/a	High	n/a	Peak Found	Peak Found	n/a	n/a	n/a	n/a	High	960.009	2.09	37.99	R.MQKEITALAPSTMKIK.I	Not Used
	High	[K].QEYDEAGPSIVHR.[K]		2	3	19	P68134; P68033	P68134 [362-374]; P68033 [362-374]	0	1500.71	5.904	0.286	1.69	0.974124			5.51986e+06	3.25884e+07	1.92815e+07	167.78	120.62		5.51986e+06	4.23818e+08	3.51623e+06	9.1829e+06	1.1565e+08		1.92815e+07			Shared	High	High	High	High	High	n/a	High	High	n/a	High	500.908	3.66	25.11	K.QEYDEAGPSIVHR.K	Used
	High	[K].QEYDEAGPSIVHRK.[C]		2	3	9	P68134; P68033	P68134 [362-375]; P68033 [362-375]	1	1628.8	0.33	100	100				2.98625e+07	9.85031e+06						2.98625e+07			9.85031e+06					Shared	n/a	High	n/a	n/a	High	n/a	High	n/a	n/a	High	543.606	3.77	21.28	K.QEYDEAGPSIVHRK.C	Used
	High	[K].ILTERGYSFVTTAER.[E]		2	4	5	P68134; P68033	P68134 [194-208]; P68033 [194-208]	1	1742.91	0.232	100	100				2.06408e+07	4.79151e+06						2.06408e+07			4.79151e+06					Shared	n/a	High	n/a	n/a	High	n/a	n/a	n/a	n/a	High	581.641	3.3	34.81	K.ILTERGYSFVTTAER.E	Used
	High	[K].IKIIAPPER.[K]		5	7	11	Q8BFZ3; P60712; P68134; P68033; P63260	Q8BFZ3 [328-336]; P60712 [327-335]; P68134 [329-337]; P68033 [329-337]; P63260 [327-335]	1	1036.65	0.01	100					1.53176e+08							1.53176e+08								Shared	High	High	n/a	Medium	High	n/a	High	High	n/a	High	518.829	2.48	25.35	K.IKIIAPPER.K	Not Used
	High	[K].IKIIAPPER.[K]	1xCarbamyl [K2]	5	7	27	Q8BFZ3; P60712; P68134; P68033; P63260	Q8BFZ3 [328-336]; P60712 [327-335]; P68134 [329-337]; P68033 [329-337]; P63260 [327-335]	1	1079.66	1.383	0.858	1.186	0.922801	0.828883	0.966209	15153675	2.09645e+07	1.76692e+07	162.23	113.53	54.12	15153675	5.55467e+08	9.36491e+06	2.09645e+07	9.63078e+07	8.37653e+06	2.6445e+07	1.18057e+07		Shared	High	High	High	High	High	High	High	High	n/a	High	540.332	2.25	31.37	K.IKIIAPPER.K	Not Used
	High	[K].IKIIAPPERK.[Y]		5	7	14	Q8BFZ3; P60712; P68134; P68033; P63260	Q8BFZ3 [328-337]; P60712 [327-336]; P68134 [329-338]; P68033 [329-338]; P63260 [327-336]	2	1164.75	1.55	100	100				2.21248e+07	3.42942e+07		137.83			2.50965e+06	1.95051e+08			3.42942e+07					Shared	High	High	High	High	High	High	High	High	n/a	High	582.877	2.36	21.29	K.IKIIAPPERK.Y	Not Used
	High	[K].IKIIAPPERK.[Y]	1xCarbamyl [K2]	5	7	14	Q8BFZ3; P60712; P68134; P68033; P63260	Q8BFZ3 [328-337]; P60712 [327-336]; P68134 [329-338]; P68033 [329-338]; P63260 [327-336]	2	1207.75	0.54	100	100	0.809013			1.01815e+08	5.50296e+07		135.31	116.52			6.85064e+08	1.51318e+07	1.70991e+07	1.771e+08					Shared	High	High	High	High	High	n/a	High	High	n/a	High	403.256	2.92	25.48	K.IKIIAPPERK.Y	Not Used
	High	[R].TTGIVLDSGDGVTHNVPIYEGYALPHAIMR.[L]		2	4	18	P68134; P68033	P68134 [150-179]; P68033 [150-179]	0	3196.61	9.889	1.029	10.173				4681857	4.62966e+07	4.55071e+06	162.09			4681857	1.41409e+08	1.6584e+06		4.62966e+07		4.55071e+06			Shared	High	High	Peak Found	Medium	High	n/a	High	n/a	n/a	High	799.909	6.15	45.51	R.TTGIVLDSGDGVTHNVPIYEGYALPHAIMR.L	Used
	High	[R].TTGIVLDSGDGVTHNVPIYEGYALPHAIMR.[L]	1xOxidation [M29]	2	4	23	P68134; P68033	P68134 [150-179]; P68033 [150-179]	0	3212.6	0.34	33.22	11.296				3.67739e+08	1.25047e+08	1.10698e+07					3.67739e+08			1.25047e+08		1.10698e+07			Shared	n/a	High	High	High	High	n/a	High	High	n/a	High	803.907	3.47	43.65	R.TTGIVLDSGDGVTHNVPIYEGYALPHAIMR.L	Used
	High	[R].VAPEEHPTLLTEAPLNPK.[A]		2	4	45	P68134; P68033	P68134 [98-115]; P68033 [98-115]	0	1956.04	0.979	1.899	1.858	0.967907	0.491959	0.624416	49268024	4.82109e+07	2.59505e+07	162.69	136.36	124.96	49268024	1.95682e+09	3.33048e+07	4.82109e+07	5.41952e+08	4.13811e+07	1.27775e+08	2.59505e+07	4.44099e+06	Shared	High	High	High	High	High	High	High	High	High	High	978.526	4.43	34.82	R.VAPEEHPTLLTEAPLNPK.A	Used
	High	[R].VAPEEHPTLLTEAPLNPKANR.[E]	1xCarbamyl [K18]	2	4	33	P68134; P68033	P68134 [98-118]; P68033 [98-118]	1	2340.23	1.796	1.054	1.893	0.996082	0.656833	0.704767	8912457	1.60033e+07	8.45315e+06	168.06	143.51	129.98	8912457	7.5577e+08	6.34688e+06	1.60033e+07	1.92777e+08	8.95475e+06	4.54797e+07	8.45315e+06	1.02786e+06	Shared	High	High	Peak Found	High	High	High	High	High	High	High	1170.62	3.4	36.93	R.VAPEEHPTLLTEAPLNPKANR.E	Used
	High	[R].VAPEEHPTLLTEAPLNPKANREK.[M]	1xCarbamyl [K18]	2	4	13	P68134; P68033	P68134 [98-120]; P68033 [98-120]	2	2597.37	0.135	1.896	0.255	0.831779			1.99111e+07	2.6784e+06	1.0502e+07	138.19	149.93		2.14031e+06	1.85232e+08		1.53174e+06	4.27006e+07	2.6784e+06	1.0502e+07			Shared	Peak Found	High	n/a	Peak Found	High	Peak Found	High	n/a	n/a	High	866.461	4.23	33.55	R.VAPEEHPTLLTEAPLNPKANREK.M	Used
	High	[RK].SYELPDGQVITIGNER.[F]		5	7	80	Q8BFZ3; P60712; P68134; P68033; P63260	Q8BFZ3 [240-255]; P60712 [239-254]; P68134 [241-256]; P68033 [241-256]; P63260 [239-254]	0	1790.89	1.998	1.165	2.329	0.996445	0.692842	0.73276	49167340	9.82534e+07	4.21908e+07	164.16	135.27	74.35	49167340	2.4709e+09	3.99216e+07	9.82534e+07	8.15969e+08	4.24731e+07	7.56776e+07	2.35217e+07		Shared	High	High	High	High	High	High	High	High	n/a	High	895.949	2.58	43.42	K.SYELPDGQVITIGNER.F	Not Used
	High	[R].GYSFVTTAER.[E]		2	4	22	P68134; P68033	P68134 [199-208]; P68033 [199-208]	0	1130.55	0.799	1.397	1.116	0.933837	0.66051	0.832273	21822958	1.74313e+07	1.56192e+07	158.28	134.33	91.29	21822958	6.22418e+08	1.6122e+07	1.59904e+07	1.89894e+08	1.74313e+07	3.36518e+07	7.24953e+06		Shared	High	High	High	High	High	High	High	High	n/a	High	565.777	2.66	29.48	R.GYSFVTTAER.E	Used
	High	[R].GYSFVTTAEREIVR.[D]		2	4	25	P68134; P68033	P68134 [199-212]; P68033 [199-212]	1	1627.84	1.378	1.356	1.869	0.990478	0.778014	0.839021	8.17096e+06	1.12575e+07	6.02462e+06	164.41	136.24	115.8	8.17096e+06	3.29154e+08	3.37894e+06	1.12575e+07	9.43054e+07	4.53717e+06	1.9089e+07	1.90142e+06		Shared	High	High	High	High	High	High	High	High	n/a	High	814.426	2.67	40.53	R.GYSFVTTAEREIVR.D	Used
	High	[R].GYSFVTTAEREIVRDIK.[E]		2	4	4	P68134; P68033	P68134 [199-215]; P68033 [199-215]	2	1984.05	0.01	100					5.81849e+06							5.81849e+06								Shared	n/a	High	n/a	n/a	High	n/a	n/a	n/a	n/a	High	496.768	1.83	44.5	R.GYSFVTTAEREIVRDIK.E	Used
	High	[R].AVFPSIVGRPR.[H]		4	6	205	P60712; P68134; P68033; P63260	P60712 [29-39]; P68134 [31-41]; P68033 [31-41]; P63260 [29-39]	0	1198.71	1.072	1.749	1.875	0.961337	0.44359	0.58381	141301948	1.51468e+08	8.08028e+07	160.59	122.07	104.66	141301948	4.36368e+09	8.15565e+07	1.51468e+08	1.04656e+09	1.05711e+08	2.37963e+08	8.08028e+07	1.25581e+07	Shared	High	High	High	High	High	High	High	High	High	High	400.24	2.5	32.52	R.AVFPSIVGRPR.H	Not Used
	High	[R].KDLYANNVLSGGTTMYPGIADR.[M]	1xOxidation [M15]	1	3	2	P68033	P68033 [293-314]	1	2372.16	0.465	100	100				4.14203e+06	1.92704e+06						4.14203e+06			1.92704e+06						n/a	High	n/a	n/a	Peak Found	n/a	n/a	n/a	n/a	High	791.39	1.78	37.87	R.KDLYANNVLSGGTTMYPGIADR.M	Used
	High	[R].KDLYANNVLSGGTTMYPGIADR.[M]	1xCarbamyl [K1]; 1xOxidation [M15]	1	3	9	P68033	P68033 [293-314]	1	2415.16	0.445	100	100				2.19138e+07	9.75799e+06						2.19138e+07			9.75799e+06						n/a	High	n/a	n/a	High	n/a	High	n/a	n/a	High	805.726	4.39	42.16	R.KDLYANNVLSGGTTMYPGIADR.M	Used
	High	[K].AGFAGDDAPR.[A]		4	6	62	P60712; P68134; P68033; P63260	P60712 [19-28]; P68134 [21-30]; P68033 [21-30]; P63260 [19-28]	0	976.448	1.526	1.033	1.577	0.993721	0.446544	0.500265	4.09535e+07	6.25104e+07	3.96473e+07	161.72	121.8	81.63	4.09535e+07	1.59766e+09	3.29762e+07	6.25104e+07	4.53336e+08	4.94333e+07	6.20589e+07	3.96473e+07	4.64464e+06	Shared	High	High	High	High	High	High	High	High	High	High	488.728	1.85	20.73	K.AGFAGDDAPR.A	Not Used
	High	[R].HQGVMVGMGQKDSYVGDEAQSK.[R]	1xCarbamyl [K11]; 1xOxidation [M8]	4	6	3	P60712; P68134; P68033; P63260	P60712 [40-61]; P68134 [42-63]; P68033 [42-63]; P63260 [40-61]	1	2410.08																						No Quan Values	n/a	High	n/a	n/a	n/a	n/a	n/a	n/a	n/a	High	804.032	2.88		R.HQGVMVGMGQKDSYVGDEAQSK.R	Not Used
	High	[R].HQGVMVGMGQKDSYVGDEAQSK.[R]	1xCarbamyl [K11]; 2xOxidation [M5; M8]	4	6	4	P60712; P68134; P68033; P63260	P60712 [40-61]; P68134 [42-63]; P68033 [42-63]; P63260 [40-61]	1	2426.07																						No Quan Values	n/a	High	n/a	n/a	n/a	n/a	n/a	n/a	n/a	High	809.362	3.41		R.HQGVMVGMGQKDSYVGDEAQSK.R	Not Used
	High	[R].HQGVMVGMGQKDSYVGDEAQSKR.[G]		4	6	1	P60712; P68134; P68033; P63260	P60712 [40-62]; P68134 [42-64]; P68033 [42-64]; P63260 [40-62]	2	2507.18																						No Quan Values	n/a	High	n/a	n/a	n/a	n/a	n/a	n/a	n/a	High	627.549	2.3		R.HQGVMVGMGQKDSYVGDEAQSKR.G	Not Used
	High	[R].HQGVMVGMGQKDSYVGDEAQSKR.[G]	2xOxidation [M5; M8]	4	6	13	P60712; P68134; P68033; P63260	P60712 [40-62]; P68134 [42-64]; P68033 [42-64]; P63260 [40-62]	2	2539.17	0.309	100	100				3.86912e+07	1.19726e+07						3.86912e+07			1.19726e+07					Shared	n/a	High	n/a	n/a	High	n/a	n/a	n/a	n/a	High	847.06	5.24	19.78	R.HQGVMVGMGQKDSYVGDEAQSKR.G	Not Used
	High	[R].HQGVMVGMGQKDSYVGDEAQSKR.[G]	1xCarbamyl [K11]; 1xOxidation [M]	4	6	9	P60712; P68134; P68033; P63260	P60712 [40-62]; P68134 [42-64]; P68033 [42-64]; P63260 [40-62]	2	2566.18	0.248	100	100				2.59872e+07	6.43591e+06						2.59872e+07			6.43591e+06					Shared	n/a	High	n/a	n/a	High	n/a	n/a	n/a	n/a	High	642.299	4.01	20.1	R.HQGVMVGMGQKDSYVGDEAQSKR.G	Not Used
	High	[R].HQGVMVGMGQKDSYVGDEAQSKR.[G]	1xCarbamyl [K11]; 2xOxidation [M5; M8]	4	6	13	P60712; P68134; P68033; P63260	P60712 [40-62]; P68134 [42-64]; P68033 [42-64]; P63260 [40-62]	2	2582.17	0.333	100	100				3.72728e+07	1.24027e+07						3.72728e+07			1.24027e+07					Shared	n/a	High	n/a	n/a	High	n/a	n/a	n/a	n/a	High	646.298	5.35	24.19	R.HQGVMVGMGQKDSYVGDEAQSKR.G	Not Used
	High	[R].HQGVMVGMGQKDSYVGDEAQSKR.[G]	2xCarbamyl [K11; K22]	4	6	1	P60712; P68134; P68033; P63260	P60712 [40-62]; P68134 [42-64]; P68033 [42-64]; P63260 [40-62]	2	2593.19																						No Quan Values	n/a	High	n/a	n/a	n/a	n/a	n/a	n/a	n/a	High	865.067	2.95		R.HQGVMVGMGQKDSYVGDEAQSKR.G	Not Used
	High	[R].HQGVMVGMGQKDSYVGDEAQSKR.[G]	2xCarbamyl [K11; K22]; 2xOxidation [M5; M8]	4	6	2	P60712; P68134; P68033; P63260	P60712 [40-62]; P68134 [42-64]; P68033 [42-64]; P63260 [40-62]	2	2625.18																						No Quan Values	n/a	High	n/a	n/a	n/a	n/a	n/a	n/a	n/a	High	875.731	3.26		R.HQGVMVGMGQKDSYVGDEAQSKR.G	Not Used
	High	[R].HQGVMVGMGQKDSYVGDEAQSK.[R]	2xOxidation [M5; M8]	4	6	4	P60712; P68134; P68033; P63260	P60712 [40-61]; P68134 [42-63]; P68033 [42-63]; P63260 [40-61]	1	2383.07	0.416	100	100				4.93831e+06	2.05601e+06						4.93831e+06			2.05601e+06					Shared	n/a	High	n/a	n/a	High	n/a	n/a	n/a	n/a	High	795.027	4.55	20.94	R.HQGVMVGMGQKDSYVGDEAQSK.R	Not Used
	High	[R].HQGVMVGMGQK.[D]	1xOxidation [M5]	5	7	3	Q8BFZ3; P60712; P68134; P68033; P63260	Q8BFZ3 [41-51]; P60712 [40-50]; P68134 [42-52]; P68033 [42-52]; P63260 [40-50]	0	1187.57	0.097	100	100				1.26863e+07	1.22862e+06			58.59			1.26863e+07		790652	1.90921e+06					Shared	n/a	High	n/a	Peak Found	High	n/a	n/a	n/a	n/a	High	594.287	2.64	18.88	R.HQGVMVGMGQK.D	Not Used
	High	[R].HQGVMVGMGQK.[D]	2xOxidation [M5; M8]	5	7	1	Q8BFZ3; P60712; P68134; P68033; P63260	Q8BFZ3 [41-51]; P60712 [40-50]; P68134 [42-52]; P68033 [42-52]; P63260 [40-50]	0	1203.56																						No Quan Values	n/a	High	n/a	n/a	n/a	n/a	n/a	n/a	n/a	High	401.858	2.26		R.HQGVMVGMGQK.D	Not Used
	High	[R].HQGVMVGMGQK.[D]	1xCarbamyl [K11]	5	7	4	Q8BFZ3; P60712; P68134; P68033; P63260	Q8BFZ3 [41-51]; P60712 [40-50]; P68134 [42-52]; P68033 [42-52]; P63260 [40-50]	0	1214.58																						No Quan Values	n/a	High	n/a	n/a	Medium	n/a	n/a	n/a	n/a	High	607.792	2.13		R.HQGVMVGMGQK.D	Not Used
	High	[K].DSYVGDEAQSKR.[G]	1xCarbamyl [K11]	4	6	15	P60712; P68134; P68033; P63260	P60712 [51-62]; P68134 [53-64]; P68033 [53-64]; P63260 [51-62]	1	1397.63	1.661	0.769	1.277	0.983458			9.45007e+06	1.56924e+07	1.22887e+07	163.18	117.34		8747879	4.53313e+08	9.45007e+06	1.12892e+07	9.82349e+07	1.56924e+07	1.22887e+07			Shared	High	High	Peak Found	High	High	High	High	n/a	n/a	High	699.319	1.36	23.37	K.DSYVGDEAQSKR.G	Not Used
	High	[K].DSYVGDEAQSKR.[G]		4	6	44	P60712; P68134; P68033; P63260	P60712 [51-62]; P68134 [53-64]; P68033 [53-64]; P63260 [51-62]	1	1354.62	1.241	2.118	2.629	0.945939	0.495316	0.670696	2.24121e+07	2.78146e+07	1.05804e+07	164.57	133.84	115.61	2.24121e+07	8.66388e+08	7.44826e+06	2.78146e+07	1.82312e+08	5.61705e+06	3.66395e+07	1.05804e+07	826243	Shared	High	High	High	High	High	High	High	High	High	High	452.213	3.12	18.38	K.DSYVGDEAQSKR.G	Not Used
	High	[K].DSYVGDEAQSK.[R]		4	6	18	P60712; P68134; P68033; P63260	P60712 [51-61]; P68134 [53-63]; P68033 [53-63]; P63260 [51-61]	0	1198.52	0.354	4.475	1.583	0.944153	0.676885	0.817939	1.8482e+07	6.53731e+06	4.12982e+06	139.17	142.85	92.14		2.06305e+08	1.65571e+06	6.53731e+06	6.72235e+07	2.43115e+06	1.08468e+07	4.12982e+06	1.16886e+06	Shared	n/a	High	High	High	High	High	High	High	High	High	599.765	1.92	19.59	K.DSYVGDEAQSK.R	Not Used
	High	[R].DLTDYLMKILTER.[G]	1xCarbamyl [K8]; 1xOxidation [M7]	5	7	15	Q8BFZ3; P60712; P68134; P68033; P63260	Q8BFZ3 [185-197]; P60712 [184-196]; P68134 [186-198]; P68033 [186-198]; P63260 [184-196]	1	1669.85	0.296	3.004	0.888	0.61936	0.752069	0.983319	5.10552e+06	1.509e+06	1.69942e+06	127.11	112.13	21.96		2.21181e+07	1.17851e+06	290616	5.5185e+06	1.509e+06	1.98737e+06		1.4532e+06	Shared	n/a	High	Peak Found	Peak Found	High	Peak Found	Peak Found	n/a	Peak Found	High	835.427	3.2	63.85	R.DLTDYLMKILTER.G	Not Used
	High	[R].DLTDYLMKILTER.[G]	1xCarbamyl [K8]	5	7	7	Q8BFZ3; P60712; P68134; P68033; P63260	Q8BFZ3 [185-197]; P60712 [184-196]; P68134 [186-198]; P68033 [186-198]; P63260 [184-196]	1	1653.85	0.073	100	100				9.715e+06	708324						9.715e+06			708324					Shared	n/a	High	n/a	n/a	Peak Found	n/a	n/a	n/a	n/a	High	827.428	4.48	69.45	R.DLTDYLMKILTER.G	Not Used
	High	[K].DLYANNVLSGGTTMYPGIADR.[M]	1xOxidation [M14]	1	3	9	P68033	P68033 [294-314]	0	2244.06	0.123	29.496	3.631				4.97077e+07	6.11857e+06	1.68524e+06		106.5			4.97077e+07		2.29646e+06	1.6302e+07		1.68524e+06				n/a	High	n/a	Peak Found	High	n/a	Peak Found	n/a	n/a	High	1122.53	2.91	43.59	K.DLYANNVLSGGTTMYPGIADR.M	Used
	High	[R].LDLAGRDLTDYLMK.[I]		5	7	18	Q8BFZ3; P60712; P68134; P68033; P63260	Q8BFZ3 [179-192]; P60712 [178-191]; P68134 [180-193]; P68033 [180-193]; P63260 [178-191]	1	1623.84	0.213	5.035	1.072	0.912509	0.748744	0.912838	1.60464e+07	3.41653e+06	3.18674e+06	139.03	145.6	101.85	1.4811e+06	1.73847e+08		3.41653e+06	4.75543e+07	2.24515e+06	7.90099e+06	1.28532e+06		Shared	High	High	n/a	High	High	Peak Found	High	Peak Found	n/a	High	812.424	2.9	45.56	R.LDLAGRDLTDYLMK.I	Not Used
	High	[R].LDLAGRDLTDYLMK.[I]	1xCarbamyl [K14]	5	7	22	Q8BFZ3; P60712; P68134; P68033; P63260	Q8BFZ3 [179-192]; P60712 [178-191]; P68134 [180-193]; P68033 [180-193]; P63260 [178-191]	1	1666.85	1.331	1.328	1.768	0.96351	0.649812	0.778491	16079466	2.14063e+07	1.21076e+07	164.38	129.38	78.28	16079466	7.95492e+08	1.18839e+07	2.14063e+07	1.71397e+08	1.34916e+07	2.25851e+07	6.49077e+06		Shared	High	High	High	High	High	High	High	High	n/a	High	833.927	2.16	43.02	R.LDLAGRDLTDYLMK.I	Not Used
	High	[R].LDLAGRDLTDYLMKILTER.[G]	1xCarbamyl [K14]; 1xOxidation [M13]	5	7	3	Q8BFZ3; P60712; P68134; P68033; P63260	Q8BFZ3 [179-197]; P60712 [178-196]; P68134 [180-198]; P68033 [180-198]; P63260 [178-196]	2	2295.2	0.238	100	100				6.10917e+06	1.4536e+06			57.52			6.10917e+06			2.23835e+06	943976				Shared	n/a	High	n/a	n/a	High	Peak Found	n/a	n/a	n/a	High	765.739	3.78	62.75	R.LDLAGRDLTDYLMKILTER.G	Not Used
	High	[R].LDLAGRDLTDYLMK.[I]	1xOxidation [M13]	5	7	24	Q8BFZ3; P60712; P68134; P68033; P63260	Q8BFZ3 [179-192]; P60712 [178-191]; P68134 [180-193]; P68033 [180-193]; P63260 [178-191]	1	1639.84	1.201	2.034	2.443	0.998063	0.469587	0.44047	1.53572e+07	1.84428e+07	7.54926e+06	159.91	117.2	93.84	5128920	3.78453e+08	1.53572e+07	1.84428e+07	1.26144e+08	1.62358e+07	1.83677e+07	7.54926e+06	1.45964e+06	Shared	High	High	High	High	High	High	High	High	Peak Found	High	547.283	2.51	42.36	R.LDLAGRDLTDYLMK.I	Not Used
	High	[K].EITALAPSTMK.[I]	1xCarbamyl [K11]	4	6	20	P60712; P68134; P68033; P63260	P60712 [316-326]; P68134 [318-328]; P68033 [318-328]; P63260 [316-326]	0	1204.62	0.027	67.718	1.853				7.93489e+08	2.17072e+07	1.17176e+07					7.93489e+08			2.17072e+07		1.17176e+07			Shared	High	High	n/a	High	High	n/a	High	n/a	n/a	High	602.816	2.51	26.28	K.EITALAPSTMK.I	Not Used
	High	[K].EITALAPSTMK.[I]	1xOxidation [M10]	4	6	12	P60712; P68134; P68033; P63260	P60712 [316-326]; P68134 [318-328]; P68033 [318-328]; P63260 [316-326]	0	1177.61	0.388	22.715	8.815				3.31589e+08	1.28686e+08	1.45979e+07			47.85		3.31589e+08			1.28686e+08		2.07618e+07	1.02639e+07		Shared	n/a	High	High	High	High	High	High	High	n/a	High	589.31	1.99	25.52	K.EITALAPSTMK.I	Not Used
	High	[K].EITALAPSTMK.[I]		4	6	7	P60712; P68134; P68033; P63260	P60712 [316-326]; P68134 [318-328]; P68033 [318-328]; P63260 [316-326]	0	1161.62	0.198	100	100				8.52969e+07	1.6864e+07						8.52969e+07			1.6864e+07					Shared	n/a	High	n/a	n/a	High	n/a	n/a	n/a	n/a	High	581.313	2.69	30.32	K.EITALAPSTMK.I	Not Used
	High	[K].EITALAPSTMKIK.[I]	1xCarbamyl [K]	4	6	7	P60712; P68134; P68033; P63260	P60712 [316-328]; P68134 [318-330]; P68033 [318-330]; P63260 [316-328]	1	1445.8	0.224	28.181	6.324				2.81343e+07	6.31383e+06	998335					2.81343e+07			6.31383e+06		998335			Shared	n/a	High	n/a	n/a	High	n/a	Peak Found	n/a	n/a	High	723.405	1.91	38	K.EITALAPSTMKIK.I	Not Used
	High	[K].EITALAPSTMKIKIIAPPER.[K]	2xCarbamyl [K11; K13]; 1xOxidation [M10]	4	6	2	P60712; P68134; P68033; P63260	P60712 [316-335]; P68134 [318-337]; P68033 [318-337]; P63260 [316-335]	2	2281.26	0.01	100					1.76489e+07							1.76489e+07								Shared	n/a	High	n/a	n/a	n/a	n/a	n/a	n/a	n/a	High	1141.13	2.11	45.61	K.EITALAPSTMKIKIIAPPER.K	Not Used
	High	[K].EITALAPSTMKIK.[I]	2xCarbamyl [K11; K13]	4	6	7	P60712; P68134; P68033; P63260	P60712 [316-328]; P68134 [318-330]; P68033 [318-330]; P63260 [316-328]	1	1488.81	3.208	1.353	4.341	0.991514	0.755541	0.729115	5088241	1.63253e+07	3.76042e+06	164.51	97.71	71.3	5088241	2.09166e+08	2.16717e+06	6.97959e+06	3.81848e+07		6.54942e+06	2.15909e+06		Shared	Peak Found	High	Peak Found	Peak Found	High	n/a	Medium	Peak Found	n/a	High	744.908	1.77	33.92	K.EITALAPSTMKIK.I	Not Used
	High	[K].EITALAPSTMKIK.[I]	1xCarbamyl [K]; 1xOxidation [M10]	4	6	5	P60712; P68134; P68033; P63260	P60712 [316-328]; P68134 [318-330]; P68033 [318-330]; P63260 [316-328]	1	1461.8	0.577	4.862	2.808	0.954602	0.706597	0.853789	1.14915e+07	6.63611e+06	2.36354e+06	135.92	113.42	61.88		8.16109e+07	1.6181e+06	2.1999e+06	2.00181e+07		3.77878e+06	1.47834e+06		Shared	n/a	High	Peak Found	Peak Found	High	n/a	Peak Found	Peak Found	n/a	High	731.403	2.05	32.77	K.EITALAPSTMKIK.I	Not Used
	High	[R].EIVRDIKEK.[L]		4	6	3	P60712; P68134; P68033; P63260	P60712 [207-215]; P68134 [209-217]; P68033 [209-217]; P63260 [207-215]	2	1129.66	0.091	13.664	1.243			0.851414	2.87822e+07	2.61761e+06	2.10639e+06		97.43	54.88		2.87822e+07		1.12339e+06	6.09928e+06		2.10639e+06	777770	2.84718e+06	Shared	n/a	High	n/a	Peak Found	Peak Found	n/a	Peak Found	Peak Found	Peak Found	High	565.333	2.02	18.89	R.EIVRDIKEK.L	Not Used
	High	[R].MQKEITALAPSTMKIK.[I]	2xCarbamyl [K14; K]; 1xOxidation [M]	4	6	2	P60712; P68134; P68033; P63260	P60712 [313-328]; P68134 [315-330]; P68033 [315-330]; P63260 [313-328]	2	1892	0.01	100					2.32787e+06							2.32787e+06								Shared	n/a	High	n/a	n/a	n/a	n/a	n/a	n/a	n/a	High	631.337	2.28	37.5	R.MQKEITALAPSTMKIK.I	Not Used
	High	[K].IWHHTFYNELR.[V]		4	4	4	P60712; P68134; P68033; P63260	P60712 [85-95]; P68134 [87-97]; P68033 [87-97]; P63260 [85-95]	0	1515.75	0.148	100	100				4.90516e+06	727507						4.90516e+06			727507					Shared	n/a	High	n/a	n/a	High	n/a	n/a	n/a	n/a	High	505.921	2.09	33.88	K.IWHHTFYNELR.V	Not Used
	High	[K].EITALAPSTMKIKIIAPPER.[K]	2xCarbamyl [K11; K13]	4	6	2	P60712; P68134; P68033; P63260	P60712 [316-335]; P68134 [318-337]; P68033 [318-337]; P63260 [316-335]	2	2265.26																						No Quan Values	n/a	High	n/a	n/a	n/a	n/a	n/a	n/a	n/a	High	1133.13	0.99		K.EITALAPSTMKIKIIAPPER.K	Not Used
	High	[K].IIAPPERK.[Y]		5	7	12	Q8BFZ3; P60712; P68134; P68033; P63260	Q8BFZ3 [330-337]; P60712 [329-336]; P68134 [331-338]; P68033 [331-338]; P63260 [329-336]	1	923.567	0.357	4.593	1.641	0.785066	0.614483	0.942116	1.89703e+07	6.77701e+06	4.13044e+06	129.59	90.13	71.8	3.96438e+06	9.07767e+07		3.18953e+06	1.43996e+07		7.22827e+06	2.36026e+06		Shared	High	High	n/a	High	High	n/a	High	High	n/a	High	462.287	1.79	18.67	K.IIAPPERK.Y	Not Used
	High	[R].KDLYANNVLSGGTTMYPGIADR.[M]	1xCarbamyl [K1]	1	3	6	P68033	P68033 [293-314]	1	2399.17	0.478	100	100				5.02805e+06	2.40103e+06						5.02805e+06			2.40103e+06						n/a	High	n/a	n/a	Medium	n/a	n/a	n/a	n/a	High	1200.09	1.11	38.41	R.KDLYANNVLSGGTTMYPGIADR.M	Used
	High	[R].DLTDYLMK.[I]	1xOxidation [M7]	5	7	14	Q8BFZ3; P60712; P68134; P68033; P63260	Q8BFZ3 [185-192]; P60712 [184-191]; P68134 [186-193]; P68033 [186-193]; P63260 [184-191]	0	1014.48	0.775	4.391	3.402	0.913477	0.422735	0.637768	5.65661e+06	4.38224e+06	1.28826e+06	156.22	124.2	85.27	5.65661e+06	1.06987e+08	1.86366e+06	4.38224e+06	2.7521e+07	2.08264e+06	4.95019e+06	1.28826e+06	1.2447e+06	Shared	Peak Found	High	Peak Found	High	High	Peak Found	High	High	Medium	High	507.744	1.4	37.37	R.DLTDYLMK.I	Not Used
	High	[R].MQKEITALAPSTMKIK.[I]	1xCarbamyl [K14]	4	6	1	P60712; P68134; P68033; P63260	P60712 [313-328]; P68134 [315-330]; P68033 [315-330]; P63260 [313-328]	2	1833																						No Quan Values	n/a	High	n/a	n/a	n/a	n/a	n/a	n/a	n/a	High	611.671	1.75		R.MQKEITALAPSTMKIK.I	Not Used
	High	[K].IIAPPER.[K]		5	7	22	Q8BFZ3; P60712; P68134; P68033; P63260	Q8BFZ3 [330-336]; P60712 [329-335]; P68134 [331-337]; P68033 [331-337]; P63260 [329-335]	0	795.472	0.901	1.537	1.384	0.942908	0.490026	0.670063	45593396	4.10783e+07	2.96705e+07	162.22	128.36	88.27	45593396	1.60254e+09	2.52429e+07	4.10783e+07	3.57612e+08	3.35717e+07	6.80022e+07	2.96705e+07	7.0499e+06	Shared	High	High	High	High	High	High	High	High	High	High	398.24	1.6	21.33	K.IIAPPER.K	Not Used
	High	[R].DLTDYLMK.[I]		5	7	2	Q8BFZ3; P60712; P68134; P68033; P63260	Q8BFZ3 [185-192]; P60712 [184-191]; P68134 [186-193]; P68033 [186-193]; P63260 [184-191]	0	998.486	0.21	100	100				3.27275e+07	6.88421e+06						3.27275e+07			6.88421e+06					Shared	n/a	High	n/a	n/a	High	n/a	n/a	n/a	n/a	High	499.747	1.73	43.04	R.DLTDYLMK.I	Not Used
	High	[K].CDIDIRK.[D]	1xCarbamidomethyl [C1]	2	4	4	P68134; P68033	P68134 [287-293]; P68033 [287-293]	1	919.467	0.081	20.493	1.66			0.926666	3.24629e+07	2.62959e+06	1.58409e+06		113.08	91.02		3.24629e+07		877585	7.87927e+06		3.40187e+06	737635		Shared	n/a	High	n/a	Peak Found	High	n/a	Peak Found	Peak Found	n/a	High	460.237	1.9	19.14	K.CDIDIRK.D	Used
	High	[R].DLTDYLMK.[I]	1xCarbamyl [K8]	5	7	13	Q8BFZ3; P60712; P68134; P68033; P63260	Q8BFZ3 [185-192]; P60712 [184-191]; P68134 [186-193]; P68033 [186-193]; P63260 [184-191]	0	1041.49	1.486	0.469	0.696	0.927934			3.28651e+06	4.88262e+06	7.01208e+06	167.22	141.98		3.28651e+06	2.35065e+08	2.25845e+06	4.88262e+06	4.28787e+07	1.07742e+06	7.01208e+06			Shared	High	High	Peak Found	High	High	Peak Found	High	High	n/a	High	521.25	1.73	38.88	R.DLTDYLMK.I	Not Used
	High	[R].LDLAGRDLTDYLMKILTER.[G]	1xCarbamyl [K14]	5	7	1	Q8BFZ3; P60712; P68134; P68033; P63260	Q8BFZ3 [179-197]; P60712 [178-196]; P68134 [180-198]; P68033 [180-198]; P63260 [178-196]	2	2279.21	0.01	100					537671							537671								Shared	n/a	High	n/a	n/a	n/a	n/a	n/a	n/a	n/a	High	760.407	1.63	67.38	R.LDLAGRDLTDYLMKILTER.G	Not Used
	High	[R].HQGVMVGMGQK.[D]	1xCarbamyl [K11]; 1xOxidation [M5]	5	7	3	Q8BFZ3; P60712; P68134; P68033; P63260	Q8BFZ3 [41-51]; P60712 [40-50]; P68134 [42-52]; P68033 [42-52]; P63260 [40-50]	0	1230.57	0.01	100					290714							290714								Shared	n/a	High	n/a	n/a	High	n/a	n/a	n/a	n/a	High	410.862	1.67	16.23	R.HQGVMVGMGQK.D	Not Used
	High	[K].YPIEHGIITNWDDMEK.[I]	1xCarbamyl [K16]	2	4	2	P68134; P68033	P68134 [71-86]; P68033 [71-86]	0	2003.92	0.01	15.838	0.01				1.05513e+07		666203					1.05513e+07							666203	Shared	n/a	High	n/a	n/a	n/a	n/a	n/a	n/a	Peak Found	High	668.644	1.69	37.03	K.YPIEHGIITNWDDMEK.I	Used
	High	[R].EIVRDIK.[E]		4	6	2	P60712; P68134; P68033; P63260	P60712 [207-213]; P68134 [209-215]; P68033 [209-215]; P63260 [207-213]	1	872.52	0.185	100	100				1.48026e+07	2.73908e+06						1.48026e+07			2.73908e+06					Shared	n/a	High	n/a	n/a	High	n/a	n/a	n/a	n/a	High	436.764	1.85	19.37	R.EIVRDIK.E	Not Used
	Medium	[R].MQKEITALAPSTMKIK.[I]	2xCarbamyl [K3; K14]; 2xOxidation [M1; M13]	4	6	2	P60712; P68134; P68033; P63260	P60712 [313-328]; P68134 [315-330]; P68033 [315-330]; P63260 [313-328]	2	1907.99	0.01	100					7.59653e+06							7.59653e+06								Shared	n/a	High	n/a	n/a	n/a	n/a	n/a	n/a	n/a	High	954.499	1.48	35.19	R.MQKEITALAPSTMKIK.I	Not Used
	Medium	[R].MQKEITALAPSTMKIK.[I]	2xCarbamyl [K3; K14]	4	6	2	P60712; P68134; P68033; P63260	P60712 [313-328]; P68134 [315-330]; P68033 [315-330]; P63260 [313-328]	2	1876	0.383	5.645	2.162				3.03478e+06	1.16228e+06	537647		27.81			3.03478e+06			952306	1.41856e+06		537647		Shared	n/a	High	n/a	n/a	Peak Found	Peak Found	n/a	Peak Found	n/a	High	626.007	1.5	41.91	R.MQKEITALAPSTMKIK.I	Not Used
	Medium	[R].HQGVMVGMGQK.[D]		5	7	1	Q8BFZ3; P60712; P68134; P68033; P63260	Q8BFZ3 [41-51]; P60712 [40-50]; P68134 [42-52]; P68033 [42-52]; P63260 [40-50]	0	1171.57	0.448	100	100				1.12838e+07	5.0542e+06						1.12838e+07			5.0542e+06					Shared	n/a	High	n/a	n/a	Peak Found	n/a	n/a	n/a	n/a	High	586.289	0.81	20.14	R.HQGVMVGMGQK.D	Not Used
	Medium	[K].CDIDIR.[K]	1xCarbamidomethyl [C1]	2	4	2	P68134; P68033	P68134 [287-292]; P68033 [287-292]	0	791.372																						No Quan Values	n/a	High	n/a	n/a	n/a	n/a	n/a	n/a	n/a	High	396.19	1.1		K.CDIDIR.K	Not Used
	Medium	[K].RGILTLK.[Y]		5	7	6	Q8BFZ3; P60712; P68134; P68033; P63260	Q8BFZ3 [63-69]; P60712 [62-68]; P68134 [64-70]; P68033 [64-70]; P63260 [62-68]	1	800.535	0.711	0.546	0.388	0.866219			11116128	7.9026e+06	2.03543e+07	161.64	139.33		11116128	3.46682e+08	5.0678e+06	7.9026e+06	7.08997e+07	2.8404e+06	2.03543e+07			Shared	Peak Found	High	Peak Found	Peak Found	High	Peak Found	Peak Found	Medium	n/a	High	400.771	2.04	24.75	K.RGILTLK.Y	Not Used
	Medium	[R].MQKEITALAPSTMKIK.[I]	1xCarbamyl [K14]; 2xOxidation [M1; M13]	4	6	1	P60712; P68134; P68033; P63260	P60712 [313-328]; P68134 [315-330]; P68033 [315-330]; P63260 [313-328]	2	1864.99																						No Quan Values	n/a	High	n/a	n/a	n/a	n/a	n/a	n/a	n/a	High	622.334	1.86		R.MQKEITALAPSTMKIK.I	Not Used
High	P68134	Actin, alpha skeletal muscle OS=Mus musculus OX=10090 GN=Acta1 PE=1 SV=1	Acta1	1905.76	0.277	25.568	7.076	-1.85	4.68	2.82				2.71185e+07	7.50553e+06	1.06066e+06				66	40	2	1088	377	42	5.39	11459	ENSMUSG00000031972	mmu:11459; P02568; P68134; P99020		2.71185e+07			7.50553e+06		1.06066e+06			n/a	High	n/a	n/a	High	n/a	Peak Found	n/a	n/a
	Confidence	Annotated Sequence	Modifications	# Protein Groups	# Proteins	# PSMs	Master Protein Accessions	Positions in Master Proteins	# Missed Cleavages	Theo. MH+ [Da]	Abundance Ratio: (A17) / (A10)	Abundance Ratio: (A10) / (WT)	Abundance Ratio: (A17) / (WT)	Abundance Ratio P-Value: (A17) / (A10)	Abundance Ratio P-Value: (A10) / (WT)	Abundance Ratio P-Value: (A17) / (WT)	Abundances (Grouped): A10	Abundances (Grouped): A17	Abundances (Grouped): WT	Abundances (Grouped) CV [%]: A10	Abundances (Grouped) CV [%]: A17	Abundances (Grouped) CV [%]: WT	Abundances (Normalized): F5: Sample, A10	Abundances (Normalized): F6: Sample, A10	Abundances (Normalized): F7: Sample, A10	Abundances (Normalized): F8: Sample, A17	Abundances (Normalized): F9: Sample, A17	Abundances (Normalized): F10: Sample, A17	Abundances (Normalized): F2: Sample, WT	Abundances (Normalized): F3: Sample, WT	Abundances (Normalized): F4: Sample, WT	Quan Info	Found in Sample: F5: Sample, A10	Found in Sample: F6: Sample, A10	Found in Sample: F7: Sample, A10	Found in Sample: F8: Sample, A17	Found in Sample: F9: Sample, A17	Found in Sample: F10: Sample, A17	Found in Sample: F2: Sample, WT	Found in Sample: F3: Sample, WT	Found in Sample: F4: Sample, WT	Confidence (by Search Engine): Sequest HT	m/z [Da] (by Search Engine): Sequest HT	XCorr (by Search Engine): Sequest HT	Top Apex RT [min]	Sequence in Protein	Quan Usage
	High	[R].MQKEITALAPSTMK.[I]		4	6	2	P60712; P68134; P68033; P63260	P60712 [313-326]; P68134 [315-328]; P68033 [315-328]; P63260 [313-326]	1	1548.81																						No Quan Values	n/a	High	n/a	n/a	n/a	n/a	n/a	n/a	n/a	High	516.942	2.36		R.MQKEITALAPSTMK.I	Not Used
	High	[R].MQKEITALAPSTMK.[I]	2xOxidation [M1; M13]	4	6	5	P60712; P68134; P68033; P63260	P60712 [313-326]; P68134 [315-328]; P68033 [315-328]; P63260 [313-326]	1	1580.8	0.01	100					2.23443e+07							2.23443e+07								Shared	n/a	High	n/a	n/a	n/a	n/a	n/a	n/a	n/a	High	527.605	1.82	23.48	R.MQKEITALAPSTMK.I	Not Used
	High	[R].MQKEITALAPSTMK.[I]	1xCarbamyl [K]	4	6	6	P60712; P68134; P68033; P63260	P60712 [313-326]; P68134 [315-328]; P68033 [315-328]; P63260 [313-326]	1	1591.82	0.01	100					7.32269e+06							7.32269e+06								Shared	n/a	High	n/a	n/a	n/a	n/a	n/a	n/a	n/a	High	796.413	2.86	36.41	R.MQKEITALAPSTMK.I	Not Used
	High	[R].MQKEITALAPSTMK.[I]	1xCarbamyl [K]; 1xOxidation [M]	4	6	16	P60712; P68134; P68033; P63260	P60712 [313-326]; P68134 [315-328]; P68033 [315-328]; P63260 [313-326]	1	1607.81	0.286	100	100				6.13926e+07	1.7535e+07						6.13926e+07			1.7535e+07					Shared	n/a	High	n/a	n/a	High	n/a	n/a	n/a	n/a	High	536.609	3.33	24.4	R.MQKEITALAPSTMK.I	Not Used
	High	[R].MQKEITALAPSTMK.[I]	1xCarbamyl [K3]; 2xOxidation [M1; M13]	4	6	4	P60712; P68134; P68033; P63260	P60712 [313-326]; P68134 [315-328]; P68033 [315-328]; P63260 [313-326]	1	1623.81	0.361	100	100				1.22908e+07	4.43982e+06						1.22908e+07			4.43982e+06					Shared	n/a	High	n/a	n/a	High	n/a	n/a	n/a	n/a	High	812.408	2.46	29.68	R.MQKEITALAPSTMK.I	Not Used
	High	[R].MQKEITALAPSTMK.[I]	2xCarbamyl [K3; K14]	4	6	19	P60712; P68134; P68033; P63260	P60712 [313-326]; P68134 [315-328]; P68033 [315-328]; P63260 [313-326]	1	1634.82	0.255	100	100				1.08031e+08	2.75601e+07						1.08031e+08			2.75601e+07					Shared	n/a	High	n/a	n/a	High	n/a	Medium	n/a	n/a	High	817.916	3.14	24.85	R.MQKEITALAPSTMK.I	Not Used
	High	[R].MQKEITALAPSTMK.[I]	2xCarbamyl [K3; K14]; 1xOxidation [M1]	4	6	4	P60712; P68134; P68033; P63260	P60712 [313-326]; P68134 [315-328]; P68033 [315-328]; P63260 [313-326]	1	1650.82	0.476	100	100				4.94616e+07	2.35484e+07						4.94616e+07			2.35484e+07					Shared	n/a	High	n/a	n/a	Peak Found	n/a	n/a	n/a	n/a	High	825.913	2.84	30.13	R.MQKEITALAPSTMK.I	Not Used
	High	[R].MQKEITALAPSTMKIK.[I]	3xCarbamyl [K3; K14; K16]	4	6	3	P60712; P68134; P68033; P63260	P60712 [313-328]; P68134 [315-330]; P68033 [315-330]; P63260 [313-328]	2	1919.01	0.113	100	100				9.17821e+06	1.03449e+06			35.35			9.17821e+06		801319	1.33552e+06					Shared	n/a	High	n/a	Peak Found	Peak Found	n/a	n/a	n/a	n/a	High	960.009	2.09	37.99	R.MQKEITALAPSTMKIK.I	Not Used
	High	[K].QEYDEAGPSIVHR.[K]		2	3	19	P68134; P68033	P68134 [362-374]; P68033 [362-374]	0	1500.71	5.904	0.286	1.69	0.974124			5.51986e+06	3.25884e+07	1.92815e+07	167.78	120.62		5.51986e+06	4.23818e+08	3.51623e+06	9.1829e+06	1.1565e+08		1.92815e+07			Shared	High	High	High	High	High	n/a	High	High	n/a	High	500.908	3.66	25.11	K.QEYDEAGPSIVHR.K	Not Used
	High	[K].QEYDEAGPSIVHRK.[C]		2	3	9	P68134; P68033	P68134 [362-375]; P68033 [362-375]	1	1628.8	0.33	100	100				2.98625e+07	9.85031e+06						2.98625e+07			9.85031e+06					Shared	n/a	High	n/a	n/a	High	n/a	High	n/a	n/a	High	543.606	3.77	21.28	K.QEYDEAGPSIVHRK.C	Not Used
	High	[K].ILTERGYSFVTTAER.[E]		2	4	5	P68134; P68033	P68134 [194-208]; P68033 [194-208]	1	1742.91	0.232	100	100				2.06408e+07	4.79151e+06						2.06408e+07			4.79151e+06					Shared	n/a	High	n/a	n/a	High	n/a	n/a	n/a	n/a	High	581.641	3.3	34.81	K.ILTERGYSFVTTAER.E	Not Used
	High	[K].IKIIAPPER.[K]		5	7	11	Q8BFZ3; P60712; P68134; P68033; P63260	Q8BFZ3 [328-336]; P60712 [327-335]; P68134 [329-337]; P68033 [329-337]; P63260 [327-335]	1	1036.65	0.01	100					1.53176e+08							1.53176e+08								Shared	High	High	n/a	Medium	High	n/a	High	High	n/a	High	518.829	2.48	25.35	K.IKIIAPPER.K	Not Used
	High	[K].IKIIAPPER.[K]	1xCarbamyl [K2]	5	7	27	Q8BFZ3; P60712; P68134; P68033; P63260	Q8BFZ3 [328-336]; P60712 [327-335]; P68134 [329-337]; P68033 [329-337]; P63260 [327-335]	1	1079.66	1.383	0.858	1.186	0.922801	0.828883	0.966209	15153675	2.09645e+07	1.76692e+07	162.23	113.53	54.12	15153675	5.55467e+08	9.36491e+06	2.09645e+07	9.63078e+07	8.37653e+06	2.6445e+07	1.18057e+07		Shared	High	High	High	High	High	High	High	High	n/a	High	540.332	2.25	31.37	K.IKIIAPPER.K	Not Used
	High	[K].IKIIAPPERK.[Y]		5	7	14	Q8BFZ3; P60712; P68134; P68033; P63260	Q8BFZ3 [328-337]; P60712 [327-336]; P68134 [329-338]; P68033 [329-338]; P63260 [327-336]	2	1164.75	1.55	100	100				2.21248e+07	3.42942e+07		137.83			2.50965e+06	1.95051e+08			3.42942e+07					Shared	High	High	High	High	High	High	High	High	n/a	High	582.877	2.36	21.29	K.IKIIAPPERK.Y	Not Used
	High	[K].IKIIAPPERK.[Y]	1xCarbamyl [K2]	5	7	14	Q8BFZ3; P60712; P68134; P68033; P63260	Q8BFZ3 [328-337]; P60712 [327-336]; P68134 [329-338]; P68033 [329-338]; P63260 [327-336]	2	1207.75	0.54	100	100	0.809013			1.01815e+08	5.50296e+07		135.31	116.52			6.85064e+08	1.51318e+07	1.70991e+07	1.771e+08					Shared	High	High	High	High	High	n/a	High	High	n/a	High	403.256	2.92	25.48	K.IKIIAPPERK.Y	Not Used
	High	[R].TTGIVLDSGDGVTHNVPIYEGYALPHAIMR.[L]		2	4	18	P68134; P68033	P68134 [150-179]; P68033 [150-179]	0	3196.61	9.889	1.029	10.173				4681857	4.62966e+07	4.55071e+06	162.09			4681857	1.41409e+08	1.6584e+06		4.62966e+07		4.55071e+06			Shared	High	High	Peak Found	Medium	High	n/a	High	n/a	n/a	High	799.909	6.15	45.51	R.TTGIVLDSGDGVTHNVPIYEGYALPHAIMR.L	Not Used
	High	[R].TTGIVLDSGDGVTHNVPIYEGYALPHAIMR.[L]	1xOxidation [M29]	2	4	23	P68134; P68033	P68134 [150-179]; P68033 [150-179]	0	3212.6	0.34	33.22	11.296				3.67739e+08	1.25047e+08	1.10698e+07					3.67739e+08			1.25047e+08		1.10698e+07			Shared	n/a	High	High	High	High	n/a	High	High	n/a	High	803.907	3.47	43.65	R.TTGIVLDSGDGVTHNVPIYEGYALPHAIMR.L	Not Used
	High	[R].VAPEEHPTLLTEAPLNPK.[A]		2	4	45	P68134; P68033	P68134 [98-115]; P68033 [98-115]	0	1956.04	0.979	1.899	1.858	0.967907	0.491959	0.624416	49268024	4.82109e+07	2.59505e+07	162.69	136.36	124.96	49268024	1.95682e+09	3.33048e+07	4.82109e+07	5.41952e+08	4.13811e+07	1.27775e+08	2.59505e+07	4.44099e+06	Shared	High	High	High	High	High	High	High	High	High	High	978.526	4.43	34.82	R.VAPEEHPTLLTEAPLNPK.A	Not Used
	High	[R].VAPEEHPTLLTEAPLNPKANR.[E]	1xCarbamyl [K18]	2	4	33	P68134; P68033	P68134 [98-118]; P68033 [98-118]	1	2340.23	1.796	1.054	1.893	0.996082	0.656833	0.704767	8912457	1.60033e+07	8.45315e+06	168.06	143.51	129.98	8912457	7.5577e+08	6.34688e+06	1.60033e+07	1.92777e+08	8.95475e+06	4.54797e+07	8.45315e+06	1.02786e+06	Shared	High	High	Peak Found	High	High	High	High	High	High	High	1170.62	3.4	36.93	R.VAPEEHPTLLTEAPLNPKANR.E	Not Used
	High	[R].VAPEEHPTLLTEAPLNPKANREK.[M]	1xCarbamyl [K18]	2	4	13	P68134; P68033	P68134 [98-120]; P68033 [98-120]	2	2597.37	0.135	1.896	0.255	0.831779			1.99111e+07	2.6784e+06	1.0502e+07	138.19	149.93		2.14031e+06	1.85232e+08		1.53174e+06	4.27006e+07	2.6784e+06	1.0502e+07			Shared	Peak Found	High	n/a	Peak Found	High	Peak Found	High	n/a	n/a	High	866.461	4.23	33.55	R.VAPEEHPTLLTEAPLNPKANREK.M	Not Used
	High	[RK].SYELPDGQVITIGNER.[F]		5	7	80	Q8BFZ3; P60712; P68134; P68033; P63260	Q8BFZ3 [240-255]; P60712 [239-254]; P68134 [241-256]; P68033 [241-256]; P63260 [239-254]	0	1790.89	1.998	1.165	2.329	0.996445	0.692842	0.73276	49167340	9.82534e+07	4.21908e+07	164.16	135.27	74.35	49167340	2.4709e+09	3.99216e+07	9.82534e+07	8.15969e+08	4.24731e+07	7.56776e+07	2.35217e+07		Shared	High	High	High	High	High	High	High	High	n/a	High	895.949	2.58	43.42	K.SYELPDGQVITIGNER.F	Not Used
	High	[R].GYSFVTTAER.[E]		2	4	22	P68134; P68033	P68134 [199-208]; P68033 [199-208]	0	1130.55	0.799	1.397	1.116	0.933837	0.66051	0.832273	21822958	1.74313e+07	1.56192e+07	158.28	134.33	91.29	21822958	6.22418e+08	1.6122e+07	1.59904e+07	1.89894e+08	1.74313e+07	3.36518e+07	7.24953e+06		Shared	High	High	High	High	High	High	High	High	n/a	High	565.777	2.66	29.48	R.GYSFVTTAER.E	Not Used
	High	[R].GYSFVTTAEREIVR.[D]		2	4	25	P68134; P68033	P68134 [199-212]; P68033 [199-212]	1	1627.84	1.378	1.356	1.869	0.990478	0.778014	0.839021	8.17096e+06	1.12575e+07	6.02462e+06	164.41	136.24	115.8	8.17096e+06	3.29154e+08	3.37894e+06	1.12575e+07	9.43054e+07	4.53717e+06	1.9089e+07	1.90142e+06		Shared	High	High	High	High	High	High	High	High	n/a	High	814.426	2.67	40.53	R.GYSFVTTAEREIVR.D	Not Used
	High	[R].GYSFVTTAEREIVRDIK.[E]		2	4	4	P68134; P68033	P68134 [199-215]; P68033 [199-215]	2	1984.05	0.01	100					5.81849e+06							5.81849e+06								Shared	n/a	High	n/a	n/a	High	n/a	n/a	n/a	n/a	High	496.768	1.83	44.5	R.GYSFVTTAEREIVRDIK.E	Not Used
	High	[R].AVFPSIVGRPR.[H]		4	6	205	P60712; P68134; P68033; P63260	P60712 [29-39]; P68134 [31-41]; P68033 [31-41]; P63260 [29-39]	0	1198.71	1.072	1.749	1.875	0.961337	0.44359	0.58381	141301948	1.51468e+08	8.08028e+07	160.59	122.07	104.66	141301948	4.36368e+09	8.15565e+07	1.51468e+08	1.04656e+09	1.05711e+08	2.37963e+08	8.08028e+07	1.25581e+07	Shared	High	High	High	High	High	High	High	High	High	High	400.24	2.5	32.52	R.AVFPSIVGRPR.H	Not Used
	High	[K].AGFAGDDAPR.[A]		4	6	62	P60712; P68134; P68033; P63260	P60712 [19-28]; P68134 [21-30]; P68033 [21-30]; P63260 [19-28]	0	976.448	1.526	1.033	1.577	0.993721	0.446544	0.500265	4.09535e+07	6.25104e+07	3.96473e+07	161.72	121.8	81.63	4.09535e+07	1.59766e+09	3.29762e+07	6.25104e+07	4.53336e+08	4.94333e+07	6.20589e+07	3.96473e+07	4.64464e+06	Shared	High	High	High	High	High	High	High	High	High	High	488.728	1.85	20.73	K.AGFAGDDAPR.A	Not Used
	High	[R].HQGVMVGMGQKDSYVGDEAQSK.[R]	1xCarbamyl [K11]; 1xOxidation [M8]	4	6	3	P60712; P68134; P68033; P63260	P60712 [40-61]; P68134 [42-63]; P68033 [42-63]; P63260 [40-61]	1	2410.08																						No Quan Values	n/a	High	n/a	n/a	n/a	n/a	n/a	n/a	n/a	High	804.032	2.88		R.HQGVMVGMGQKDSYVGDEAQSK.R	Not Used
	High	[R].HQGVMVGMGQKDSYVGDEAQSK.[R]	1xCarbamyl [K11]; 2xOxidation [M5; M8]	4	6	4	P60712; P68134; P68033; P63260	P60712 [40-61]; P68134 [42-63]; P68033 [42-63]; P63260 [40-61]	1	2426.07																						No Quan Values	n/a	High	n/a	n/a	n/a	n/a	n/a	n/a	n/a	High	809.362	3.41		R.HQGVMVGMGQKDSYVGDEAQSK.R	Not Used
	High	[R].HQGVMVGMGQKDSYVGDEAQSKR.[G]		4	6	1	P60712; P68134; P68033; P63260	P60712 [40-62]; P68134 [42-64]; P68033 [42-64]; P63260 [40-62]	2	2507.18																						No Quan Values	n/a	High	n/a	n/a	n/a	n/a	n/a	n/a	n/a	High	627.549	2.3		R.HQGVMVGMGQKDSYVGDEAQSKR.G	Not Used
	High	[R].HQGVMVGMGQKDSYVGDEAQSKR.[G]	2xOxidation [M5; M8]	4	6	13	P60712; P68134; P68033; P63260	P60712 [40-62]; P68134 [42-64]; P68033 [42-64]; P63260 [40-62]	2	2539.17	0.309	100	100				3.86912e+07	1.19726e+07						3.86912e+07			1.19726e+07					Shared	n/a	High	n/a	n/a	High	n/a	n/a	n/a	n/a	High	847.06	5.24	19.78	R.HQGVMVGMGQKDSYVGDEAQSKR.G	Not Used
	High	[R].HQGVMVGMGQKDSYVGDEAQSKR.[G]	1xCarbamyl [K11]; 1xOxidation [M]	4	6	9	P60712; P68134; P68033; P63260	P60712 [40-62]; P68134 [42-64]; P68033 [42-64]; P63260 [40-62]	2	2566.18	0.248	100	100				2.59872e+07	6.43591e+06						2.59872e+07			6.43591e+06					Shared	n/a	High	n/a	n/a	High	n/a	n/a	n/a	n/a	High	642.299	4.01	20.1	R.HQGVMVGMGQKDSYVGDEAQSKR.G	Not Used
	High	[R].HQGVMVGMGQKDSYVGDEAQSKR.[G]	1xCarbamyl [K11]; 2xOxidation [M5; M8]	4	6	13	P60712; P68134; P68033; P63260	P60712 [40-62]; P68134 [42-64]; P68033 [42-64]; P63260 [40-62]	2	2582.17	0.333	100	100				3.72728e+07	1.24027e+07						3.72728e+07			1.24027e+07					Shared	n/a	High	n/a	n/a	High	n/a	n/a	n/a	n/a	High	646.298	5.35	24.19	R.HQGVMVGMGQKDSYVGDEAQSKR.G	Not Used
	High	[R].HQGVMVGMGQKDSYVGDEAQSKR.[G]	2xCarbamyl [K11; K22]	4	6	1	P60712; P68134; P68033; P63260	P60712 [40-62]; P68134 [42-64]; P68033 [42-64]; P63260 [40-62]	2	2593.19																						No Quan Values	n/a	High	n/a	n/a	n/a	n/a	n/a	n/a	n/a	High	865.067	2.95		R.HQGVMVGMGQKDSYVGDEAQSKR.G	Not Used
	High	[R].HQGVMVGMGQKDSYVGDEAQSKR.[G]	2xCarbamyl [K11; K22]; 2xOxidation [M5; M8]	4	6	2	P60712; P68134; P68033; P63260	P60712 [40-62]; P68134 [42-64]; P68033 [42-64]; P63260 [40-62]	2	2625.18																						No Quan Values	n/a	High	n/a	n/a	n/a	n/a	n/a	n/a	n/a	High	875.731	3.26		R.HQGVMVGMGQKDSYVGDEAQSKR.G	Not Used
	High	[R].HQGVMVGMGQKDSYVGDEAQSK.[R]	2xOxidation [M5; M8]	4	6	4	P60712; P68134; P68033; P63260	P60712 [40-61]; P68134 [42-63]; P68033 [42-63]; P63260 [40-61]	1	2383.07	0.416	100	100				4.93831e+06	2.05601e+06						4.93831e+06			2.05601e+06					Shared	n/a	High	n/a	n/a	High	n/a	n/a	n/a	n/a	High	795.027	4.55	20.94	R.HQGVMVGMGQKDSYVGDEAQSK.R	Not Used
	High	[R].HQGVMVGMGQK.[D]	1xOxidation [M5]	5	7	3	Q8BFZ3; P60712; P68134; P68033; P63260	Q8BFZ3 [41-51]; P60712 [40-50]; P68134 [42-52]; P68033 [42-52]; P63260 [40-50]	0	1187.57	0.097	100	100				1.26863e+07	1.22862e+06			58.59			1.26863e+07		790652	1.90921e+06					Shared	n/a	High	n/a	Peak Found	High	n/a	n/a	n/a	n/a	High	594.287	2.64	18.88	R.HQGVMVGMGQK.D	Not Used
	High	[R].HQGVMVGMGQK.[D]	2xOxidation [M5; M8]	5	7	1	Q8BFZ3; P60712; P68134; P68033; P63260	Q8BFZ3 [41-51]; P60712 [40-50]; P68134 [42-52]; P68033 [42-52]; P63260 [40-50]	0	1203.56																						No Quan Values	n/a	High	n/a	n/a	n/a	n/a	n/a	n/a	n/a	High	401.858	2.26		R.HQGVMVGMGQK.D	Not Used
	High	[R].HQGVMVGMGQK.[D]	1xCarbamyl [K11]	5	7	4	Q8BFZ3; P60712; P68134; P68033; P63260	Q8BFZ3 [41-51]; P60712 [40-50]; P68134 [42-52]; P68033 [42-52]; P63260 [40-50]	0	1214.58																						No Quan Values	n/a	High	n/a	n/a	Medium	n/a	n/a	n/a	n/a	High	607.792	2.13		R.HQGVMVGMGQK.D	Not Used
	High	[K].DLYANNVMSGGTTMYPGIADR.[M]	2xOxidation [M8; M14]	1	1	10	P68134	P68134 [294-314]	0	2278.01	0.277	25.568	7.076				2.71185e+07	7.50553e+06	1.06066e+06					2.71185e+07			7.50553e+06		1.06066e+06				n/a	High	n/a	n/a	High	n/a	Peak Found	n/a	n/a	High	1139.51	3.75	36.91	K.DLYANNVMSGGTTMYPGIADR.M	Used
	High	[K].DSYVGDEAQSKR.[G]	1xCarbamyl [K11]	4	6	15	P60712; P68134; P68033; P63260	P60712 [51-62]; P68134 [53-64]; P68033 [53-64]; P63260 [51-62]	1	1397.63	1.661	0.769	1.277	0.983458			9.45007e+06	1.56924e+07	1.22887e+07	163.18	117.34		8747879	4.53313e+08	9.45007e+06	1.12892e+07	9.82349e+07	1.56924e+07	1.22887e+07			Shared	High	High	Peak Found	High	High	High	High	n/a	n/a	High	699.319	1.36	23.37	K.DSYVGDEAQSKR.G	Not Used
	High	[K].DSYVGDEAQSKR.[G]		4	6	44	P60712; P68134; P68033; P63260	P60712 [51-62]; P68134 [53-64]; P68033 [53-64]; P63260 [51-62]	1	1354.62	1.241	2.118	2.629	0.945939	0.495316	0.670696	2.24121e+07	2.78146e+07	1.05804e+07	164.57	133.84	115.61	2.24121e+07	8.66388e+08	7.44826e+06	2.78146e+07	1.82312e+08	5.61705e+06	3.66395e+07	1.05804e+07	826243	Shared	High	High	High	High	High	High	High	High	High	High	452.213	3.12	18.38	K.DSYVGDEAQSKR.G	Not Used
	High	[K].DSYVGDEAQSK.[R]		4	6	18	P60712; P68134; P68033; P63260	P60712 [51-61]; P68134 [53-63]; P68033 [53-63]; P63260 [51-61]	0	1198.52	0.354	4.475	1.583	0.944153	0.676885	0.817939	1.8482e+07	6.53731e+06	4.12982e+06	139.17	142.85	92.14		2.06305e+08	1.65571e+06	6.53731e+06	6.72235e+07	2.43115e+06	1.08468e+07	4.12982e+06	1.16886e+06	Shared	n/a	High	High	High	High	High	High	High	High	High	599.765	1.92	19.59	K.DSYVGDEAQSK.R	Not Used
	High	[R].DLTDYLMKILTER.[G]	1xCarbamyl [K8]; 1xOxidation [M7]	5	7	15	Q8BFZ3; P60712; P68134; P68033; P63260	Q8BFZ3 [185-197]; P60712 [184-196]; P68134 [186-198]; P68033 [186-198]; P63260 [184-196]	1	1669.85	0.296	3.004	0.888	0.61936	0.752069	0.983319	5.10552e+06	1.509e+06	1.69942e+06	127.11	112.13	21.96		2.21181e+07	1.17851e+06	290616	5.5185e+06	1.509e+06	1.98737e+06		1.4532e+06	Shared	n/a	High	Peak Found	Peak Found	High	Peak Found	Peak Found	n/a	Peak Found	High	835.427	3.2	63.85	R.DLTDYLMKILTER.G	Not Used
	High	[R].DLTDYLMKILTER.[G]	1xCarbamyl [K8]	5	7	7	Q8BFZ3; P60712; P68134; P68033; P63260	Q8BFZ3 [185-197]; P60712 [184-196]; P68134 [186-198]; P68033 [186-198]; P63260 [184-196]	1	1653.85	0.073	100	100				9.715e+06	708324						9.715e+06			708324					Shared	n/a	High	n/a	n/a	Peak Found	n/a	n/a	n/a	n/a	High	827.428	4.48	69.45	R.DLTDYLMKILTER.G	Not Used
	High	[K].DLYANNVMSGGTTMYPGIADR.[M]		1	1	2	P68134	P68134 [294-314]	0	2246.02																						No Quan Values	n/a	High	n/a	n/a	n/a	n/a	n/a	n/a	n/a	High	1123.52	1.74		K.DLYANNVMSGGTTMYPGIADR.M	Not Used
	High	[R].LDLAGRDLTDYLMK.[I]		5	7	18	Q8BFZ3; P60712; P68134; P68033; P63260	Q8BFZ3 [179-192]; P60712 [178-191]; P68134 [180-193]; P68033 [180-193]; P63260 [178-191]	1	1623.84	0.213	5.035	1.072	0.912509	0.748744	0.912838	1.60464e+07	3.41653e+06	3.18674e+06	139.03	145.6	101.85	1.4811e+06	1.73847e+08		3.41653e+06	4.75543e+07	2.24515e+06	7.90099e+06	1.28532e+06		Shared	High	High	n/a	High	High	Peak Found	High	Peak Found	n/a	High	812.424	2.9	45.56	R.LDLAGRDLTDYLMK.I	Not Used
	High	[R].LDLAGRDLTDYLMK.[I]	1xCarbamyl [K14]	5	7	22	Q8BFZ3; P60712; P68134; P68033; P63260	Q8BFZ3 [179-192]; P60712 [178-191]; P68134 [180-193]; P68033 [180-193]; P63260 [178-191]	1	1666.85	1.331	1.328	1.768	0.96351	0.649812	0.778491	16079466	2.14063e+07	1.21076e+07	164.38	129.38	78.28	16079466	7.95492e+08	1.18839e+07	2.14063e+07	1.71397e+08	1.34916e+07	2.25851e+07	6.49077e+06		Shared	High	High	High	High	High	High	High	High	n/a	High	833.927	2.16	43.02	R.LDLAGRDLTDYLMK.I	Not Used
	High	[R].LDLAGRDLTDYLMKILTER.[G]	1xCarbamyl [K14]; 1xOxidation [M13]	5	7	3	Q8BFZ3; P60712; P68134; P68033; P63260	Q8BFZ3 [179-197]; P60712 [178-196]; P68134 [180-198]; P68033 [180-198]; P63260 [178-196]	2	2295.2	0.238	100	100				6.10917e+06	1.4536e+06			57.52			6.10917e+06			2.23835e+06	943976				Shared	n/a	High	n/a	n/a	High	Peak Found	n/a	n/a	n/a	High	765.739	3.78	62.75	R.LDLAGRDLTDYLMKILTER.G	Not Used
	High	[R].LDLAGRDLTDYLMK.[I]	1xOxidation [M13]	5	7	24	Q8BFZ3; P60712; P68134; P68033; P63260	Q8BFZ3 [179-192]; P60712 [178-191]; P68134 [180-193]; P68033 [180-193]; P63260 [178-191]	1	1639.84	1.201	2.034	2.443	0.998063	0.469587	0.44047	1.53572e+07	1.84428e+07	7.54926e+06	159.91	117.2	93.84	5128920	3.78453e+08	1.53572e+07	1.84428e+07	1.26144e+08	1.62358e+07	1.83677e+07	7.54926e+06	1.45964e+06	Shared	High	High	High	High	High	High	High	High	Peak Found	High	547.283	2.51	42.36	R.LDLAGRDLTDYLMK.I	Not Used
	High	[K].EITALAPSTMK.[I]	1xCarbamyl [K11]	4	6	20	P60712; P68134; P68033; P63260	P60712 [316-326]; P68134 [318-328]; P68033 [318-328]; P63260 [316-326]	0	1204.62	0.027	67.718	1.853				7.93489e+08	2.17072e+07	1.17176e+07					7.93489e+08			2.17072e+07		1.17176e+07			Shared	High	High	n/a	High	High	n/a	High	n/a	n/a	High	602.816	2.51	26.28	K.EITALAPSTMK.I	Not Used
	High	[K].EITALAPSTMK.[I]	1xOxidation [M10]	4	6	12	P60712; P68134; P68033; P63260	P60712 [316-326]; P68134 [318-328]; P68033 [318-328]; P63260 [316-326]	0	1177.61	0.388	22.715	8.815				3.31589e+08	1.28686e+08	1.45979e+07			47.85		3.31589e+08			1.28686e+08		2.07618e+07	1.02639e+07		Shared	n/a	High	High	High	High	High	High	High	n/a	High	589.31	1.99	25.52	K.EITALAPSTMK.I	Not Used
	High	[K].EITALAPSTMK.[I]		4	6	7	P60712; P68134; P68033; P63260	P60712 [316-326]; P68134 [318-328]; P68033 [318-328]; P63260 [316-326]	0	1161.62	0.198	100	100				8.52969e+07	1.6864e+07						8.52969e+07			1.6864e+07					Shared	n/a	High	n/a	n/a	High	n/a	n/a	n/a	n/a	High	581.313	2.69	30.32	K.EITALAPSTMK.I	Not Used
	High	[K].EITALAPSTMKIK.[I]	1xCarbamyl [K]	4	6	7	P60712; P68134; P68033; P63260	P60712 [316-328]; P68134 [318-330]; P68033 [318-330]; P63260 [316-328]	1	1445.8	0.224	28.181	6.324				2.81343e+07	6.31383e+06	998335					2.81343e+07			6.31383e+06		998335			Shared	n/a	High	n/a	n/a	High	n/a	Peak Found	n/a	n/a	High	723.405	1.91	38	K.EITALAPSTMKIK.I	Not Used
	High	[K].EITALAPSTMKIKIIAPPER.[K]	2xCarbamyl [K11; K13]; 1xOxidation [M10]	4	6	2	P60712; P68134; P68033; P63260	P60712 [316-335]; P68134 [318-337]; P68033 [318-337]; P63260 [316-335]	2	2281.26	0.01	100					1.76489e+07							1.76489e+07								Shared	n/a	High	n/a	n/a	n/a	n/a	n/a	n/a	n/a	High	1141.13	2.11	45.61	K.EITALAPSTMKIKIIAPPER.K	Not Used
	High	[K].EITALAPSTMKIK.[I]	2xCarbamyl [K11; K13]	4	6	7	P60712; P68134; P68033; P63260	P60712 [316-328]; P68134 [318-330]; P68033 [318-330]; P63260 [316-328]	1	1488.81	3.208	1.353	4.341	0.991514	0.755541	0.729115	5088241	1.63253e+07	3.76042e+06	164.51	97.71	71.3	5088241	2.09166e+08	2.16717e+06	6.97959e+06	3.81848e+07		6.54942e+06	2.15909e+06		Shared	Peak Found	High	Peak Found	Peak Found	High	n/a	Medium	Peak Found	n/a	High	744.908	1.77	33.92	K.EITALAPSTMKIK.I	Not Used
	High	[K].EITALAPSTMKIK.[I]	1xCarbamyl [K]; 1xOxidation [M10]	4	6	5	P60712; P68134; P68033; P63260	P60712 [316-328]; P68134 [318-330]; P68033 [318-330]; P63260 [316-328]	1	1461.8	0.577	4.862	2.808	0.954602	0.706597	0.853789	1.14915e+07	6.63611e+06	2.36354e+06	135.92	113.42	61.88		8.16109e+07	1.6181e+06	2.1999e+06	2.00181e+07		3.77878e+06	1.47834e+06		Shared	n/a	High	Peak Found	Peak Found	High	n/a	Peak Found	Peak Found	n/a	High	731.403	2.05	32.77	K.EITALAPSTMKIK.I	Not Used
	High	[R].EIVRDIKEK.[L]		4	6	3	P60712; P68134; P68033; P63260	P60712 [207-215]; P68134 [209-217]; P68033 [209-217]; P63260 [207-215]	2	1129.66	0.091	13.664	1.243			0.851414	2.87822e+07	2.61761e+06	2.10639e+06		97.43	54.88		2.87822e+07		1.12339e+06	6.09928e+06		2.10639e+06	777770	2.84718e+06	Shared	n/a	High	n/a	Peak Found	Peak Found	n/a	Peak Found	Peak Found	Peak Found	High	565.333	2.02	18.89	R.EIVRDIKEK.L	Not Used
	High	[R].MQKEITALAPSTMKIK.[I]	2xCarbamyl [K14; K]; 1xOxidation [M]	4	6	2	P60712; P68134; P68033; P63260	P60712 [313-328]; P68134 [315-330]; P68033 [315-330]; P63260 [313-328]	2	1892	0.01	100					2.32787e+06							2.32787e+06								Shared	n/a	High	n/a	n/a	n/a	n/a	n/a	n/a	n/a	High	631.337	2.28	37.5	R.MQKEITALAPSTMKIK.I	Not Used
	High	[K].IWHHTFYNELR.[V]		4	4	4	P60712; P68134; P68033; P63260	P60712 [85-95]; P68134 [87-97]; P68033 [87-97]; P63260 [85-95]	0	1515.75	0.148	100	100				4.90516e+06	727507						4.90516e+06			727507					Shared	n/a	High	n/a	n/a	High	n/a	n/a	n/a	n/a	High	505.921	2.09	33.88	K.IWHHTFYNELR.V	Not Used
	High	[K].EITALAPSTMKIKIIAPPER.[K]	2xCarbamyl [K11; K13]	4	6	2	P60712; P68134; P68033; P63260	P60712 [316-335]; P68134 [318-337]; P68033 [318-337]; P63260 [316-335]	2	2265.26																						No Quan Values	n/a	High	n/a	n/a	n/a	n/a	n/a	n/a	n/a	High	1133.13	0.99		K.EITALAPSTMKIKIIAPPER.K	Not Used
	High	[K].IIAPPERK.[Y]		5	7	12	Q8BFZ3; P60712; P68134; P68033; P63260	Q8BFZ3 [330-337]; P60712 [329-336]; P68134 [331-338]; P68033 [331-338]; P63260 [329-336]	1	923.567	0.357	4.593	1.641	0.785066	0.614483	0.942116	1.89703e+07	6.77701e+06	4.13044e+06	129.59	90.13	71.8	3.96438e+06	9.07767e+07		3.18953e+06	1.43996e+07		7.22827e+06	2.36026e+06		Shared	High	High	n/a	High	High	n/a	High	High	n/a	High	462.287	1.79	18.67	K.IIAPPERK.Y	Not Used
	High	[R].DLTDYLMK.[I]	1xOxidation [M7]	5	7	14	Q8BFZ3; P60712; P68134; P68033; P63260	Q8BFZ3 [185-192]; P60712 [184-191]; P68134 [186-193]; P68033 [186-193]; P63260 [184-191]	0	1014.48	0.775	4.391	3.402	0.913477	0.422735	0.637768	5.65661e+06	4.38224e+06	1.28826e+06	156.22	124.2	85.27	5.65661e+06	1.06987e+08	1.86366e+06	4.38224e+06	2.7521e+07	2.08264e+06	4.95019e+06	1.28826e+06	1.2447e+06	Shared	Peak Found	High	Peak Found	High	High	Peak Found	High	High	Medium	High	507.744	1.4	37.37	R.DLTDYLMK.I	Not Used
	High	[R].MQKEITALAPSTMKIK.[I]	1xCarbamyl [K14]	4	6	1	P60712; P68134; P68033; P63260	P60712 [313-328]; P68134 [315-330]; P68033 [315-330]; P63260 [313-328]	2	1833																						No Quan Values	n/a	High	n/a	n/a	n/a	n/a	n/a	n/a	n/a	High	611.671	1.75		R.MQKEITALAPSTMKIK.I	Not Used
	High	[K].IIAPPER.[K]		5	7	22	Q8BFZ3; P60712; P68134; P68033; P63260	Q8BFZ3 [330-336]; P60712 [329-335]; P68134 [331-337]; P68033 [331-337]; P63260 [329-335]	0	795.472	0.901	1.537	1.384	0.942908	0.490026	0.670063	45593396	4.10783e+07	2.96705e+07	162.22	128.36	88.27	45593396	1.60254e+09	2.52429e+07	4.10783e+07	3.57612e+08	3.35717e+07	6.80022e+07	2.96705e+07	7.0499e+06	Shared	High	High	High	High	High	High	High	High	High	High	398.24	1.6	21.33	K.IIAPPER.K	Not Used
	High	[R].DLTDYLMK.[I]		5	7	2	Q8BFZ3; P60712; P68134; P68033; P63260	Q8BFZ3 [185-192]; P60712 [184-191]; P68134 [186-193]; P68033 [186-193]; P63260 [184-191]	0	998.486	0.21	100	100				3.27275e+07	6.88421e+06						3.27275e+07			6.88421e+06					Shared	n/a	High	n/a	n/a	High	n/a	n/a	n/a	n/a	High	499.747	1.73	43.04	R.DLTDYLMK.I	Not Used
	High	[K].CDIDIRK.[D]	1xCarbamidomethyl [C1]	2	4	4	P68134; P68033	P68134 [287-293]; P68033 [287-293]	1	919.467	0.081	20.493	1.66			0.926666	3.24629e+07	2.62959e+06	1.58409e+06		113.08	91.02		3.24629e+07		877585	7.87927e+06		3.40187e+06	737635		Shared	n/a	High	n/a	Peak Found	High	n/a	Peak Found	Peak Found	n/a	High	460.237	1.9	19.14	K.CDIDIRK.D	Not Used
	High	[R].DLTDYLMK.[I]	1xCarbamyl [K8]	5	7	13	Q8BFZ3; P60712; P68134; P68033; P63260	Q8BFZ3 [185-192]; P60712 [184-191]; P68134 [186-193]; P68033 [186-193]; P63260 [184-191]	0	1041.49	1.486	0.469	0.696	0.927934			3.28651e+06	4.88262e+06	7.01208e+06	167.22	141.98		3.28651e+06	2.35065e+08	2.25845e+06	4.88262e+06	4.28787e+07	1.07742e+06	7.01208e+06			Shared	High	High	Peak Found	High	High	Peak Found	High	High	n/a	High	521.25	1.73	38.88	R.DLTDYLMK.I	Not Used
	High	[R].LDLAGRDLTDYLMKILTER.[G]	1xCarbamyl [K14]	5	7	1	Q8BFZ3; P60712; P68134; P68033; P63260	Q8BFZ3 [179-197]; P60712 [178-196]; P68134 [180-198]; P68033 [180-198]; P63260 [178-196]	2	2279.21	0.01	100					537671							537671								Shared	n/a	High	n/a	n/a	n/a	n/a	n/a	n/a	n/a	High	760.407	1.63	67.38	R.LDLAGRDLTDYLMKILTER.G	Not Used
	High	[R].HQGVMVGMGQK.[D]	1xCarbamyl [K11]; 1xOxidation [M5]	5	7	3	Q8BFZ3; P60712; P68134; P68033; P63260	Q8BFZ3 [41-51]; P60712 [40-50]; P68134 [42-52]; P68033 [42-52]; P63260 [40-50]	0	1230.57	0.01	100					290714							290714								Shared	n/a	High	n/a	n/a	High	n/a	n/a	n/a	n/a	High	410.862	1.67	16.23	R.HQGVMVGMGQK.D	Not Used
	High	[K].YPIEHGIITNWDDMEK.[I]	1xCarbamyl [K16]	2	4	2	P68134; P68033	P68134 [71-86]; P68033 [71-86]	0	2003.92	0.01	15.838	0.01				1.05513e+07		666203					1.05513e+07							666203	Shared	n/a	High	n/a	n/a	n/a	n/a	n/a	n/a	Peak Found	High	668.644	1.69	37.03	K.YPIEHGIITNWDDMEK.I	Not Used
	High	[R].EIVRDIK.[E]		4	6	2	P60712; P68134; P68033; P63260	P60712 [207-213]; P68134 [209-215]; P68033 [209-215]; P63260 [207-213]	1	872.52	0.185	100	100				1.48026e+07	2.73908e+06						1.48026e+07			2.73908e+06					Shared	n/a	High	n/a	n/a	High	n/a	n/a	n/a	n/a	High	436.764	1.85	19.37	R.EIVRDIK.E	Not Used
	Medium	[R].MQKEITALAPSTMKIK.[I]	2xCarbamyl [K3; K14]; 2xOxidation [M1; M13]	4	6	2	P60712; P68134; P68033; P63260	P60712 [313-328]; P68134 [315-330]; P68033 [315-330]; P63260 [313-328]	2	1907.99	0.01	100					7.59653e+06							7.59653e+06								Shared	n/a	High	n/a	n/a	n/a	n/a	n/a	n/a	n/a	High	954.499	1.48	35.19	R.MQKEITALAPSTMKIK.I	Not Used
	Medium	[R].MQKEITALAPSTMKIK.[I]	2xCarbamyl [K3; K14]	4	6	2	P60712; P68134; P68033; P63260	P60712 [313-328]; P68134 [315-330]; P68033 [315-330]; P63260 [313-328]	2	1876	0.383	5.645	2.162				3.03478e+06	1.16228e+06	537647		27.81			3.03478e+06			952306	1.41856e+06		537647		Shared	n/a	High	n/a	n/a	Peak Found	Peak Found	n/a	Peak Found	n/a	High	626.007	1.5	41.91	R.MQKEITALAPSTMKIK.I	Not Used
	Medium	[R].HQGVMVGMGQK.[D]		5	7	1	Q8BFZ3; P60712; P68134; P68033; P63260	Q8BFZ3 [41-51]; P60712 [40-50]; P68134 [42-52]; P68033 [42-52]; P63260 [40-50]	0	1171.57	0.448	100	100				1.12838e+07	5.0542e+06						1.12838e+07			5.0542e+06					Shared	n/a	High	n/a	n/a	Peak Found	n/a	n/a	n/a	n/a	High	586.289	0.81	20.14	R.HQGVMVGMGQK.D	Not Used
	Medium	[K].CDIDIR.[K]	1xCarbamidomethyl [C1]	2	4	2	P68134; P68033	P68134 [287-292]; P68033 [287-292]	0	791.372																						No Quan Values	n/a	High	n/a	n/a	n/a	n/a	n/a	n/a	n/a	High	396.19	1.1		K.CDIDIR.K	Not Used
	Medium	[K].RGILTLK.[Y]		5	7	6	Q8BFZ3; P60712; P68134; P68033; P63260	Q8BFZ3 [63-69]; P60712 [62-68]; P68134 [64-70]; P68033 [64-70]; P63260 [62-68]	1	800.535	0.711	0.546	0.388	0.866219			11116128	7.9026e+06	2.03543e+07	161.64	139.33		11116128	3.46682e+08	5.0678e+06	7.9026e+06	7.08997e+07	2.8404e+06	2.03543e+07			Shared	Peak Found	High	Peak Found	Peak Found	High	Peak Found	Peak Found	Medium	n/a	High	400.771	2.04	24.75	K.RGILTLK.Y	Not Used
	Medium	[R].MQKEITALAPSTMKIK.[I]	1xCarbamyl [K14]; 2xOxidation [M1; M13]	4	6	1	P60712; P68134; P68033; P63260	P60712 [313-328]; P68134 [315-330]; P68033 [315-330]; P63260 [313-328]	2	1864.99																						No Quan Values	n/a	High	n/a	n/a	n/a	n/a	n/a	n/a	n/a	High	622.334	1.86		R.MQKEITALAPSTMKIK.I	Not Used
	Medium	[R].KDLYANNVMSGGTTMYPGIADR.[M]	2xOxidation [M9; M15]	1	1	1	P68134	P68134 [293-314]	1	2406.11																						No Quan Values	n/a	High	n/a	n/a	n/a	n/a	n/a	n/a	n/a	High	802.706	1.28		R.KDLYANNVMSGGTTMYPGIADR.M	Not Used
	Medium	[K].DLYANNVMSGGTTMYPGIADR.[M]	1xOxidation [M]	1	1	2	P68134	P68134 [294-314]	0	2262.02																						No Quan Values	n/a	High	n/a	n/a	n/a	n/a	n/a	n/a	n/a	High	1131.51	1.11		K.DLYANNVMSGGTTMYPGIADR.M	Not Used
High	Q5SWU9	Acetyl-CoA carboxylase 1 OS=Mus musculus OX=10090 GN=Acaca PE=1 SV=1	Acaca	1247.43	0.846	1.939	1.64	-0.24	0.96	0.71	0.942757	0.0457809	0.0688178	4.52287e+08	3.82643e+08	2.33304e+08	6.46	15.47	41.6	31	79	79	890	2345	265.1	6.39	107476	ENSMUSG00000020532	A2A6H4; mmu:107476; Q5SWU6; Q5SWU7; Q5SWU8; Q5SWU9; Q6JIZ1; Q6PHL9; Q705X8; Q705X9; Q91VC8; Q925C4; Q925C5	4.76009e+08	4.18339e+08	4.52287e+08	4.95207e+08	3.82643e+08	3.82602e+08	2.33304e+08	3.40938e+08	1.42437e+08	High	High	High	High	High	High	High	High	High
	Confidence	Annotated Sequence	Modifications	# Protein Groups	# Proteins	# PSMs	Master Protein Accessions	Positions in Master Proteins	# Missed Cleavages	Theo. MH+ [Da]	Abundance Ratio: (A17) / (A10)	Abundance Ratio: (A10) / (WT)	Abundance Ratio: (A17) / (WT)	Abundance Ratio P-Value: (A17) / (A10)	Abundance Ratio P-Value: (A10) / (WT)	Abundance Ratio P-Value: (A17) / (WT)	Abundances (Grouped): A10	Abundances (Grouped): A17	Abundances (Grouped): WT	Abundances (Grouped) CV [%]: A10	Abundances (Grouped) CV [%]: A17	Abundances (Grouped) CV [%]: WT	Abundances (Normalized): F5: Sample, A10	Abundances (Normalized): F6: Sample, A10	Abundances (Normalized): F7: Sample, A10	Abundances (Normalized): F8: Sample, A17	Abundances (Normalized): F9: Sample, A17	Abundances (Normalized): F10: Sample, A17	Abundances (Normalized): F2: Sample, WT	Abundances (Normalized): F3: Sample, WT	Abundances (Normalized): F4: Sample, WT	Quan Info	Found in Sample: F5: Sample, A10	Found in Sample: F6: Sample, A10	Found in Sample: F7: Sample, A10	Found in Sample: F8: Sample, A17	Found in Sample: F9: Sample, A17	Found in Sample: F10: Sample, A17	Found in Sample: F2: Sample, WT	Found in Sample: F3: Sample, WT	Found in Sample: F4: Sample, WT	Confidence (by Search Engine): Sequest HT	m/z [Da] (by Search Engine): Sequest HT	XCorr (by Search Engine): Sequest HT	Top Apex RT [min]	Sequence in Protein	Quan Usage
	High	[R].NFDLTAIPCANHK.[M]	1xCarbamidomethyl [C9]	1	2	2	Q5SWU9	Q5SWU9 [1387-1399]	0	1500.73	0.477	100	100				4734998	2.25669e+06					4734998			2.25669e+06							High	n/a	n/a	High	n/a	n/a	n/a	n/a	n/a	High	750.867	2.37	34.75	R.NFDLTAIPCANHK.M	Used
	High	[R].IYVAANSGAR.[I]		1	2	18	Q5SWU9	Q5SWU9 [1713-1722]	0	1021.54	0.984	1.007	0.991	0.978359	0.999996	0.977752	2.85638e+07	2.8096e+07	2.83601e+07	9.19	24.66	29.78	29145020	2.85638e+07	2.45185e+07	3.27839e+07	2.8096e+07	1.97064e+07	2.83601e+07	3.6531e+07	1.97345e+07		High	High	High	High	High	High	High	High	High	High	511.275	2.41	19.76	R.IYVAANSGAR.I	Used
	High	[K].QLTEEDGVR.[S]		1	2	15	Q5SWU9	Q5SWU9 [2276-2284]	0	1046.51	1.22	1.379	1.682	0.99814	0.354002	0.33067	5317672	6.48719e+06	3.85595e+06	14.23	26.29	28.69	5317672	6.49836e+06	4.98114e+06	6.48719e+06	6.81122e+06	4.03378e+06	3.85595e+06	5.58365e+06	3.24452e+06		High	High	High	High	Peak Found	High	High	High	High	High	523.759	2.3	19.77	K.QLTEEDGVR.S	Used
	High	[R].RAYIAYELNSVQHR.[Q]		1	2	1	Q5SWU9	Q5SWU9 [1155-1168]	1	1719.89																						No Quan Values	High	n/a	n/a	n/a	n/a	n/a	n/a	n/a	n/a	High	573.97	3.86		R.RAYIAYELNSVQHR.Q	Not Used
	High	[R].QVLIASHLPSYELR.[H]		1	3	32	Q5SWU9	Q5SWU9 [1082-1095]	0	1625.9	0.952	2.026	1.929	0.961711	0.0412037	0.0571969	2.1958e+07	2.09054e+07	1.08395e+07	8.5	17.21	44.2	22803383	1.9323e+07	2.1958e+07	2.30892e+07	1.63108e+07	2.09054e+07	1.08395e+07	1.40419e+07	5.26518e+06		High	High	High	High	High	High	High	High	High	High	542.638	3.68	38.69	R.QVLIASHLPSYELR.H	Used
	High	[K].QVNCEVDQR.[F]	1xCarbamidomethyl [C4]	1	2	8	Q5SWU9	Q5SWU9 [1338-1346]	0	1147.52	1.058	0.947	1.002	0.827343	0.916586	0.969143	989019	1.04677e+06	1.04447e+06	90.99	41.91	39.98	1.97777e+06	989019	111562	1.4208e+06	771199		1.15824e+06	1.04447e+06	488140		High	High	Peak Found	High	High	n/a	High	High	Peak Found	High	574.262	2.28	17.4	K.QVNCEVDQR.F	Used
	High	[R].QVQAEVPGSPIFVMR.[L]	1xOxidation [M14]	1	2	10	Q5SWU9	Q5SWU9 [335-349]	0	1673.87	0.9	1.133	1.02	0.973513	0.966192	0.886792	2.88452e+06	2.596e+06	2.54565e+06	36.73	20.98	41.77	1559039	2.88452e+06	3.43591e+06	2.19984e+06	2.596e+06	3.31924e+06	1.3961e+06	3.44924e+06	2.54565e+06		High	Peak Found	High	Peak Found	Medium	High	Medium	High	High	High	837.438	2.05	38.3	R.QVQAEVPGSPIFVMR.L	Used
	High	[R].NSISNFLHSLER.[G]		1	2	22	Q5SWU9	Q5SWU9 [645-656]	0	1416.72	1.275	3.314	4.225	0.913268	0.0575936	0.0390157	11222913	1.43101e+07	3.38698e+06	29.33	8.76	80.13	11222913	9.57909e+06	1.6566e+07	1.52388e+07	1.27901e+07	1.43101e+07	1.78152e+06	6.43922e+06			High	High	High	High	High	High	Medium	High	High	High	472.913	3.69	45.21	R.NSISNFLHSLER.G	Used
	High	[K].LLETESFQLNR.[I]		1	2	9	Q5SWU9	Q5SWU9 [596-606]	0	1349.71	0.642	2.598	1.668	0.239012	0.0516142	0.348605	6.59901e+06	4.23693e+06	2.5403e+06	13.06	20.39	61.5	7.79849e+06	6.05854e+06	6.59901e+06	4.90695e+06	4.23693e+06	3.23512e+06		4.04775e+06	1.59425e+06		High	High	Peak Found	High	High	High	n/a	High	Peak Found	High	675.357	2	36.73	K.LLETESFQLNR.I	Used
	High	[R].IIEFVPTK.[A]		1	2	9	Q5SWU9	Q5SWU9 [1921-1928]	0	946.561	0.607	2.056	1.248	0.46147	0.0776322	0.377159	7.2172e+06	4.37945e+06	3.51021e+06	19.48	23.61	39.86	7.77173e+06	5.26738e+06	7.2172e+06	6.3501e+06	4.37945e+06	4.24521e+06	3.51021e+06	5.17851e+06	2.27562e+06		High	High	Peak Found	Peak Found	High	High	Peak Found	High	High	High	473.784	1.27	33.63	R.IIEFVPTK.A	Used
	High	[R].IIEFVPTKAPYDPR.[W]		1	2	24	Q5SWU9	Q5SWU9 [1921-1934]	1	1645.89	1.087	2.127	2.311	0.970425	0.0331577	0.0439659	8186469	8.89553e+06	3.84968e+06	18.27	9.75	41.01	8186469	7.89556e+06	1.08737e+07	8.89553e+06	7.54978e+06	9.06019e+06	3.27522e+06	6.82862e+06	3.84968e+06		High	High	High	High	High	High	High	High	High	High	549.303	1.91	37.58	R.IIEFVPTKAPYDPR.W	Used
	High	[R].ILNVPQDLYEK.[G]		1	2	20	Q5SWU9	Q5SWU9 [277-287]	0	1331.72	1.084	2.041	2.212	0.995324	0.202967	0.225146	7.009e+06	7.59429e+06	3.43347e+06	26.35	21.12	62.23	5.83357e+06	9.69478e+06	7.009e+06	8.82758e+06	6.5333e+06			5.50625e+06	2.14097e+06		High	High	High	High	High	n/a	High	High	High	High	666.365	1.8	37.92	R.ILNVPQDLYEK.G	Used
	High	[K].IIQQAGQVWFPDSAFK.[T]		1	2	18	Q5SWU9	Q5SWU9 [2009-2024]	0	1834.95	0.76	1.808	1.374		0.144151		6.82224e+06	5.18543e+06	3.77351e+06	3.09		30.33		6.97297e+06	6.67477e+06		5.18543e+06		4.83043e+06	3.77351e+06	2.57212e+06		High	High	High	High	High	n/a	High	High	High	High	917.978	2.61	45.91	K.IIQQAGQVWFPDSAFK.T	Used
	High	[R].LLLEDLVK.[K]		1	2	10	Q5SWU9	Q5SWU9 [2221-2228]	0	942.587	0.898	1.979	1.777	0.942098	0.0522384	0.0789763	1.05751e+07	9.50017e+06	5.34488e+06	8.48	14.64	42.65	9453718	1.11938e+07	1.05751e+07	1.12337e+07	9.50017e+06	8.41422e+06	5.34488e+06	8.18194e+06	3.39731e+06		High	High	High	High	High	High	High	High	High	High	471.797	1.41	44.78	R.LLLEDLVK.K	Used
	High	[R].LLLEDLVKK.[K]		1	2	5	Q5SWU9	Q5SWU9 [2221-2229]	1	1070.68	0.977	2.407	2.351	0.700947	0.0153015	0.0312816	1.76052e+06	1.71979e+06	731528	10.29	23.44	29.78	1.76052e+06	1.62322e+06	1.98791e+06	1.8364e+06	1.1494e+06	1.71979e+06	590752	905851			High	Peak Found	High	High	Peak Found	High	Peak Found	High	n/a	High	535.845	1.74	38.76	R.LLLEDLVKK.K	Used
	High	[R].LLLEDLVKK.[K]	1xCarbamyl [K8]	1	2	2	Q5SWU9	Q5SWU9 [2221-2229]	1	1113.69		0.01	0.01						1.67214e+06											1.67214e+06			High	n/a	n/a	n/a	n/a	n/a	n/a	High	n/a	High	557.347	1.76	44.23	R.LLLEDLVKK.K	Used
	High	[R].LGGIPVGVVAVETR.[T]		1	2	39	Q5SWU9	Q5SWU9 [1977-1990]	0	1366.81	0.942	1.848	1.741	0.959708	0.0581135	0.0819763	3.93142e+07	3.70329e+07	2.12683e+07	4.59	25.51	41.82	38742712	3.93142e+07	4.21794e+07	4.85079e+07	2.91202e+07	3.70329e+07	2.12683e+07	2.86629e+07	1.1569e+07		High	Peak Found	High	High	High	High	High	High	High	High	683.907	2.61	40.98	R.LGGIPVGVVAVETR.T	Used
	High	[R].IGLAEEIR.[H]		1	2	13	Q5SWU9	Q5SWU9 [1723-1730]	0	900.515																						No Quan Values	High	High	High	High	High	n/a	n/a	High	n/a	High	450.761	1.97		R.IGLAEEIR.H	Not Used
	High	[R].LGTPELSPTER.[K]		1	2	18	Q5SWU9	Q5SWU9 [2150-2160]	0	1199.63	1.189	1.42	1.689	0.500147	0.134069	0.0405585	1.14016e+07	1.35618e+07	8.02896e+06	24.19	11.04	15.92	15274228	9.55049e+06	1.14016e+07	1.30422e+07	1.59777e+07	1.35618e+07	7.17088e+06	8.98972e+06			High	High	High	High	High	High	High	High	n/a	High	600.317	1.74	27.79	R.LGTPELSPTER.K	Used
	High	[R].IGSFGPQEDLLFLR.[A]		1	2	35	Q5SWU9	Q5SWU9 [1687-1700]	0	1591.85	1.171	1.498	1.755	0.96966	0.390239	0.295499	16162898	1.89295e+07	1.07868e+07	21.46	3.36	51.81	16162898	1.58174e+07	2.27654e+07	1.89295e+07	1.85486e+07	1.98008e+07	8.53606e+06	2.18101e+07	1.07868e+07		High	High	High	High	High	High	High	High	High	High	796.427	3.06	52.4	R.IGSFGPQEDLLFLR.A	Used
	High	[R].ITSENPDEGFKPSSGTVQELNFR.[S]		1	3	18	Q5SWU9	Q5SWU9 [509-531]	0	2552.23	0.928	2.267	2.103	0.985072	0.0098713	0.00831596	1.49115e+07	1.38375e+07	6.57892e+06	12.47	12.7	25.22	15556041	1.2211e+07	1.49115e+07	1.66578e+07	1.38375e+07	1.31758e+07	6.54325e+06	9.9158e+06	6.57892e+06		High	High	High	High	High	High	High	Peak Found	High	High	851.413	5.01	37.25	R.ITSENPDEGFKPSSGTVQELNFR.S	Used
	High	[R].ITSENPDEGFKPSSGTVQELNFR.[S]	1xCarbamyl [K11]	1	3	15	Q5SWU9	Q5SWU9 [509-531]	0	2595.23	1.461	0.762	1.113	0.28994	0.570241	0.838512	2.5139e+06	3.67334e+06	3.30043e+06	32.02	11.98	33.59	3.1653e+06		1.99655e+06	3.67334e+06	3.39761e+06	4.28384e+06	2.59056e+06	4.20481e+06			High	High	High	High	High	High	High	High	Medium	High	1298.12	2.34	41.92	R.ITSENPDEGFKPSSGTVQELNFR.S	Used
	High	[K].ITDIIGKEEGLGAENLR.[G]		1	2	15	Q5SWU9	Q5SWU9 [1781-1797]	1	1827.98	0.769	1.503	1.156	0.660254	0.301626	0.626171	3.04535e+06	2.34291e+06	2.02659e+06	8.45	33.25	8.1	3.23305e+06	2.86854e+06		2.34291e+06	3.55009e+06	1.88149e+06		2.14615e+06	1.91369e+06		Peak Found	High	High	High	High	High	n/a	High	Peak Found	High	609.999	2.66	36.41	K.ITDIIGKEEGLGAENLR.G	Used
	High	[R].LTFLVAQK.[D]		1	2	7	Q5SWU9	Q5SWU9 [1326-1333]	0	919.561	0.939	2.131	2.001	0.949108			2.97838e+06	2.79591e+06	1.3975e+06	20.63	49.03		3.8236e+06	2.97838e+06	2.55953e+06	4.01433e+06		1.94731e+06	1.3975e+06				High	High	High	High	High	Peak Found	High	High	n/a	High	460.284	1.64	34.19	R.LTFLVAQK.D	Used
	High	[R].LTFLVAQKDFR.[K]		1	2	2	Q5SWU9	Q5SWU9 [1326-1336]	1	1337.76																						No Quan Values	High	n/a	n/a	n/a	n/a	High	n/a	n/a	n/a	High	446.591	1.98		R.LTFLVAQKDFR.K	Not Used
	High	[K].VNNADDFPNLFR.[Q]		1	2	8	Q5SWU9	Q5SWU9 [323-334]	0	1421.68	0.878	1.6	1.405	0.983031	0.102782	0.128737	4.20177e+06	3.68973e+06	2.62544e+06	14.56	19.11	33.31	3473750	4.20177e+06	4.66131e+06	4.85207e+06	3.41769e+06	3.68973e+06	2.62544e+06	3.40986e+06	1.69541e+06		Peak Found	Peak Found	High	High	High	Medium	High	High	High	High	711.343	2.36	43.05	K.VNNADDFPNLFR.Q	Used
	High	[K].VLIANNGIAAVK.[C]		1	3	7	Q5SWU9	Q5SWU9 [120-131]	0	1182.72	0.733	1.634	1.197	0.599885	0.102832	0.360519	4557229	3.33931e+06	2.78858e+06	24.27	32.32	27.89	4557229	5.44331e+06	3.30158e+06	4.74166e+06	3.33931e+06	2.48663e+06	2.78858e+06	2.8832e+06	1.65849e+06		High	High	High	High	High	Peak Found	High	High	Peak Found	High	591.864	2.68	31.71	K.VLIANNGIAAVK.C	Used
	High	[R].TVELSIPADPANLDSEAKIIQQAGQVWFPDSAFK.[T]	1xCarbamyl [K18]	1	2	4	Q5SWU9	Q5SWU9 [1991-2024]	1	3728.88	1.641	0.873	1.433				492111	807648	563787					492111				807648		563787			n/a	High	High	High	n/a	High	n/a	Peak Found	n/a	High	1243.63	1.28	66.01	R.TVELSIPADPANLDSEAKIIQQAGQVWFPDSAFK.T	Used
	High	[R].TVELSIPADPANLDSEAK.[I]		1	2	24	Q5SWU9	Q5SWU9 [1991-2008]	0	1869.94	1.147	2.016	2.313	0.809323	0.0348252	0.0167944	1.0301e+07	1.18149e+07	5.10913e+06	18.14	4.62	34.51	8583113	1.0301e+07	1.23556e+07	1.18702e+07	1.18149e+07	1.09215e+07	5.10913e+06	8.15098e+06	4.32154e+06		High	High	High	High	High	High	High	High	High	High	935.476	2.77	41.66	R.TVELSIPADPANLDSEAK.I	Used
	High	[R].TTVEYLIK.[L]		1	2	4	Q5SWU9	Q5SWU9 [588-595]	0	966.551																						No Quan Values	High	High	n/a	n/a	High	n/a	n/a	High	n/a	High	483.779	1.9		R.TTVEYLIK.L	Not Used
	High	[K].VEVGTEVTDYR.[F]		1	2	1	Q5SWU9	Q5SWU9 [1409-1419]	0	1267.62																						No Quan Values	n/a	n/a	n/a	High	n/a	n/a	n/a	n/a	n/a	High	634.312	2.1		K.VEVGTEVTDYR.F	Not Used
	High	[K].VEVGTEVTDYRFFVR.[A]		1	2	5	Q5SWU9	Q5SWU9 [1409-1423]	1	1816.92																						No Quan Values	High	n/a	High	n/a	n/a	n/a	n/a	High	n/a	High	606.312	2.26		K.VEVGTEVTDYRFFVR.A	Not Used
	High	[R].YKITDIIGKEEGLGAENLR.[G]		1	2	7	Q5SWU9	Q5SWU9 [1779-1797]	2	2119.14	0.878	1.783	1.565				3.0221e+06	2.65215e+06	1.69451e+06	4.02			2937347		3.10929e+06	2.65215e+06				1.69451e+06			High	n/a	High	High	n/a	n/a	n/a	High	High	High	530.54	2.36	41.74	R.YKITDIIGKEEGLGAENLR.G	Used
	High	[R].YKITDIIGKEEGLGAENLR.[G]	1xCarbamyl [K]	1	2	10	Q5SWU9	Q5SWU9 [1779-1797]	2	2162.15	1.698	1.055	1.792	0.555689	0.99572	0.507925	2.00932e+06	3.41191e+06	1.90388e+06	76.69	22.28	73.52	3.68823e+06	1.09466e+06		4.77e+06	3.41191e+06	3.2159e+06	1.07004e+06	3.38752e+06			High	High	High	High	High	High	High	High	High	High	721.387	2.99	44.66	R.YKITDIIGKEEGLGAENLR.G	Used
	High	[K].YLYLTPQDYKR.[V]		1	2	11	Q5SWU9	Q5SWU9 [1749-1759]	1	1459.76	1.416	3.083	4.367	0.909615	0.00292194	0.00203048	4.29856e+06	6.08718e+06	1.39406e+06	25.65	22.04	34.72	4.29856e+06	6.45929e+06	4.19467e+06	6.32167e+06	6.08718e+06	4.11218e+06	1.39406e+06	1.60764e+06	768222		High	High	High	High	High	High	Peak Found	High	Peak Found	High	487.257	2.23	32.93	K.YLYLTPQDYKR.V	Used
	High	[R].VSALNSVHCEHVEDEGESR.[Y]	1xCarbamidomethyl [C9]	1	2	1	Q5SWU9	Q5SWU9 [1760-1778]	0	2153.95																						No Quan Values	High	n/a	n/a	n/a	n/a	n/a	n/a	n/a	n/a	High	718.655	3.21		R.VSALNSVHCEHVEDEGESR.Y	Not Used
	High	[K].VQQAELHTGSLPQIQSTALR.[G]		1	2	7	Q5SWU9	Q5SWU9 [825-844]	0	2177.17	0.636	100	100				3.37558e+06	2.14699e+06		30.8				2.70544e+06	4.21171e+06	2.14699e+06							High	High	High	High	n/a	High	n/a	n/a	n/a	High	726.394	3.09	35.15	K.VQQAELHTGSLPQIQSTALR.G	Used
	High	[K].VQQAELHTGSLPQIQSTALRGEK.[L]		1	2	2	Q5SWU9	Q5SWU9 [825-847]	1	2491.33																						No Quan Values	n/a	n/a	n/a	n/a	High	n/a	n/a	n/a	n/a	High	623.587	1.49		K.VQQAELHTGSLPQIQSTALRGEK.L	Not Used
	High	[K].SPEYPDGRDIIVIGNDITYR.[I]		1	2	4	Q5SWU9	Q5SWU9 [1667-1686]	1	2293.15																						No Quan Values	n/a	High	n/a	n/a	High	High	n/a	High	n/a	High	765.054	1.92		K.SPEYPDGRDIIVIGNDITYR.I	Not Used
	High	[K].RPGAALDPGCVIAK.[M]	1xCarbamidomethyl [C10]	1	2	7	Q5SWU9	Q5SWU9 [803-816]	0	1424.77																						No Quan Values	High	High	High	High	High	n/a	n/a	High	n/a	High	475.594	1.79		K.RPGAALDPGCVIAK.M	Not Used
	High	[R].RLLLEDLVK.[K]		1	2	7	Q5SWU9	Q5SWU9 [2220-2228]	1	1098.69	1.054	3.233	3.409	0.884216	0.0310811	0.0179171	4.39459e+06	4.63275e+06	1.3591e+06	22.96	15.54	57.31	4.39459e+06	3.46467e+06	5.5076e+06	5.95931e+06	4.56794e+06	4.63275e+06	1.3591e+06	2.9911e+06	1.07075e+06		High	High	High	High	High	High	Peak Found	Peak Found	Peak Found	High	549.848	2.53	41.89	R.RLLLEDLVK.K	Used
	High	[K].TLELNQHSR.[F]		1	2	10	Q5SWU9	Q5SWU9 [10-18]	0	1097.57	0.01	1.645	0.01				3691953		2.2438e+06			10.13	3691953						2.2438e+06	2.50215e+06	2.04504e+06		High	High	n/a	High	High	n/a	High	High	High	High	549.289	2.04	19.01	K.TLELNQHSR.F	Used
	High	[R].TIQVENSHLILTGAGALNK.[V]		1	2	32	Q5SWU9	Q5SWU9 [1837-1855]	0	1979.09	0.777	1.951	1.515	0.721822	0.104112	0.282275	1.20558e+07	9.36474e+06	6.18079e+06	9.52	10.79	47.18	12472326	1.03789e+07	1.20558e+07	1.0882e+07	9.36474e+06	8.87157e+06	6.18079e+06	1.07173e+07	4.24025e+06		High	High	High	High	High	High	High	High	High	High	990.05	2.9	38.2	R.TIQVENSHLILTGAGALNK.V	Used
	High	[R].SVIEENIKYISR.[D]		1	2	8	Q5SWU9	Q5SWU9 [2285-2296]	1	1450.79	0.714	2.345	1.675	0.00215386	7.38386e-05	0.000613619	2.92268e+06	2.08813e+06	1.24643e+06	1.63	6.41	5.23	2893902	2.98725e+06	2.92268e+06	2.185e+06	1.99556e+06		1.29341e+06	1.20116e+06			High	High	High	Peak Found	Peak Found	High	High	High	n/a	High	725.899	1.5	33.76	R.SVIEENIKYISR.D	Used
	High	[R].SVIEENIKYISR.[D]	1xCarbamyl [K8]	1	2	7	Q5SWU9	Q5SWU9 [2285-2296]	1	1493.8	0.808	1.674	1.353			0.348296	2.48836e+06	2.01092e+06	1.48675e+06		19.95	11.44	2.48836e+06			2.31779e+06	1.74468e+06		1.37096e+06	1.61232e+06			High	High	n/a	High	High	n/a	High	High	n/a	High	747.403	1.92	39.07	R.SVIEENIKYISR.D	Used
	High	[R].EFTQQNKATLVEHGIR.[R]	1xCarbamyl [K7]	1	2	6	Q5SWU9	Q5SWU9 [1309-1324]	1	1913.98																						No Quan Values	High	n/a	n/a	Medium	n/a	Medium	n/a	High	n/a	High	638.665	2.33		R.EFTQQNKATLVEHGIR.R	Not Used
	High	[R].DFTVASPAEFVTR.[F]		1	3	13	Q5SWU9	Q5SWU9 [98-110]	0	1439.72	1.023	1.735	1.775	0.999579	0.0750075	0.0776696	1.40443e+07	1.43615e+07	8.09265e+06	17.98	11.91	38.47	12480198	1.76417e+07	1.40443e+07	1.63748e+07	1.43615e+07	1.29238e+07	8.09265e+06	1.22238e+07	5.63813e+06		High	High	High	High	High	High	High	High	High	High	720.362	2.71	44.32	R.DFTVASPAEFVTR.F	Used
	High	[R].GSVLEPEGTVEIK.[F]		1	2	9	Q5SWU9	Q5SWU9 [2114-2126]	0	1357.72	1.148	1.832	2.102	0.893718	0.313505	0.138732	3.64833e+06	4.18665e+06	1.99135e+06	28.23	17.61	55	4.46661e+06		2.97996e+06	5.18108e+06	3.67512e+06	4.18665e+06	1.99135e+06	3.57506e+06	1.15011e+06		High	n/a	High	High	High	High	Peak Found	High	Peak Found	High	679.364	1.92	33.58	R.GSVLEPEGTVEIK.F	Used
	High	[R].GSVLEPEGTVEIKFR.[K]		1	2	19	Q5SWU9	Q5SWU9 [2114-2128]	1	1660.89	1.004	1.331	1.337	0.928367	0.193271	0.305114	6.01081e+06	6.03673e+06	4.51649e+06	13.51	6.44	21.17	7089449	5.44586e+06	6.01081e+06	6.17348e+06	5.4585e+06	6.03673e+06	4.51649e+06	6.09652e+06	4.13344e+06		High	High	High	High	High	High	High	High	High	High	830.949	2.92	38.25	R.GSVLEPEGTVEIKFR.K	Used
	High	[R].DEPIHILNVAIK.[T]		1	2	8	Q5SWU9	Q5SWU9 [1282-1293]	0	1361.78	0.711	1.812	1.289	0.414161			3.14959e+06	2.2395e+06	1.7378e+06	14.83	30.95			2.83494e+06	3.49915e+06	2.94357e+06	2.2395e+06	1.55375e+06		1.7378e+06			n/a	High	High	High	Peak Found	Peak Found	n/a	High	High	High	681.393	2.78	41.37	R.DEPIHILNVAIK.T	Used
	High	[K].GVINDILDWK.[T]		1	2	4	Q5SWU9	Q5SWU9 [2199-2208]	0	1172.63	0.851	2.419	2.058	0.891582	0.327963	0.50929	2.55894e+06	2.17739e+06	1.05777e+06	36.61	39.31	38.75	2.55894e+06	1.22368e+06	2.57707e+06	2.27426e+06	2.17739e+06	992961	798478	1.40126e+06			Peak Found	Peak Found	High	High	High	Peak Found	Peak Found	High	n/a	High	586.819	2.07	53.04	K.GVINDILDWK.T	Used
	High	[K].GVINDILDWKTSR.[T]		1	2	1	Q5SWU9	Q5SWU9 [2199-2211]	1	1516.81																						No Quan Values	n/a	n/a	n/a	n/a	n/a	High	n/a	n/a	n/a	High	506.275	2.58		K.GVINDILDWKTSR.T	Not Used
	High	[R].AYIAYELNSVQHR.[Q]		1	2	15	Q5SWU9	Q5SWU9 [1156-1168]	0	1563.79	0.828	1.249	1.034	0.905082	0.361248	0.571779	6513206	5.39084e+06	5.21409e+06	10.43	9.13	68.03	6513206	5.75786e+06	7.10074e+06	5.55108e+06	4.65991e+06	5.39084e+06	6.02159e+06	5.21409e+06	902029		High	High	High	High	High	High	Peak Found	High	Peak Found	High	521.935	3.19	32.54	R.AYIAYELNSVQHR.Q	Used
	High	[R].HLEPALAFQLELNR.[M]		1	2	3	Q5SWU9	Q5SWU9 [1371-1384]	0	1650.9																						No Quan Values	High	n/a	n/a	High	n/a	High	n/a	n/a	n/a	High	550.97	3.51		R.HLEPALAFQLELNR.M	Not Used
	High	[R].GGSWVVIDPTINPR.[H]		1	2	16	Q5SWU9	Q5SWU9 [2089-2102]	0	1510.8	0.856	2.253	1.929	0.928545	0.0784708	0.125486	23826586	2.03985e+07	1.05749e+07	21.44	26.8	48.08	23826586	1.72105e+07	2.66282e+07	2.58338e+07	1.49086e+07	2.03985e+07	1.05749e+07	1.61097e+07	5.72803e+06		High	High	High	High	High	High	High	High	High	High	755.905	2.52	42.76	R.GGSWVVIDPTINPR.H	Used
	High	[K].EASFEYLQNEGER.[L]		1	3	9	Q5SWU9	Q5SWU9 [1435-1447]	0	1571.7	0.947	3.036	2.876	0.998415	0.0304896	0.0286204	3.82781e+06	3.62537e+06	1.26071e+06	7.39	40.32	39	3930644	3.41132e+06	3.82781e+06	5.72563e+06	3.62537e+06	2.5771e+06	1.20641e+06	2.3078e+06	1.26071e+06		High	High	High	High	High	High	Peak Found	High	Peak Found	High	786.353	3.04	33.46	K.EASFEYLQNEGER.L	Used
	High	[R].FGGNKVIEK.[V]		1	2	2	Q5SWU9	Q5SWU9 [111-119]	1	991.557																						No Quan Values	High	n/a	n/a	n/a	n/a	n/a	n/a	n/a	High	High	496.282	1.89		R.FGGNKVIEK.V	Not Used
	High	[K].FGAYIVDGLR.[EL]		1	3	3	Q5SWU9	Q5SWU9 [2062-2071]	0	1110.59	0.648	2.808	1.82		0.135432		2.12846e+06	1.37988e+06	758111	1.7		41.48	2102985		2.15423e+06		1.37988e+06		560400	1.02558e+06			High	n/a	Peak Found	n/a	Peak Found	n/a	Peak Found	High	n/a	High	555.8	2.85	41.13	K.FGAYIVDGLR.E	Used
	High	[R].KVNNADDFPNLFR.[Q]		1	2	32	Q5SWU9	Q5SWU9 [322-334]	1	1549.78	1.163	1.794	2.086	0.258823	0.00240266	0.000601206	1.21496e+07	1.41323e+07	6.77419e+06	16.98	10.91	7.45	1.04255e+07	1.46144e+07	1.21496e+07	1.65403e+07	1.41323e+07	1.34933e+07	6.22972e+06	7.2336e+06	6.77419e+06		High	High	High	High	High	High	High	High	High	High	775.392	3.17	38.27	R.KVNNADDFPNLFR.Q	Used
	High	[R].KVNNADDFPNLFR.[Q]	1xCarbamyl [K1]	1	2	18	Q5SWU9	Q5SWU9 [322-334]	1	1592.78	1.061	1.563	1.659	0.988186			1.33424e+07	1.41619e+07	8.53779e+06	54.15	4.7		19972644	8.91321e+06		1.46404e+07		1.36991e+07	8.53779e+06				High	High	High	High	High	High	High	High	n/a	High	796.895	2.94	43.28	R.KVNNADDFPNLFR.Q	Used
	High	[K].IDSQRDFTVASPAEFVTR.[F]		1	2	3	Q5SWU9	Q5SWU9 [93-110]	1	2039.02																						No Quan Values	n/a	High	n/a	n/a	n/a	High	n/a	High	n/a	High	680.344	1.45		K.IDSQRDFTVASPAEFVTR.F	Not Used
	High	[R].IDTGWLDR.[L]		1	2	6	Q5SWU9	Q5SWU9 [607-614]	0	975.489																						No Quan Values	n/a	n/a	High	High	High	n/a	n/a	n/a	n/a	High	488.248	2.2		R.IDTGWLDR.L	Not Used
	High	[K].ATLVEHGIRR.[L]		1	2	9	Q5SWU9	Q5SWU9 [1316-1325]	1	1151.66																						No Quan Values	High	High	High	High	High	High	High	High	High	High	384.56	2.41		K.ATLVEHGIRR.L	Not Used
	High	[R].ARLGGIPVGVVAVETR.[T]		1	2	12	Q5SWU9	Q5SWU9 [1975-1990]	1	1593.94	0.988	1.709	1.689	0.993812	0.394927	0.349537	2.11208e+06	2.0873e+06	1.23599e+06	34.25	18.63	49.54	2.11208e+06	1.61761e+06	3.15756e+06	2.02257e+06	2.0873e+06	2.79556e+06	1.23599e+06	2.51058e+06	1.05573e+06		High	High	High	High	High	High	Peak Found	High	Medium	High	531.985	3.87	38.47	R.ARLGGIPVGVVAVETR.T	Used
	High	[R].AIGIGAYLVR.[L]		1	3	42	Q5SWU9	Q5SWU9 [1823-1832]	0	1032.62	1.033	1.992	2.057	0.974999	0.040563	0.0527606	1.82555e+07	1.88571e+07	9.16506e+06	7.13	18.49	46.5	19424954	1.68364e+07	1.82555e+07	1.88571e+07	1.36025e+07	1.93818e+07	9.16506e+06	1.08595e+07	3.78981e+06		High	High	High	High	High	High	High	High	High	High	516.814	2.11	41.53	R.AIGIGAYLVR.L	Used
	High	[R].KQVNCEVDQR.[F]	1xCarbamidomethyl [C5]; 1xCarbamyl [K1]	1	2	11	Q5SWU9	Q5SWU9 [1337-1346]	1	1318.62	1.037	1.882	1.953	0.997368	0.179478	0.166983	5.43486e+06	5.63803e+06	2.88727e+06	34.79	38.73	10.31	7.91807e+06	5.43486e+06	3.94726e+06	8.37807e+06	5.63803e+06	3.80677e+06	2.68388e+06	3.10608e+06			High	Peak Found	High	High	High	High	High	High	n/a	High	659.812	2.76	19.14	R.KQVNCEVDQR.F	Used
	High	[R].IIEFVPTKAPYDPR.[W]	1xCarbamyl [K8]	1	2	22	Q5SWU9	Q5SWU9 [1921-1934]	1	1688.9	0.894	1.848	1.652		0.214903		3.94165e+06	3.52291e+06	2.13302e+06	38.5		54.45	3.94165e+06	3.50845e+06	6.89073e+06		3.52291e+06		2.13302e+06	3.5073e+06	1.07616e+06		High	High	High	High	High	Medium	High	High	High	High	563.639	2.29	42.79	R.IIEFVPTKAPYDPR.W	Used
	High	[K].TYQAIKDFNR.[E]		1	2	1	Q5SWU9	Q5SWU9 [2025-2034]	1	1255.64																						No Quan Values	n/a	n/a	High	n/a	n/a	n/a	n/a	n/a	n/a	High	628.326	1.63		K.TYQAIKDFNR.E	Not Used
	High	[K].ATLVEHGIR.[R]		1	2	1	Q5SWU9	Q5SWU9 [1316-1324]	0	995.563																						No Quan Values	High	n/a	n/a	n/a	n/a	n/a	n/a	n/a	n/a	High	498.285	1.78		K.ATLVEHGIR.R	Not Used
	High	[K].TTNAKVALR.[A]	1xCarbamyl [K5]	1	2	6	Q5SWU9	Q5SWU9 [1071-1079]	1	1016.58																						No Quan Values	n/a	High	n/a	High	High	n/a	High	High	High	High	508.796	2.36		K.TTNAKVALR.A	Not Used
	High	[K].LPELLLK.[N]		1	2	10	Q5SWU9	Q5SWU9 [217-223]	0	825.544	0.902	2.013	1.815	0.881157	0.0599546	0.110559	3.75826e+06	3.38889e+06	1.86668e+06	25.89	27.62	42.51	5679548	3.68113e+06	3.75826e+06	5.09719e+06	3.38889e+06	3.12843e+06	1.86668e+06	3.15184e+06	1.39604e+06		High	High	High	High	High	High	High	High	High	High	413.276	2	38.81	K.LPELLLK.N	Used
	High	[K].AVVMDLLR.[Q]		1	2	1	Q5SWU9	Q5SWU9 [984-991]	0	916.528	0.984	100	100	0.740334			1.5517e+06	1.52752e+06		9.9	22		1.44842e+06	1.75689e+06	1.5517e+06	1.52752e+06	2.10599e+06	1.41608e+06					Peak Found	Peak Found	Peak Found	Peak Found	High	Peak Found	n/a	n/a	n/a	High	458.768	1.9	40.72	K.AVVMDLLR.Q	Used
	High	[R].IPLNVEKSIK.[K]	1xCarbamyl [K7]	1	2	1	Q5SWU9	Q5SWU9 [909-918]	1	1183.7	1.09	1.958	2.135	0.690876	0.166326	0.0696509	1.6125e+06	1.75812e+06	823370	6.29	31.33	58.45	1.71897e+06	1.6125e+06	1.51579e+06	2.86053e+06	1.75812e+06	1.68576e+06		1.27788e+06	530518		Peak Found	Peak Found	Peak Found	High	Peak Found	Peak Found	n/a	Peak Found	Peak Found	High	592.356	1.55	33.47	R.IPLNVEKSIK.K	Used
	High	[R].DKFEEDRIYR.[H]		1	2	7	Q5SWU9	Q5SWU9 [1361-1370]	2	1370.67	0.869	1.962	1.705	0.4969	0.010153	0.0393383	18681276	1.62299e+07	9.52073e+06	11.65	13.71	31.6	18681276	1.71947e+07	2.1582e+07	1.62299e+07	1.29353e+07	1.68485e+07	9.52073e+06	1.07165e+07	5.53232e+06		High	High	High	High	High	Peak Found	High	Peak Found	Peak Found	High	457.562	1.69	23.96	R.DKFEEDRIYR.H	Used
	High	[R].DYVLKQIR.[S]	1xCarbamyl [K5]	1	2	14	Q5SWU9	Q5SWU9 [2297-2304]	1	1077.61	0.753	2.186	1.647	0.477564	0.116141	0.51422	4.94603e+06	3.72638e+06	2.26228e+06	22.62	21.21	64.4	6.95686e+06	4.66665e+06	4.94603e+06	4.3419e+06	3.72638e+06	2.81303e+06	2.26228e+06	4.7465e+06	1.29179e+06		High	High	High	High	High	High	Peak Found	High	Peak Found	High	539.306	2.21	34.33	R.DYVLKQIR.S	Used
	High	[R].TFEDFVR.[I]		1	2	15	Q5SWU9	Q5SWU9 [1240-1246]	0	913.441	0.828	2.387	1.977	0.548859	0.0228071	0.0867891	8.83112e+06	7.31175e+06	3.6993e+06	20.81	19.19	46.26	12358949	8.83112e+06	8.70683e+06	9.04899e+06	6.18617e+06	7.31175e+06	3.6993e+06	6.12671e+06	2.41033e+06		High	High	High	High	High	High	High	High	High	High	457.224	1.74	34.04	R.TFEDFVR.I	Used
	High	[K].AVVMDLLR.[Q]	1xOxidation [M4]	1	2	5	Q5SWU9	Q5SWU9 [984-991]	0	932.523	0.575	2.109	1.212	0.309962	0.121331	0.532777	1.9862e+06	1.14144e+06	941894	32.01	28.93	26.03		1.57754e+06	2.50072e+06	1.04128e+06	1.14144e+06	1.74106e+06		1.13461e+06	781911		n/a	High	High	Peak Found	High	Peak Found	n/a	High	Peak Found	High	466.765	1.34	33.95	K.AVVMDLLR.Q	Used
	High	[R].IPLNVEK.[S]		1	2	18	Q5SWU9	Q5SWU9 [909-915]	0	812.488	0.602	2.206	1.327	0.523153	0.13848	0.450094	1.38619e+07	8.33891e+06	6.28272e+06	23.51	42.51	19.54	14811941	1.38619e+07	9.25434e+06	1.43578e+07	8.33891e+06	6.44882e+06	7.22013e+06	5.46702e+06			High	High	High	High	High	High	High	High	n/a	High	406.747	1.71	24.05	R.IPLNVEK.S	Used
	High	[K].YLYLTPQDYKR.[V]	1xCarbamyl [K10]	1	2	3	Q5SWU9	Q5SWU9 [1749-1759]	1	1502.76	1.144	1.149	1.315	0.961685			2.11761e+06	2.42343e+06	1.84322e+06	35.72	24.45		3.2927e+06	2.11761e+06	1.66067e+06	2.42343e+06	1.55392e+06	2.51001e+06		1.84322e+06			Peak Found	Medium	Peak Found	High	Peak Found	Peak Found	n/a	High	n/a	High	751.885	1.81	39.04	K.YLYLTPQDYKR.V	Used
	High	[R].GNIPTLNR.[M]		1	2	14	Q5SWU9	Q5SWU9 [1191-1198]	0	884.495	0.858	2.533	2.173	0.898231	0.0175394	0.0292573	8.07377e+06	6.92651e+06	3.18778e+06	12.88	24.35	43.33	9568022	8.07377e+06	7.47493e+06	9.70267e+06	6.19105e+06	6.92651e+06	3.18778e+06	4.90593e+06	2.00523e+06		High	High	High	High	Medium	Medium	Peak Found	High	High	High	442.751	1.48	25.07	R.GNIPTLNR.M	Used
	High	[R].MGGMVSFR.[T]	2xOxidation [M1; M4]	1	2	1	Q5SWU9	Q5SWU9 [1232-1239]	0	916.402																						No Quan Values	n/a	n/a	n/a	n/a	n/a	n/a	n/a	High	n/a	High	458.705	1.57		R.MGGMVSFR.T	Not Used
	High	[R].RVDPVYIR.[L]		1	2	2	Q5SWU9	Q5SWU9 [2138-2145]	1	1017.58	0.82	1.025	0.84				2.32698e+06	1.90838e+06	2.27061e+06			27.34	2.32698e+06				1.90838e+06		1.81955e+06	3.11288e+06	2.27061e+06		Peak Found	n/a	n/a	n/a	Peak Found	n/a	Peak Found	High	Medium	High	509.295	1.88	24.95	R.RVDPVYIR.L	Used
	High	[R].VDWQENDFSKR.[I]		1	2	1	Q5SWU9	Q5SWU9 [266-276]	1	1423.66																						No Quan Values	n/a	n/a	n/a	High	n/a	n/a	n/a	n/a	n/a	High	475.224	1.66		R.VDWQENDFSKR.I	Not Used
	High	[R].TFFYWR.[L]		1	3	7	Q5SWU9	Q5SWU9 [2212-2217]	0	919.446	1.084	2.826	3.064	0.678275	0.00763875	0.00331771	5399011	5.85394e+06	1.91057e+06	20.61	12.91	37.04	5399011	3.70172e+06	5.47052e+06	6.68589e+06	5.85394e+06	5.16418e+06	2.09487e+06	1.91057e+06	954209		High	High	High	High	High	High	Peak Found	Peak Found	Peak Found	High	460.226	1.69	42.76	R.TFFYWR.L	Used
	High	[R].ARQVLIASHLPSYELR.[H]		1	3	1	Q5SWU9	Q5SWU9 [1080-1095]	1	1853.04																						No Quan Values	n/a	n/a	n/a	n/a	n/a	High	n/a	n/a	n/a	High	618.351	1.17		R.ARQVLIASHLPSYELR.H	Not Used
	High	[R].SVIEENIK.[Y]		1	2	3	Q5SWU9	Q5SWU9 [2285-2292]	0	931.509																						No Quan Values	n/a	n/a	High	n/a	High	High	n/a	n/a	n/a	High	466.258	1.22		R.SVIEENIK.Y	Not Used
	Medium	[R].QVQAEVPGSPIFVMR.[L]		1	2	2	Q5SWU9	Q5SWU9 [335-349]	0	1657.87																						No Quan Values	High	n/a	n/a	Medium	n/a	n/a	n/a	n/a	n/a	High	829.441	1.11		R.QVQAEVPGSPIFVMR.L	Not Used
	Medium	[K].ITDIIGKEEGLGAENLR.[G]	1xCarbamyl [K7]	1	2	1	Q5SWU9	Q5SWU9 [1781-1797]	1	1870.99																						No Quan Values	High	n/a	n/a	n/a	n/a	n/a	n/a	n/a	n/a	High	935.997	1.06		K.ITDIIGKEEGLGAENLR.G	Not Used
	Medium	[R].SSMSGLHLVK.[Q]	1xOxidation [M3]	1	2	1	Q5SWU9	Q5SWU9 [76-85]	0	1074.56																						No Quan Values	n/a	n/a	n/a	n/a	n/a	n/a	n/a	High	n/a	High	537.785	0.88		R.SSMSGLHLVK.Q	Not Used
High	Q99MR8	Methylcrotonoyl-CoA carboxylase subunit alpha, mitochondrial OS=Mus musculus OX=10090 GN=Mccc1 PE=1 SV=2	Mccc1	1234.87	1.214	1.231	1.495	0.28	0.3	0.58	0.334082	0.393192	0.0568083	5.08486e+08	6.17408e+08	4.12915e+08	26.48	2.31	18.18	46	38	38	635	717	79.3	7.83	72039	ENSMUSG00000027709	mmu:72039; Q3TGU0; Q99MR8; Q9D8R2	5.08486e+08	3.48577e+08	6.03757e+08	6.18428e+08	5.93522e+08	6.17408e+08	4.12915e+08	4.32141e+08	3.03141e+08	High	High	High	High	High	High	High	High	High
	Confidence	Annotated Sequence	Modifications	# Protein Groups	# Proteins	# PSMs	Master Protein Accessions	Positions in Master Proteins	# Missed Cleavages	Theo. MH+ [Da]	Abundance Ratio: (A17) / (A10)	Abundance Ratio: (A10) / (WT)	Abundance Ratio: (A17) / (WT)	Abundance Ratio P-Value: (A17) / (A10)	Abundance Ratio P-Value: (A10) / (WT)	Abundance Ratio P-Value: (A17) / (WT)	Abundances (Grouped): A10	Abundances (Grouped): A17	Abundances (Grouped): WT	Abundances (Grouped) CV [%]: A10	Abundances (Grouped) CV [%]: A17	Abundances (Grouped) CV [%]: WT	Abundances (Normalized): F5: Sample, A10	Abundances (Normalized): F6: Sample, A10	Abundances (Normalized): F7: Sample, A10	Abundances (Normalized): F8: Sample, A17	Abundances (Normalized): F9: Sample, A17	Abundances (Normalized): F10: Sample, A17	Abundances (Normalized): F2: Sample, WT	Abundances (Normalized): F3: Sample, WT	Abundances (Normalized): F4: Sample, WT	Quan Info	Found in Sample: F5: Sample, A10	Found in Sample: F6: Sample, A10	Found in Sample: F7: Sample, A10	Found in Sample: F8: Sample, A17	Found in Sample: F9: Sample, A17	Found in Sample: F10: Sample, A17	Found in Sample: F2: Sample, WT	Found in Sample: F3: Sample, WT	Found in Sample: F4: Sample, WT	Confidence (by Search Engine): Sequest HT	m/z [Da] (by Search Engine): Sequest HT	XCorr (by Search Engine): Sequest HT	Top Apex RT [min]	Sequence in Protein	Quan Usage
	High	[K].LVVWASDR.[Q]		1	1	19	Q99MR8	Q99MR8 [433-440]	0	945.515	1.422	0.87	1.236	0.229518	0.999997	0.2289	12721068	1.80837e+07	1.46255e+07	27.28	15.62	24.83	12721068	1.02961e+07	1.75408e+07	2.23731e+07	1.66619e+07	1.80837e+07	1.46255e+07	1.61327e+07	9.7249e+06		High	High	High	High	High	High	High	High	High	High	473.261	1.85	30.85	K.LVVWASDR.Q	Used
	High	[K].LVVWASDRQSALSKLR.[Y]	1xCarbamyl [K14]	1	1	1	Q99MR8	Q99MR8 [433-448]	2	1872.05	0.951	100	100				2.23683e+06	2.12802e+06			17.94		2.23683e+06				1.87325e+06	2.41745e+06					High	n/a	n/a	n/a	Peak Found	Peak Found	n/a	n/a	n/a	High	624.686	2.37	40.42	K.LVVWASDRQSALSKLR.Y	Used
	High	[R].IYAEDPDNNFMPGAGPLVHLSTPSADMSTR.[I]	2xOxidation [M11; M27]	1	1	6	Q99MR8	Q99MR8 [382-411]	0	3235.47	100	0.01	1.965					9.08408e+06	4.62288e+06			27.8						9.08408e+06		3.78807e+06	5.64168e+06		n/a	n/a	High	n/a	High	High	n/a	High	High	High	1079.16	2.45	41.34	R.IYAEDPDNNFMPGAGPLVHLSTPSADMSTR.I	Used
	High	[R].QGDEVSVHYDPMIAK.[L]	1xOxidation [M12]	1	1	6	Q99MR8	Q99MR8 [418-432]	0	1704.79	0.673	2.087	1.404			0.806108	7.17519e+06	4.82612e+06	3.43778e+06		66.38	8.9			7.17519e+06		2.90007e+06	8.03134e+06		3.22774e+06	3.66149e+06		High	n/a	High	n/a	Peak Found	High	n/a	High	High	High	568.935	2.05	28.34	R.QGDEVSVHYDPMIAK.L	Used
	High	[K].IIEEAPAPGINPEVR.[R]		1	1	26	Q99MR8	Q99MR8 [281-295]	0	1604.86	1.147	1.415	1.623	0.558432	0.232914	0.059244	23207624	2.6616e+07	1.64025e+07	32.19	8.08	15.17	23207624	1.62455e+07	3.14422e+07	3.01794e+07	2.6616e+07	2.60726e+07	1.42004e+07	1.92253e+07	1.64025e+07		High	High	High	High	High	High	High	High	High	High	802.936	2.58	33.82	K.IIEEAPAPGINPEVR.R	Used
	High	[K].IIEEAPAPGINPEVRR.[K]		1	1	31	Q99MR8	Q99MR8 [281-296]	1	1760.97	0.996	1.072	1.068	0.945633	0.998838	0.959725	2.58662e+07	2.5754e+07	2.41232e+07	63.76	16.94	14.48	46941077	1.13624e+07	2.58662e+07	2.5754e+07	3.21933e+07	2.33132e+07	2.12183e+07	2.82898e+07	2.41232e+07		High	High	High	High	High	High	High	High	High	High	587.66	3.47	29.58	K.IIEEAPAPGINPEVRR.K	Used
	High	[K].LHTQDQFSPFSFSSGR.[R]		1	1	26	Q99MR8	Q99MR8 [524-539]	0	1840.86	1.306	1.509	1.971	0.691772	0.218947	0.0749622	1.90115e+07	2.48368e+07	1.26005e+07	37.4	19.35	32.26	1.90115e+07	1.47934e+07	3.02396e+07	3.06448e+07	2.08563e+07	2.48368e+07	1.26005e+07	1.7785e+07	9.31754e+06		High	High	High	High	High	High	High	High	High	High	920.934	3.5	39.24	K.LHTQDQFSPFSFSSGR.R	Used
	High	[K].LHTQDQFSPFSFSSGRR.[L]		1	1	8	Q99MR8	Q99MR8 [524-540]	1	1996.96																						No Quan Values	High	n/a	High	n/a	High	High	Medium	n/a	n/a	High	499.996	3.03		K.LHTQDQFSPFSFSSGRR.L	Not Used
	High	[R].IKKVFFSEGAQANR.[H]	2xCarbamyl [K2; K3]	1	1	4	Q99MR8	Q99MR8 [690-703]	2	1680.88	0.712	1.023	0.728			0.910941	1.44123e+06	1.02581e+06	1.40934e+06		8.43	56.41			1.44123e+06		1.0889e+06	966380	2.23229e+06	1.40934e+06	627208		n/a	n/a	High	n/a	Peak Found	Peak Found	High	High	Peak Found	High	840.944	1.92	36.96	R.IKKVFFSEGAQANR.H	Used
	High	[K].IGYPVMIKAVR.[G]	1xCarbamyl [K8]; 1xOxidation [M6]	1	1	8	Q99MR8	Q99MR8 [194-204]	1	1305.73	2.08	0.935	1.946		0.968121		2.92398e+06	6.08329e+06	3.12668e+06	70		12.73		1.69949e+06	5.03071e+06			6.08329e+06	3.12668e+06	3.71458e+06	2.91553e+06		n/a	Peak Found	High	n/a	High	High	Peak Found	High	High	High	653.371	1.29	36.56	K.IGYPVMIKAVR.G	Used
	High	[K].IGYPVMIKAVR.[G]	1xCarbamyl [K8]	1	1	7	Q99MR8	Q99MR8 [194-204]	1	1289.74	1.091	1.29	1.407	0.867983	0.402937	0.252512	2.20672e+06	2.40851e+06	1.71128e+06	9.87	21.59	16.69	2366437		2.05779e+06	2.80909e+06	2.06505e+06		1.92666e+06	1.51998e+06			High	n/a	High	High	High	n/a	High	High	n/a	High	645.374	1.59	40.97	K.IGYPVMIKAVR.G	Used
	High	[K].IPLSQEEIPLQGHAFEAR.[I]		1	1	13	Q99MR8	Q99MR8 [364-381]	0	2035.06	1.04	1.273	1.324	0.985575	0.555989	0.470763	4.70166e+06	4.89064e+06	3.69426e+06	29	20.44	29.89	3.06938e+06	4.70166e+06	5.62789e+06	5.29764e+06	4.89064e+06	3.51596e+06	3.69426e+06	4.37108e+06	2.33629e+06		High	High	High	High	High	High	High	High	High	High	679.025	3.95	39.08	K.IPLSQEEIPLQGHAFEAR.I	Used
	High	[R].VLGDLSSEDGCTYLK.[S]	1xCarbamidomethyl [C11]	1	1	22	Q99MR8	Q99MR8 [581-595]	0	1656.78	1.162	1.335	1.552	0.655892	0.268245	0.0851569	16213118	1.88437e+07	1.21419e+07	23.34	6.94	36.26	16213118	1.11046e+07	1.78346e+07	1.88437e+07	1.9132e+07	1.68061e+07	1.29489e+07	1.21419e+07	6.06185e+06		High	High	High	High	High	High	High	High	High	High	828.893	2.8	37.59	R.VLGDLSSEDGCTYLK.S	Used
	High	[K].VLIANRGEIACR.[V]	1xCarbamidomethyl [C11]	1	1	20	Q99MR8	Q99MR8 [48-59]	1	1371.75	1.66	1.194	1.982	0.495095	0.997455	0.530797	26970770	4.47611e+07	2.25887e+07	39.56	27.96	52.19	26970770	1.64782e+07	3.79405e+07	4.47611e+07	2.69496e+07	4.73039e+07	4.55294e+07	2.25887e+07	1.75675e+07		High	High	High	High	High	High	High	High	High	High	686.38	2.18	25.15	K.VLIANRGEIACR.V	Used
	High	[K].VFFSEGAQANR.[H]		1	1	39	Q99MR8	Q99MR8 [693-703]	0	1225.6	1.066	1.505	1.604	0.762862	0.259449	0.104732	25215468	2.68763e+07	1.67554e+07	26.09	12.35	14.44	25215468	1.75175e+07	3.00732e+07	2.32451e+07	2.9813e+07	2.68763e+07	1.67554e+07	2.10813e+07	1.63887e+07		High	High	High	High	High	High	High	High	High	High	613.302	2.52	28.06	K.VFFSEGAQANR.H	Used
	High	[R].YCLHQYNIVGLR.[S]	1xCarbamidomethyl [C2]	1	1	26	Q99MR8	Q99MR8 [449-460]	0	1535.78	1.615	1.484	2.397	0.999484	0.149564	0.143843	6.05656e+06	9.78274e+06	4.08069e+06	84.86	19.62	51.01	22837342	6.05656e+06	5.71193e+06	1.12233e+07	9.78274e+06	7.5225e+06	1.5541e+06	5.09916e+06	4.08069e+06		High	High	High	High	High	High	High	High	High	High	512.598	3.73	35.88	R.YCLHQYNIVGLR.S	Used
	High	[K].YVGAGTVEFIMDSR.[H]	1xOxidation [M11]	1	1	6	Q99MR8	Q99MR8 [311-324]	0	1560.74	1.297	1.047	1.358	0.757824			1.97284e+06	2.55803e+06	1.88346e+06	44.65	13.62			1.4227e+06	2.7357e+06		2.3225e+06	2.81745e+06			1.88346e+06		n/a	Peak Found	High	n/a	High	High	High	n/a	High	High	780.872	1.89	39.58	K.YVGAGTVEFIMDSR.H	Used
	High	[K].YLSPVSAEGAQGGTIAPMTGTIEK.[V]	1xOxidation [M18]	1	1	15	Q99MR8	Q99MR8 [632-655]	0	2394.19	0.301	1.339	0.402				8.07801e+06	2.42868e+06	6.03426e+06		21.81				8.07801e+06	2.07894e+06	2.83726e+06				6.03426e+06		n/a	n/a	High	Medium	High	High	High	High	High	High	1197.6	2.55	36.21	K.YLSPVSAEGAQGGTIAPMTGTIEK.V	Used
	High	[K].YLSPVSAEGAQGGTIAPMTGTIEK.[V]	1xCarbamyl [K24]	1	1	9	Q99MR8	Q99MR8 [632-655]	0	2421.2																						No Quan Values	n/a	Medium	High	Medium	n/a	High	Medium	High	n/a	High	1211.1	1.23		K.YLSPVSAEGAQGGTIAPMTGTIEK.V	Not Used
	High	[R].SNVDFLLR.[L]		1	1	36	Q99MR8	Q99MR8 [461-468]	0	963.526	1.186	1.222	1.449	0.261377	0.423443	0.0479384	40859252	4.84448e+07	3.34308e+07	24.61	0.69	6.59	40859252	2.95598e+07	4.90906e+07	4.89634e+07	4.8331e+07	4.84448e+07	3.34308e+07	3.49242e+07	3.06408e+07		High	High	High	High	High	High	High	High	High	High	482.266	2.47	38.23	R.SNVDFLLR.L	Used
	High	[R].RLNISYTR.[N]		1	1	21	Q99MR8	Q99MR8 [540-547]	1	1022.57	1.608	1.065	1.714	0.154295	0.418188	0.0285545	63497816	1.02129e+08	5.96e+07	15.97	8.39	35.27	63497816	6.14669e+07	8.14358e+07	1.02129e+08	1.16956e+08	1.00875e+08	7.02573e+07	5.96e+07	3.3063e+07		High	High	High	High	High	High	High	High	High	High	511.791	2.67	21.82	R.RLNISYTR.N	Used
	High	[R].SEREFQEQLESAR.[R]		1	1	6	Q99MR8	Q99MR8 [216-228]	1	1608.76																						No Quan Values	n/a	High	n/a	n/a	High	High	High	n/a	n/a	High	804.885	2.26		R.SEREFQEQLESAR.R	Not Used
	High	[R].SEREFQEQLESARR.[E]		1	1	28	Q99MR8	Q99MR8 [216-229]	2	1764.86	1.169	1.141	1.333	0.784954	0.400943	0.176257	39530756	4.61966e+07	3.46567e+07	23.35	1.06	47.52	39530756	2.88295e+07	4.66016e+07	4.67034e+07	4.57284e+07	4.61966e+07	3.47736e+07	3.46567e+07	1.2295e+07		High	High	High	High	High	High	High	High	High	High	588.959	5.36	25.09	R.SEREFQEQLESARR.E	Used
	High	[R].EFQEQLESARR.[E]		1	1	16	Q99MR8	Q99MR8 [219-229]	1	1392.69																						No Quan Values	High	High	High	High	High	High	High	High	High	High	464.9	1.94		R.EFQEQLESARR.E	Not Used
	High	[R].HAPLVEFEEEESDK.[-]		1	1	27	Q99MR8	Q99MR8 [704-717]	0	1658.75	1.016	1.45	1.472	0.994942	0.701847	0.647363	8.5597e+06	8.69403e+06	5.90464e+06	25.78	25.14	41.65	10125232	5.93802e+06	8.5597e+06	6.16058e+06	1.03566e+07	8.69403e+06	1.00198e+07	5.90464e+06	4.56104e+06		High	High	High	High	High	High	High	High	High	High	829.882	2.39	31.41	R.HAPLVEFEEEESDK.-	Used
	High	[R].HAPLVEFEEEESDK.[-]	1xCarbamyl [K14]	1	1	7	Q99MR8	Q99MR8 [704-717]	0	1701.76	1.213	1.559	1.89	0.470695	0.0470079	0.0112237	3.12005e+06	3.784e+06	2.00186e+06	16.6	19.91	9.2	3.45898e+06	2.47295e+06	3.12005e+06	2.79668e+06	3.784e+06	4.18544e+06	2.12579e+06	2.00186e+06	1.76958e+06		Peak Found	Medium	Peak Found	High	Medium	Peak Found	Peak Found	High	High	High	851.382	2.23	37.65	R.HAPLVEFEEEESDK.-	Used
	High	[R].HQKIIEEAPAPGINPEVR.[R]	1xCarbamyl [K3]	1	1	18	Q99MR8	Q99MR8 [278-295]	1	2041.08	1.571	0.877	1.379	0.412236	0.98019	0.270639	4.44526e+06	6.98348e+06	5.06594e+06	9.93	11.73	41.14	4.14344e+06		4.76907e+06	6.98348e+06	7.25276e+06	5.783e+06	5.06594e+06	6.02351e+06	2.44024e+06		High	High	High	High	High	High	High	High	High	High	681.033	3.12	34.1	R.HQKIIEEAPAPGINPEVR.R	Used
	High	[R].IAAGEKIPLSQEEIPLQGHAFEAR.[I]		1	1	34	Q99MR8	Q99MR8 [358-381]	1	2604.38	1.215	1.386	1.683	0.538587	0.312554	0.0765279	63289572	7.68726e+07	4.56732e+07	37	12.51	14	63289572	4.31236e+07	9.17674e+07	7.68726e+07	7.05176e+07	8.99274e+07	3.98659e+07	5.27515e+07	4.56732e+07		High	High	High	High	High	High	High	High	High	High	868.798	5.53	38.95	R.IAAGEKIPLSQEEIPLQGHAFEAR.I	Used
	High	[R].IAAGEKIPLSQEEIPLQGHAFEAR.[I]	1xCarbamyl [K6]	1	1	23	Q99MR8	Q99MR8 [358-381]	1	2647.38	1.086	1.329	1.443	0.463446	0.626356	0.145466	26799394	2.91024e+07	2.01658e+07	34.54	14.96	24.23	26799394	1.52307e+07	3.18035e+07	2.91024e+07	2.86244e+07	3.70374e+07	2.01658e+07	2.34438e+07	1.42271e+07		High	High	High	High	High	High	High	High	High	High	883.133	4.51	42.7	R.IAAGEKIPLSQEEIPLQGHAFEAR.I	Used
	High	[K].KVFFSEGAQANR.[H]		1	1	6	Q99MR8	Q99MR8 [692-703]	1	1353.69	100	0.01	3.333					6.13629e+06	1.84093e+06			8.95				6.13629e+06			1.61211e+06	1.84093e+06	1.92121e+06		n/a	n/a	n/a	Peak Found	n/a	High	Peak Found	High	High	High	677.35	2.11	24.97	K.KVFFSEGAQANR.H	Used
	High	[K].KVFFSEGAQANR.[H]	1xCarbamyl [K1]	1	1	10	Q99MR8	Q99MR8 [692-703]	1	1396.7																						No Quan Values	n/a	High	High	High	n/a	High	High	High	n/a	High	698.852	2.79		K.KVFFSEGAQANR.H	Not Used
	High	[K].ESVCQAALGLILK.[E]	1xCarbamidomethyl [C4]	1	1	11	Q99MR8	Q99MR8 [502-514]	0	1401.78	1.19	0.865	1.029	0.570311	0.999279	0.550545	6.91476e+06	8.23088e+06	7.99541e+06	10.19	27.01	30.65	7.8545e+06	6.43884e+06	6.91476e+06	1.17007e+07	7.02557e+06	8.23088e+06	9.00236e+06	7.99541e+06	4.7503e+06		High	High	High	High	High	Peak Found	High	High	High	High	701.392	3.04	52.47	K.ESVCQAALGLILK.E	Used
	High	[K].VFVKAGDR.[V]	1xCarbamyl [K4]	1	1	14	Q99MR8	Q99MR8 [656-663]	1	934.51																						No Quan Values	n/a	High	High	High	High	High	High	High	High	High	467.759	1.58		K.VFVKAGDR.V	Not Used
	High	[R].KLGEAAVR.[A]	1xCarbamyl [K1]	1	1	16	Q99MR8	Q99MR8 [297-304]	1	886.51	1.357	0.637	0.865	0.995703	0.82851	0.866912	1.44205e+07	1.95719e+07	2.26319e+07	52.14	25.77	7.01	32573666	1.40071e+07	1.44205e+07	2.47656e+07	1.95719e+07	1.46344e+07	2.37824e+07	2.15371e+07			High	High	High	High	High	High	High	High	High	High	443.759	1.43	20.03	R.KLGEAAVR.A	Used
	High	[R].LNISYTR.[N]		1	1	17	Q99MR8	Q99MR8 [541-547]	0	866.473																						No Quan Values	High	High	High	High	High	High	High	High	High	High	433.74	1.64		R.LNISYTR.N	Not Used
	High	[K].VFVKAGDRVK.[A]	1xCarbamyl [K4]	1	1	12	Q99MR8	Q99MR8 [656-665]	2	1161.67																						No Quan Values	High	n/a	High	High	High	High	High	High	High	High	581.341	1.73		K.VFVKAGDRVK.A	Not Used
	High	[K].IGYPVMIK.[A]	1xOxidation [M6]	1	1	10	Q99MR8	Q99MR8 [194-201]	0	936.522	1.765	0.724	1.278	0.35721	0.660222	0.775507	8.04016e+06	1.41892e+07	1.11012e+07	32.34	43.02	22.88		6.37032e+06	1.01477e+07		1.03639e+07	1.94264e+07		9.42933e+06	1.30696e+07		n/a	Peak Found	High	n/a	High	High	High	High	High	High	468.765	1.42	30.6	K.IGYPVMIK.A	Used
	High	[R].QSALSKLR.[Y]	1xCarbamyl [K6]	1	1	3	Q99MR8	Q99MR8 [441-448]	1	945.548																						No Quan Values	n/a	n/a	n/a	High	n/a	n/a	High	n/a	High	High	473.277	2.21		R.QSALSKLR.Y	Not Used
	High	[K].SFNDDAMLIEK.[F]	1xOxidation [M7]	1	1	1	Q99MR8	Q99MR8 [234-244]	0	1298.59	1.04	0.955	0.993	0.986891	0.983428	0.92903	1.75954e+06	1.82923e+06	1.84214e+06	74.24	43.19	49.81	982048		3.15258e+06	1.27393e+06	1.82923e+06	2.99408e+06	855634	1.84214e+06	2.61572e+06		Peak Found	n/a	High	Peak Found	Peak Found	Peak Found	Peak Found	Peak Found	Peak Found	High	649.8	0.83	32.52	K.SFNDDAMLIEK.F	Used
	High	[K].IGYPVMIK.[A]		1	1	1	Q99MR8	Q99MR8 [194-201]	0	920.527																						No Quan Values	n/a	n/a	n/a	n/a	n/a	n/a	High	n/a	n/a	High	460.767	1.05		K.IGYPVMIK.A	Not Used
	High	[R].IKKVFFSEGAQANR.[H]	1xCarbamyl [K3]	1	1	1	Q99MR8	Q99MR8 [690-703]	2	1637.88																						No Quan Values	n/a	n/a	n/a	High	n/a	n/a	n/a	n/a	n/a	High	546.631	1.44		R.IKKVFFSEGAQANR.H	Not Used
	High	[K].EKEMTSAFK.[L]	1xCarbamyl [K2]; 1xOxidation [M4]	1	1	1	Q99MR8	Q99MR8 [515-523]	1	1129.52																						No Quan Values	n/a	n/a	n/a	n/a	n/a	n/a	n/a	n/a	High	High	565.263	1.18		K.EKEMTSAFK.L	Not Used
	High	[K].KSFNDDAMLIEK.[F]	2xCarbamyl [K1; K12]	1	1	1	Q99MR8	Q99MR8 [233-244]	1	1496.7	100	0.01	2.187					1.83627e+06	839521								1.83627e+06		839521				n/a	n/a	n/a	n/a	High	n/a	Peak Found	n/a	n/a	High	748.856	1.11	34.45	K.KSFNDDAMLIEK.F	Used
	High	[K].DQSDQCLREHAGK.[I]	1xCarbamidomethyl [C6]	1	1	2	Q99MR8	Q99MR8 [181-193]	1	1543.69	1.32	1.663	2.195	0.90635	0.501852	0.738253	7.32123e+06	9.66497e+06	4.40312e+06	52.87	82.15	30.42	7.32123e+06	1.53661e+07	6.02599e+06	1.77596e+07	9.66497e+06	1.77033e+06	4.40312e+06	2.95197e+06	5.56709e+06		Peak Found	Peak Found	Peak Found	High	High	Peak Found	Peak Found	Peak Found	Peak Found	High	515.235	1.06	17.31	K.DQSDQCLREHAGK.I	Used
	High	[R].QGDEVSVHYDPMIAK.[L]	1xCarbamyl [K15]	1	1	5	Q99MR8	Q99MR8 [418-432]	0	1731.8																						No Quan Values	High	High	High	Medium	n/a	n/a	High	n/a	n/a	High	577.938	2.19		R.QGDEVSVHYDPMIAK.L	Not Used
	Medium	[K].SFNDDAMLIEK.[F]	1xCarbamyl [K11]	1	1	2	Q99MR8	Q99MR8 [234-244]	0	1325.6	1.311	1.599	2.096	0.356078	0.136911	0.02174	2.94419e+06	3.86099e+06	1.84174e+06	20.35	30.27	18.49	2.94419e+06	2.12126e+06	3.19049e+06	4.91486e+06	3.86099e+06	2.61797e+06	1.97957e+06	1.84174e+06	1.36959e+06		Peak Found	Peak Found	Peak Found	Peak Found	Medium	Peak Found	Peak Found	High	Peak Found	High	663.306	0.9	33.62	K.SFNDDAMLIEK.F	Used
	Medium	[K].IGYPVMIK.[A]	1xCarbamyl [K8]	1	1	11	Q99MR8	Q99MR8 [194-201]	0	963.533	0.821	1.652	1.356	0.874766	0.487458	0.709435	7.14409e+06	5.86371e+06	4.32347e+06	69.6	56.88	34.5		4.16781e+06	1.22458e+07	9.89327e+06	5.86371e+06	2.85884e+06	4.32347e+06	5.02125e+06	2.41041e+06		High	High	High	High	High	Peak Found	Medium	High	Peak Found	High	482.27	1.39	31.26	K.IGYPVMIK.A	Used
	Medium	[R].RKLGEAAVR.[A]	1xCarbamyl [K2]	1	1	3	Q99MR8	Q99MR8 [296-304]	2	1042.61	1.749	100	100	0.622113			1.80653e+06	3.15937e+06		56.47	62.11		4315266	1.80653e+06	1.71598e+06	5.06119e+06	1.97218e+06						High	Peak Found	Peak Found	Peak Found	Medium	n/a	High	n/a	n/a	High	521.809	1.52	19.53	R.RKLGEAAVR.A	Used
High	P13541	Myosin-3 OS=Mus musculus OX=10090 GN=Myh3 PE=2 SV=2	Myh3	1173.27	0.891	2.023	1.802	-0.17	1.02	0.85	0.99812	0.981403	0.991244	1.74796e+08	1.55718e+08	8.6416e+07	74.14	60.65	148.32	53	116	77	699	1940	223.7	5.81	17883	ENSMUSG00000020908	mmu:17883; P13541; Q3V183; Q5SUD4	9.62183e+07	4.2598e+08	1.74796e+08	1.12612e+08	3.46053e+08	1.55718e+08	1.19737e+09	8.6416e+07	4.09494e+07	High	High	High	High	High	High	High	High	High
	Confidence	Annotated Sequence	Modifications	# Protein Groups	# Proteins	# PSMs	Master Protein Accessions	Positions in Master Proteins	# Missed Cleavages	Theo. MH+ [Da]	Abundance Ratio: (A17) / (A10)	Abundance Ratio: (A10) / (WT)	Abundance Ratio: (A17) / (WT)	Abundance Ratio P-Value: (A17) / (A10)	Abundance Ratio P-Value: (A10) / (WT)	Abundance Ratio P-Value: (A17) / (WT)	Abundances (Grouped): A10	Abundances (Grouped): A17	Abundances (Grouped): WT	Abundances (Grouped) CV [%]: A10	Abundances (Grouped) CV [%]: A17	Abundances (Grouped) CV [%]: WT	Abundances (Normalized): F5: Sample, A10	Abundances (Normalized): F6: Sample, A10	Abundances (Normalized): F7: Sample, A10	Abundances (Normalized): F8: Sample, A17	Abundances (Normalized): F9: Sample, A17	Abundances (Normalized): F10: Sample, A17	Abundances (Normalized): F2: Sample, WT	Abundances (Normalized): F3: Sample, WT	Abundances (Normalized): F4: Sample, WT	Quan Info	Found in Sample: F5: Sample, A10	Found in Sample: F6: Sample, A10	Found in Sample: F7: Sample, A10	Found in Sample: F8: Sample, A17	Found in Sample: F9: Sample, A17	Found in Sample: F10: Sample, A17	Found in Sample: F2: Sample, WT	Found in Sample: F3: Sample, WT	Found in Sample: F4: Sample, WT	Confidence (by Search Engine): Sequest HT	m/z [Da] (by Search Engine): Sequest HT	XCorr (by Search Engine): Sequest HT	Top Apex RT [min]	Sequence in Protein	Quan Usage
	High	[-].MSSDTEMEVFGIAAPFLR.[K]	1xMet-loss+Acetyl [N-Term]	1	1	5	P13541	P13541 [1-18]	0	1911.92	1.605	1.006	1.614	0.878708	0.762431	0.980994	345989	555277	344000	61.71	52.1	122.17		552326	216735		817325	377245	2.6587e+06	306194	344000		n/a	High	Peak Found	n/a	Peak Found	Peak Found	High	Peak Found	Peak Found	High	956.461	4.6	67.08	-.MSSDTEMEVFGIAAPFLR.K	Used
	High	[-].MSSDTEMEVFGIAAPFLR.[K]	1xOxidation [M7]; 1xMet-loss+Acetyl [N-Term]	1	1	13	P13541	P13541 [1-18]	0	1927.91	0.883	1.589	1.404	0.758661	0.981568	0.597326	1.82469e+06	1.6117e+06	1.14818e+06	37.64	62.69	111.18		2.39686e+06	1.38911e+06	348710	1.77446e+06	1.6117e+06	7.30651e+06	1.14331e+06	1.14818e+06		n/a	High	Peak Found	Peak Found	High	High	High	High	High	High	964.458	3.92	63.14	-.MSSDTEMEVFGIAAPFLR.K	Used
	High	[K].MKGTLEDQIISANPLLEAFGNAK.[T]	1xOxidation [M1]	1	1	2	P13541	P13541 [213-235]	1	2476.28	0.792	100	100				1.59645e+06	1.26447e+06						1.59645e+06			1.26447e+06						n/a	High	n/a	n/a	High	n/a	n/a	n/a	n/a	High	826.096	4	55.35	K.MKGTLEDQIISANPLLEAFGNAK.T	Used
	High	[K].NKDPLNETVVGLYQK.[S]		4	5	5	Q5SX40; P13541; Q5SX39; Q91Z83	Q5SX40 [600-614]; P13541 [598-612]; Q5SX39 [600-614]; Q91Z83 [597-611]	1	1717.91		0.01	0.01						3.2003e+06										3.2003e+06			Shared	n/a	High	n/a	n/a	n/a	n/a	High	n/a	n/a	High	859.459	2.86	35.13	K.NKDPLNETVVGLYQK.S	Used
	High	[K].NKDPLNETVVGLYQK.[S]	1xCarbamyl [K2]	4	5	1	Q5SX40; P13541; Q5SX39; Q91Z83	Q5SX40 [600-614]; P13541 [598-612]; Q5SX39 [600-614]; Q91Z83 [597-611]	1	1760.92		0.01	0.01						2.93979e+06										2.93979e+06			Shared	n/a	n/a	n/a	n/a	n/a	n/a	High	n/a	n/a	High	880.963	2.05	41.15	K.NKDPLNETVVGLYQK.S	Used
	High	[K].NKDPLNETVVGLYQKSSNR.[L]	1xCarbamyl [K15]	1	1	1	P13541	P13541 [598-616]	2	2205.13		0.01	0.01						1.39995e+06										1.39995e+06				n/a	n/a	n/a	n/a	n/a	n/a	High	n/a	n/a	High	735.714	1.93	39.05	K.NKDPLNETVVGLYQKSSNR.L	Used
	High	[K].NALAHALQSSR.[H]		2	3	2	P13541; P13542	P13541 [1328-1338]; P13542 [1330-1340]	0	1167.62																						No Quan Values	n/a	n/a	n/a	n/a	n/a	n/a	High	n/a	n/a	High	584.315	3.13		K.NALAHALQSSR.H	Not Used
	High	[K].NAYEEALDQLETVKR.[E]		1	1	5	P13541	P13541 [1487-1501]	1	1778.89	0.939	1.234	1.159				3.22175e+06	3.02416e+06	2.6098e+06			117.53		3.22175e+06			3.02416e+06		8.5926e+06	792663			n/a	High	High	n/a	High	n/a	High	Peak Found	n/a	High	889.949	3.77	41.41	K.NAYEEALDQLETVKR.E	Used
	High	[R].NFDKVLAEWK.[TQ]		2	2	4	P13541; Q5SX39	P13541 [1449-1458]; Q5SX39 [1452-1461]	1	1249.66	1.884	1.031	1.943		0.999776		1.86634e+06	3.51571e+06	1.80986e+06	105.03		117.33	717196	4.85674e+06			3.51571e+06		5.93074e+06		552305	Shared	Peak Found	Peak Found	n/a	n/a	High	n/a	High	n/a	Peak Found	High	625.332	2.57	39.1	R.NFDKVLAEWK.T	Used
	High	[R].NFDKVLAEWK.[TQ]	1xCarbamyl [K4]	2	2	2	P13541; Q5SX39	P13541 [1449-1458]; Q5SX39 [1452-1461]	1	1292.66	0.01	0.483	0.01				2.20698e+06		4.56704e+06					2.20698e+06					4.56704e+06			Shared	n/a	Peak Found	n/a	n/a	n/a	n/a	High	n/a	n/a	High	646.836	2.29	44.72	R.NFDKVLAEWK.T	Used
	High	[K].NLEQEIADLTEQIAENGK.[S]		1	1	1	P13541	P13541 [1505-1522]	0	2014.99	0.912	0.581	0.53				541675	494202	932821					541675			494202		932821				n/a	Peak Found	n/a	n/a	Peak Found	n/a	High	n/a	n/a	High	672.337	2.73	61.66	K.NLEQEIADLTEQIAENGK.S	Used
	High	[K].LYDQHLGK.[S]		2	2	2	P13541; P13542	P13541 [553-560]; P13542 [555-562]	0	973.51	0.972	0.218	0.211	0.977139			1.81095e+06	1.7597e+06	8.32589e+06	45.75	12.85		1.17492e+06	2.96491e+06	1.81095e+06	1.52724e+06	1.97819e+06	1.7597e+06	8.32589e+06			Shared	Peak Found	Peak Found	Peak Found	Peak Found	Peak Found	Peak Found	High	n/a	n/a	High	487.259	1.81	19.39	K.LYDQHLGK.S	Used
	High	[K].QREEQAEPDGTEVADK.[AT]		4	4	7	Q5SX40; P13541; Q5SX39; P13542	Q5SX40 [371-386]; P13541 [369-384]; Q5SX39 [371-386]; P13542 [371-386]	1	1801.82		0.01	0.01						784206										784206			Shared	n/a	High	n/a	n/a	High	High	High	n/a	n/a	High	601.278	4.23	18.7	K.QREEQAEPDGTEVADK.T	Used
	High	[R].QLEEENKAKNALAHALQSSR.[H]	1xCarbamyl [K]	1	1	6	P13541	P13541 [1319-1338]	2	2280.17		0.01	0.01						6.32551e+06										6.32551e+06				n/a	n/a	n/a	n/a	n/a	n/a	High	n/a	n/a	High	760.727	3.34	37.7	R.QLEEENKAKNALAHALQSSR.H	Used
	High	[R].QLEEKESIVSQLSR.[S]		1	1	7	P13541	P13541 [1291-1304]	1	1645.88	0.519	0.176	0.091	0.438985			3.47093e+06	1.80113e+06	1.97205e+07	56.83	8.35			5.31383e+06	2.26717e+06		1.91087e+06	1.6977e+06	1.97205e+07				n/a	High	High	n/a	Peak Found	Peak Found	High	n/a	n/a	High	823.442	2.52	31.4	R.QLEEKESIVSQLSR.S	Used
	High	[R].QLEEKESIVSQLSR.[S]	1xCarbamyl [K5]	1	1	9	P13541	P13541 [1291-1304]	1	1688.88	0.766	0.826	0.633				5.2557e+06	4.02547e+06	6.3599e+06			114.35		5.2557e+06			4.02547e+06		1.95475e+07	2.06923e+06			n/a	High	n/a	n/a	High	High	High	Peak Found	n/a	High	844.944	2.81	41.54	R.QLEEKESIVSQLSR.S	Used
	High	[R].RDLEEATLQHEATVATLR.[K]		1	1	1	P13541	P13541 [1177-1194]	1	2053.07		0.01	0.01						2.66311e+06										2.66311e+06				n/a	n/a	n/a	n/a	n/a	n/a	High	n/a	n/a	High	685.028	3.35	34.04	R.RDLEEATLQHEATVATLR.K	Used
	High	[R].NTESVKGLR.[K]	1xCarbamyl [K6]	1	1	2	P13541	P13541 [1834-1842]	1	1046.56																						No Quan Values	n/a	n/a	n/a	n/a	n/a	n/a	High	n/a	n/a	High	523.783	2.38		R.NTESVKGLR.K	Not Used
	High	[K].NLTEELAGLDETIAKLTR.[E]	1xCarbamyl [K15]	1	1	11	P13541	P13541 [978-995]	1	2030.08	0.918	1.771	1.625	0.996009	0.987644	0.997665	786980	722180	444478	103.25	72.94	141.23	309031	2.88458e+06	786980	593744	2.08646e+06	722180	6.03098e+06	444478	401933		Peak Found	High	High	High	High	High	High	Peak Found	Peak Found	High	1015.54	2.39	67.05	K.NLTEELAGLDETIAKLTR.E	Used
	High	[R].QAAETIKHLR.[S]		1	1	2	P13541	P13541 [1636-1645]	1	1166.66		0.01	0.01						3.64571e+06										3.64571e+06				n/a	n/a	n/a	n/a	n/a	n/a	High	n/a	n/a	High	389.56	2.79	18.85	R.QAAETIKHLR.S	Used
	High	[R].QAEEADEQANAHLTK.[F]		1	1	19	P13541	P13541 [1882-1896]	0	1654.77	0.973	1.31	1.275	0.978642	0.973489	0.999708	4.60423e+06	4.48041e+06	3.51453e+06	76.61	69.41	137.72	1.73181e+06	9.90976e+06	4.60423e+06	2.82814e+06	1.07476e+07	4.48041e+06	3.04776e+07	3.51453e+06	1.35432e+06		High	High	High	High	High	High	High	High	High	High	552.26	4.2	18.97	R.QAEEADEQANAHLTK.F	Used
	High	[R].QAEEADEQANAHLTKFR.[K]	1xCarbamyl [K15]	1	1	3	P13541	P13541 [1882-1898]	1	2000.94	0.01	0.331	0.01				3.98366e+06		1.20456e+07					3.98366e+06					1.20456e+07				n/a	Peak Found	n/a	n/a	n/a	n/a	High	n/a	n/a	High	1000.97	2.95	28.35	R.QAEEADEQANAHLTKFR.K	Used
	High	[K].QAFTQQIEELKR.[Q]		3	3	3	Q5SX40; P13541; Q5SX39	Q5SX40 [1313-1324]; P13541 [1307-1318]; Q5SX39 [1310-1321]	1	1490.8																						No Quan Values	n/a	High	n/a	n/a	High	n/a	High	n/a	n/a	High	497.603	2.54		K.QAFTQQIEELKR.Q	Not Used
	High	[R].LLAHLYATFATTDADGGK.[K]		1	1	1	P13541	P13541 [617-634]	0	1864.94		0.01	0.01						2.13294e+06										2.13294e+06				n/a	n/a	n/a	n/a	n/a	n/a	High	n/a	n/a	High	622.319	2.84	42.01	R.LLAHLYATFATTDADGGK.K	Used
	High	[R].IEELEEEIEAERATR.[A]		1	1	9	P13541	P13541 [1116-1130]	1	1816.89	1.113	0.16	0.177	0.936119			2.39662e+06	2.66651e+06	1.50237e+07	41.36	4.9			3.23914e+06	1.77325e+06		2.5756e+06	2.76063e+06	1.50237e+07				n/a	High	Peak Found	n/a	High	High	High	n/a	n/a	High	606.303	3.21	34.37	R.IEELEEEIEAERATR.A	Used
	High	[K].LKNAYEEALDQLETVKR.[E]		1	1	3	P13541	P13541 [1485-1501]	2	2020.07		0.01	0.01						2.34498e+06										2.34498e+06				n/a	n/a	n/a	n/a	High	n/a	High	n/a	n/a	High	505.773	3.13	40.57	K.LKNAYEEALDQLETVKR.E	Used
	High	[K].LKNAYEEALDQLETVKR.[E]	1xCarbamyl [K2]	1	1	2	P13541	P13541 [1485-1501]	2	2063.08	100	0.01	0.967			0.961924		1.96579e+06	2.0337e+06		12.34	78.35				1.80115e+06	2.14548e+06		3.79608e+06	1.08952e+06			n/a	n/a	n/a	Peak Found	Peak Found	n/a	High	Peak Found	n/a	High	688.365	3.13	44.23	K.LKNAYEEALDQLETVKR.E	Used
	High	[R].INQQLDTKLPR.[Q]	1xCarbamyl [K8]	1	1	2	P13541	P13541 [444-454]	1	1368.76																						No Quan Values	n/a	n/a	n/a	n/a	n/a	n/a	High	n/a	n/a	High	684.884	1.89		R.INQQLDTKLPR.Q	Not Used
	High	[R].INQQLDTKLPR.[Q]		1	1	18	P13541	P13541 [444-454]	1	1325.75	0.01	0.908	0.01				1.13214e+07		1.24619e+07						1.13214e+07				1.24619e+07				High	High	Peak Found	n/a	High	High	High	Medium	Medium	High	663.381	2.23	25.34	R.INQQLDTKLPR.Q	Used
	High	[R].ILYGDFKQR.[Y]		2	2	1	P13541; P13542	P13541 [714-722]; P13542 [716-724]	1	1139.62																						No Quan Values	n/a	High	n/a	n/a	n/a	n/a	n/a	n/a	n/a	High	380.545	1.41		R.ILYGDFKQR.Y	Not Used
	High	[R].ILYGDFKQR.[Y]	1xCarbamyl [K7]	2	2	10	P13541; P13542	P13541 [714-722]; P13542 [716-724]	1	1182.63	1.22	0.554	0.676	0.983701	0.914415	0.845556	2.44684e+06	2.98571e+06	4.41823e+06	62.96	34.65	117.94	2142190	6.21206e+06	2.44684e+06	1.90695e+06	3.94789e+06	2.98571e+06	1.46822e+07	1.32955e+06		Shared	High	High	High	Peak Found	High	High	High	Peak Found	n/a	High	591.817	1.68	33.37	R.ILYGDFKQR.Y	Used
	High	[R].LQTEAGELSR.[Q]		1	1	9	P13541	P13541 [1281-1290]	0	1103.57	1.526	0.321	0.49	0.526133			17757878	2.7098e+07	5.52823e+07	30.3	19.63		17757878	2.89679e+07	1.76547e+07	2.7098e+07	3.18506e+07	2.13563e+07	5.52823e+07				Peak Found	High	Peak Found	Peak Found	High	Peak Found	High	n/a	n/a	High	552.288	2.48	23.08	R.LQTEAGELSR.Q	Used
	High	[R].IQLELTQVKSEIDRK.[I]	1xCarbamyl [K9]	1	1	3	P13541	P13541 [1562-1576]	2	1843.03	0.755	0.257	0.194	0.55205			3.55208e+06	2.68308e+06	1.38213e+07	28.99	14.15			4.37293e+06	2.88531e+06		2.96649e+06	2.42675e+06	1.38213e+07				n/a	Peak Found	Peak Found	n/a	High	Peak Found	High	n/a	n/a	High	615.014	3.35	41.38	R.IQLELTQVKSEIDRK.I	Used
	High	[R].IQLELTQVKSEIDRK.[I]		1	1	3	P13541	P13541 [1562-1576]	2	1800.02	1.42	1.475	2.095				2.66927e+06	3.7903e+06	1.80907e+06			108.16		2.66927e+06			3.7903e+06		9.931e+06	1.51087e+06	1.80907e+06		n/a	Peak Found	n/a	n/a	Peak Found	High	High	Peak Found	Peak Found	High	600.679	3.47	34.6	R.IQLELTQVKSEIDRK.I	Used
	High	[R].IQLELTQVKSEIDR.[K]		1	1	7	P13541	P13541 [1562-1575]	1	1671.93	0.434	0.368	0.16				4.24631e+06	1.84108e+06	1.15352e+07		63.88			4.24631e+06			2.99567e+06	1.13149e+06	1.15352e+07				n/a	Peak Found	n/a	n/a	High	Peak Found	High	High	n/a	High	557.981	4.08	38.08	R.IQLELTQVKSEIDR.K	Used
	High	[R].LQDLVDKLQVK.[V]		1	1	17	P13541	P13541 [1865-1875]	1	1298.77	0.904	1.529	1.383	0.967016	0.912806	0.985559	5.24073e+06	4.73855e+06	3.42702e+06	79.65	86.24	136.09	2.72465e+06	1.37096e+07	5.24073e+06	1.6166e+06	1.18063e+07	4.73855e+06	2.39367e+07	3.42702e+06	663577		High	High	High	Peak Found	High	High	High	High	Peak Found	High	649.888	2.79	33.92	R.LQDLVDKLQVK.V	Used
	High	[R].LQDLVDKLQVK.[V]	1xCarbamyl [K7]	1	1	4	P13541	P13541 [1865-1875]	1	1341.77	0.888	0.769	0.683	0.992355	0.963705	0.925863	3.05742e+06	2.71425e+06	3.97563e+06	52.18	54.99	113.09		4.50325e+06	2.07579e+06		4.09174e+06	1.8005e+06	1.19161e+07	1.32641e+06			n/a	Peak Found	Peak Found	n/a	High	Peak Found	High	Peak Found	n/a	High	671.39	2.12	41.41	R.LQDLVDKLQVK.V	Used
	High	[R].LQDLVDKLQVKVK.[S]	1xCarbamyl [K]	1	1	5	P13541	P13541 [1865-1877]	2	1568.94	0.98	0.244	0.239				2.56363e+06	2.51261e+06	1.04984e+07					2.56363e+06			2.51261e+06		1.04984e+07				n/a	High	n/a	n/a	Peak Found	n/a	High	n/a	n/a	High	784.972	1.75	38.67	R.LQDLVDKLQVKVK.S	Used
	High	[R].LQDSEEQVEAVNAK.[C]		1	1	13	P13541	P13541 [1398-1411]	0	1559.75	1.425	0.287	0.409	0.634118			6.13765e+06	8.74808e+06	2.13905e+07	28.61	38.4			7.53539e+06	4.99918e+06		1.1558e+07	6.62132e+06	2.13905e+07				High	High	High	n/a	High	High	High	n/a	n/a	High	780.381	3.51	24.54	R.LQDSEEQVEAVNAK.C	Used
	High	[R].IQLELTQVKSEIDR.[K]	1xCarbamyl [K9]	1	1	3	P13541	P13541 [1562-1575]	1	1714.93		0.01	0.01						3.74649e+06										3.74649e+06				n/a	n/a	n/a	n/a	n/a	n/a	High	n/a	n/a	High	857.971	2.29	45.03	R.IQLELTQVKSEIDR.K	Used
	High	[R].IQLELTQVK.[S]		1	1	17	P13541	P13541 [1562-1570]	0	1071.64	0.775	1.131	0.877	0.943163	0.957331	0.998878	5.40002e+06	4.18559e+06	4.77349e+06	71.78	69.82	125.9	4456100	1.53359e+07	5.40002e+06	3.41933e+06	1.14589e+07	4.18559e+06	2.716e+07	4.77349e+06	1.41459e+06		High	High	High	High	High	High	High	High	High	High	536.324	2.4	34.65	R.IQLELTQVK.S	Used
	High	[R].VKVGNEYVTK.[G]	1xCarbamyl [K2]	5	6	9	Q5SX40; P13541; Q5SX39; Q91Z83; P13542	Q5SX40 [407-416]; P13541 [405-414]; Q5SX39 [407-416]; Q91Z83 [404-413]; P13542 [407-416]	1	1179.64	0.95	0.234	0.223				7.38217e+06	7.01555e+06	3.15022e+07	64.4				1.20672e+07	4.51607e+06		7.01555e+06		3.15022e+07			Shared	n/a	High	Peak Found	n/a	High	High	High	n/a	n/a	High	590.322	2.42	24.4	R.VKVGNEYVTK.G	Used
	High	[R].VKVGNEYVTK.[G]		5	6	12	Q5SX40; P13541; Q5SX39; Q91Z83; P13542	Q5SX40 [407-416]; P13541 [405-414]; Q5SX39 [407-416]; Q91Z83 [404-413]; P13542 [407-416]	1	1136.63	1.112	0.126	0.141	0.988994			3.38757e+06	3.76855e+06	2.67938e+07	69.96	45.53		2810338	9.36474e+06	3.38757e+06	3.70047e+06	7.72873e+06	3.76855e+06	2.67938e+07			Shared	Medium	High	Medium	Peak Found	High	High	High	High	n/a	High	568.819	2.28	19.72	R.VKVGNEYVTK.G	Used
	High	[K].VKNLTEELAGLDETIAKLTR.[E]	2xCarbamyl [K2; K17]	1	1	1	P13541	P13541 [976-995]	2	2300.25	0.01	0.571	0.01				605784		1.06086e+06					605784					1.06086e+06				n/a	Peak Found	n/a	n/a	n/a	n/a	High	n/a	n/a	High	767.42	4.3	67.01	K.VKNLTEELAGLDETIAKLTR.E	Used
	High	[KR].VGNEYVTK.[G]		5	7	8	Q5SX40; P13541; Q5SX39; Q91Z83; P13542	Q5SX40 [409-416]; P13541 [407-414]; Q5SX39 [409-416]; Q91Z83 [406-413]; P13542 [409-416]	0	909.468	0.988	1.163	1.149	0.999906	0.859057	0.852313	1.91286e+06	1.889e+06	1.64474e+06	75.95	41.97	119.92	1049816	3.48541e+06		1.39102e+06	2.56525e+06		1.20112e+07	1.45518e+06	1.64474e+06	Shared	High	High	n/a	High	High	n/a	High	High	High	High	455.237	2.41	18.65	K.VGNEYVTK.G	Used
	High	[KR].VLNASAIPEGQFIDSK.[K]		4	4	18	Q5SX40; P13541; Q5SX39; P13542	Q5SX40 [731-746]; P13541 [725-740]; Q5SX39 [728-743]; P13542 [727-742]	0	1688.89	1.555	1.221	1.899	0.98093	0.986434	0.943005	3.75736e+06	5.84156e+06	3.07619e+06	71.55	51.46	133.22	2.93162e+06	1.03439e+07	3.75736e+06		8.55387e+06	3.98928e+06	2.25287e+07	3.07619e+06	1.07904e+06	Shared	Peak Found	High	High	High	High	High	High	High	Peak Found	High	844.946	3.78	39.64	R.VLNASAIPEGQFIDSK.K	Used
	High	[KR].VLNASAIPEGQFIDSKK.[A]		4	4	2	Q5SX40; P13541; Q5SX39; P13542	Q5SX40 [731-747]; P13541 [725-741]; Q5SX39 [728-744]; P13542 [727-743]	1	1816.98																						No Quan Values	n/a	n/a	n/a	n/a	n/a	n/a	High	n/a	n/a	High	606.332	2.32		R.VLNASAIPEGQFIDSKK.A	Not Used
	High	[KR].VLNASAIPEGQFIDSKK.[A]	1xCarbamyl [K16]	4	4	2	Q5SX40; P13541; Q5SX39; P13542	Q5SX40 [731-747]; P13541 [725-741]; Q5SX39 [728-744]; P13542 [727-743]	1	1859.99	100	0.01	0.168					886487	5.28053e+06								886487		5.28053e+06			Shared	n/a	n/a	n/a	n/a	Peak Found	n/a	High	n/a	n/a	High	620.667	2.61	39.99	R.VLNASAIPEGQFIDSKK.A	Used
	High	[R].YRVLNASAIPEGQFIDSK.[K]		1	1	4	P13541	P13541 [723-740]	1	2008.05	1.028	0.372	0.383				1.64845e+06	1.69429e+06	4.42642e+06					1.64845e+06			1.69429e+06		4.42642e+06				n/a	High	n/a	n/a	Medium	n/a	High	n/a	n/a	High	1004.53	2.43	39.95	R.YRVLNASAIPEGQFIDSK.K	Used
	High	[R].VTFQLKAER.[S]	1xCarbamyl [K6]	4	4	2	Q5SX40; P13541; Q5SX39; P13542	Q5SX40 [276-284]; P13541 [274-282]; Q5SX39 [276-284]; P13542 [276-284]	1	1134.63																						No Quan Values	n/a	n/a	n/a	n/a	n/a	n/a	High	n/a	n/a	High	567.817	1.68		R.VTFQLKAER.S	Not Used
	High	[K].VTVETEDSR.[T]		1	1	6	P13541	P13541 [60-68]	0	1035.5	0.459	0.513	0.236	0.836153	0.875352	0.581387	559786	256855	1.09031e+06	97.75	110.98	100.78		1.30994e+06	239218		739619	89200.4	2.66186e+06		446599		n/a	High	Peak Found	n/a	High	Peak Found	High	n/a	High	High	518.252	1.95	17.93	K.VTVETEDSR.T	Used
	High	[K].SKLEQQVDDLESSLEQEKK.[L]		1	1	1	P13541	P13541 [1026-1044]	2	2233.12		0.01	0.01						1.69475e+06										1.69475e+06				n/a	n/a	n/a	n/a	n/a	n/a	High	n/a	n/a	High	745.045	2.45	40.1	K.SKLEQQVDDLESSLEQEKK.L	Used
	High	[R].SKQAFTQQIEELKR.[Q]		1	1	5	P13541	P13541 [1305-1318]	2	1705.92																						No Quan Values	n/a	High	n/a	n/a	n/a	n/a	High	n/a	n/a	High	569.313	3.2		R.SKQAFTQQIEELKR.Q	Not Used
	High	[R].SKQAFTQQIEELKR.[Q]	1xCarbamyl [K2]	1	1	10	P13541	P13541 [1305-1318]	2	1748.93	0.919	0.198	0.182	0.993244			3.2386e+06	2.97666e+06	1.63948e+07	86.58	36.3			6.60356e+06	1.58832e+06		3.87041e+06	2.28929e+06	1.63948e+07				High	High	Peak Found	n/a	High	High	High	High	n/a	High	874.968	3.47	34.56	R.SKQAFTQQIEELKR.Q	Used
	High	[R].SLSELTTQK.[S]		1	1	12	P13541	P13541 [1270-1278]	0	1006.54	0.779	100	100				4.4397e+06	3.46045e+06		41.54				6.00902e+06	3.28023e+06		3.46045e+06						n/a	High	High	n/a	High	High	High	n/a	n/a	High	503.774	2.15	23.98	R.SLSELTTQK.S	Used
	High	[R].SLSTELFKIK.[N]	1xCarbamyl [K8]	3	4	8	Q5SX40; P13541; Q91Z83	Q5SX40 [1483-1492]; P13541 [1477-1486]; Q91Z83 [1476-1485]	1	1208.69	0.917	1.208	1.107				5.60548e+06	5.14034e+06	4.6418e+06			113.25		5.60548e+06			5.14034e+06		1.39564e+07	1.54384e+06		Shared	n/a	High	n/a	n/a	High	n/a	High	Peak Found	n/a	High	604.848	2.13	43.96	R.SLSTELFKLK.N	Used
	High	[R].SLSELTTQKSR.[L]	1xCarbamyl [K9]	1	1	3	P13541	P13541 [1270-1280]	1	1292.68		0.01	0.01						3.6105e+07										3.6105e+07				n/a	High	n/a	n/a	n/a	n/a	High	n/a	n/a	High	646.844	2.39	25.71	R.SLSELTTQKSR.L	Used
	High	[R].IEELEEEIEAER.[AT]		5	6	56	Q5SX40; P13541; Q5SX39; Q91Z83; P13542	Q5SX40 [1122-1133]; P13541 [1116-1127]; Q5SX39 [1119-1130]; Q91Z83 [1115-1126]; P13542 [1118-1129]	0	1488.71	0.806	1.365	1.1	0.963641	0.999226	0.973193	3.10513e+06	2.50208e+06	2.27436e+06	58.76	74.69	136.63	2.77768e+06	7.45897e+06	3.10513e+06	1.89414e+06	7.14895e+06	2.50208e+06	2.12038e+07	2.27436e+06	1.21624e+06	Shared	High	High	High	High	High	High	High	High	High	High	744.857	3.36	36.84	R.IEELEEEIEAER.A	Used
	High	[K].SRLQTEAGELSR.[Q]		1	1	4	P13541	P13541 [1279-1290]	1	1346.7																						No Quan Values	n/a	High	n/a	n/a	n/a	n/a	High	n/a	n/a	High	673.855	1.81		K.SRLQTEAGELSR.Q	Not Used
	High	[K].TKDELAKSEAK.[R]	1xCarbamyl [K]	2	2	4	P13541; P13542	P13541 [860-870]; P13542 [862-872]	2	1262.66	1.137	0.434	0.494	0.995202	0.826824	0.870637	359618	408902	827741	104.62	50.74	123.18		929797	139089	280888	595257		3.15256e+06		217333	Shared	n/a	High	Peak Found	Peak Found	High	n/a	High	n/a	Peak Found	High	631.834	1.51	17.72	K.TKDELAKSEAK.R	Used
	High	[R].TKYETDAIQR.[T]		5	6	14	Q5SX40; P13541; Q5SX39; Q91Z83; P13542	Q5SX40 [1380-1389]; P13541 [1374-1383]; Q5SX39 [1377-1386]; Q91Z83 [1373-1382]; P13542 [1376-1385]	1	1224.62	1.497	0.138	0.206	0.99235	0.452931	0.504441	1.33845e+06	2.00427e+06	9.7134e+06	122.65	99.39	100.48	1.16029e+06	1.03391e+07	1.33845e+06	2.00427e+06	8.34766e+06	1.33231e+06	2.36099e+07	3.9962e+06		Shared	Peak Found	High	Peak Found	Peak Found	High	High	High	High	High	High	612.815	2.52	19.4	R.TKYETDAIQR.T	Used
	High	[R].TLEDQLSEAR.[G]		1	1	7	P13541	P13541 [1252-1261]	0	1161.57	0.605	4.454	2.695				1.94333e+07	1.1758e+07	4.36355e+06			150.92		1.94333e+07			1.1758e+07		6.91637e+07	4.36355e+06	2.14696e+06		n/a	High	n/a	n/a	High	n/a	High	High	Peak Found	High	581.291	3.08	29.2	R.TLEDQLSEAR.G	Used
	High	[K].SSQDGKVTVETEDSR.[T]		1	1	13	P13541	P13541 [54-68]	1	1637.76	0.944	1.106	1.045	0.99781	0.993231	0.998729	2.10927e+06	1.99193e+06	1.90696e+06	63.86	58.23	101.17		3.43165e+06	1.29647e+06		3.08574e+06	1.28584e+06	4.68168e+06	776747			n/a	High	High	High	High	High	High	High	High	High	546.592	3.34	18.28	K.SSQDGKVTVETEDSR.T	Used
	High	[K].HADSAAELAEQIDNLQR.[V]		1	1	12	P13541	P13541 [1197-1213]	0	1880.91	0.276	3.143	0.868				5.10958e+06	1.41021e+06	1.6256e+06			128.49		5.10958e+06			1.41021e+06		7.42655e+06		355826		n/a	High	n/a	n/a	High	n/a	High	n/a	Peak Found	High	627.641	4.65	39.94	K.HADSAAELAEQIDNLQR.V	Used
	High	[R].CNGVLEGIR.[I]	1xCarbamidomethyl [C1]	6	14	4	Q5SX40; P13541; Q5SX39; Q8VDD5; Q91Z83; P13542	Q5SX40 [702-710]; P13541 [696-704]; Q5SX39 [699-707]; Q8VDD5 [694-702]; Q91Z83 [695-703]; P13542 [698-706]	0	1017.51																						No Quan Values	n/a	High	n/a	n/a	n/a	n/a	High	n/a	n/a	High	509.261	2.55		R.CNGVLEGIR.I	Not Used
	High	[K].GTLEDQIISANPLLEAFGNAK.[T]		1	1	4	P13541	P13541 [215-235]	0	2201.14	0.43	0.491	0.211	0.522302			1.37497e+06	591050	2.80134e+06	54.89	60.7			2.07093e+06	912903	474500	1.38587e+06	591050	2.80134e+06				n/a	High	Peak Found	Peak Found	High	Peak Found	High	n/a	n/a	High	734.387	3.64	60.55	K.GTLEDQIISANPLLEAFGNAK.T	Used
	High	[K].GTLEDQIISANPLLEAFGNAKTVR.[N]	1xCarbamyl [K21]	1	1	4	P13541	P13541 [215-238]	1	2600.37	0.765	0.361	0.276				1.55319e+06	1.18827e+06	4.30627e+06					1.55319e+06			1.18827e+06		4.30627e+06				n/a	High	n/a	n/a	High	n/a	High	n/a	n/a	High	867.461	5.02	61.74	K.GTLEDQIISANPLLEAFGNAKTVR.N	Used
	High	[K].GSSFQTVSALFR.[E]		4	4	2	Q5SX40; P13541; Q5SX39; P13542	Q5SX40 [648-659]; P13541 [642-653]; Q5SX39 [645-656]; P13542 [644-655]	0	1299.67	0.503	1.023	0.515	0.308325			3.02878e+06	1.52293e+06	2.9599e+06	37.94	27.9			2.30057e+06	3.98748e+06	1.85989e+06	1.24702e+06		2.9599e+06			Shared	n/a	High	Peak Found	Peak Found	Peak Found	n/a	High	n/a	n/a	High	650.338	2.77	44.11	K.GSSFQTVSALFR.E	Used
	High	[R].DLEEATLQHEATVATLRK.[K]		1	1	3	P13541	P13541 [1178-1195]	1	2025.06	1.126	0.396	0.446				2.8394e+06	3.19726e+06	7.17442e+06					2.8394e+06			3.19726e+06		7.17442e+06				n/a	High	n/a	n/a	High	n/a	High	n/a	n/a	High	675.692	3.31	34.46	R.DLEEATLQHEATVATLRK.K	Used
	High	[R].DLEEATLQHEATVATLR.[K]		1	1	31	P13541	P13541 [1178-1194]	0	1896.97	1.038	1.872	1.943	0.999867	0.988087	0.985477	1.54927e+07	1.60763e+07	8.27556e+06	49.77	42.49	134.96	10215585	2.74216e+07	1.54927e+07	1.09197e+07	2.56025e+07	1.60763e+07	7.62439e+07	8.27556e+06	4.93049e+06		High	High	High	High	High	High	High	High	High	High	948.986	3.45	38.78	R.DLEEATLQHEATVATLR.K	Used
	High	[R].ANLLQAEVEELRATLEQTER.[A]		1	1	5	P13541	P13541 [1679-1698]	1	2313.2	1.043	0.428	0.446				1.79699e+06	1.87404e+06	4.20125e+06					1.79699e+06			1.87404e+06		4.20125e+06				n/a	High	n/a	n/a	High	n/a	High	n/a	n/a	High	771.74	3.12	58.09	R.ANLLQAEVEELRATLEQTER.A	Used
	High	[K].ANSEVAQWR.[T]		5	6	16	Q5SX40; P13541; Q5SX39; Q91Z83; P13542	Q5SX40 [1371-1379]; P13541 [1365-1373]; Q5SX39 [1368-1376]; Q91Z83 [1364-1372]; P13542 [1367-1375]	0	1060.52	0.404	0.423	0.171				1.16574e+07	4.70494e+06	2.75475e+07		26.15			1.16574e+07			5.67288e+06	3.90215e+06	2.75475e+07			Shared	n/a	High	High	n/a	High	Peak Found	High	High	n/a	High	530.762	2.84	24.23	K.ANSEVAQWR.T	Used
	High	[K].EQDTSAHLER.[M]		5	7	1	Q5SX40; P13541; Q5SX39; Q91Z83; P13542	Q5SX40 [1779-1788]; P13541 [1773-1782]; Q5SX39 [1776-1785]; Q91Z83 [1772-1781]; P13542 [1775-1784]	0	1185.55		0.01	0.01						983352										983352			Shared	n/a	n/a	n/a	n/a	n/a	n/a	High	n/a	n/a	High	395.855	2.4	16.57	K.EQDTSAHLER.M	Used
	High	[R].ANLLQAEVEELR.[A]		1	1	3	P13541	P13541 [1679-1690]	0	1384.74																						No Quan Values	n/a	n/a	n/a	n/a	n/a	n/a	High	n/a	n/a	High	692.875	1.93		R.ANLLQAEVEELR.A	Not Used
	High	[K].IAEKDEEIEQLKR.[N]	1xCarbamyl [K4]	1	1	3	P13541	P13541 [1577-1589]	2	1643.86																						No Quan Values	n/a	n/a	n/a	n/a	n/a	n/a	High	n/a	n/a	High	548.625	3.01		K.IAEKDEEIEQLKR.N	Not Used
	High	[R].IEAQNQPFDAK.[T]		1	1	10	P13541	P13541 [25-35]	0	1260.62	1.132	1.2	1.359	0.988213	0.974534	0.936179	1.04329e+07	1.18138e+07	8.69107e+06	38.39	24.02	118.11	6.79999e+06	1.50413e+07	1.04329e+07	1.18138e+07	1.40986e+07	8.59777e+06	2.8996e+07		2.605e+06		High	Peak Found	High	High	High	High	High	n/a	Peak Found	High	630.815	2.29	24.21	R.IEAQNQPFDAK.T	Used
	High	[R].ALSKANSEVAQWR.[T]	1xCarbamyl [K4]	2	2	10	P13541; P13542	P13541 [1361-1373]; P13542 [1363-1375]	1	1502.77	0.85	0.619	0.526	0.988024	0.903871	0.837929	4.43289e+06	3.76606e+06	7.15959e+06	39.28	42.02	121.17		5.8961e+06	3.3328e+06		5.11595e+06	2.77235e+06	2.57822e+07	1.98818e+06		Shared	High	High	High	n/a	High	High	High	Peak Found	n/a	High	751.889	2.64	32.55	R.ALSKANSEVAQWR.T	Used
	High	[K].ALQEAHQQTLDDLQAEEDKVNSLSK.[L]		1	1	7	P13541	P13541 [999-1023]	1	2810.38	2.38	0.155	0.37	0.271662			1.7947e+06	4.27127e+06	1.15523e+07	44.32	49.66		1207224	2.93151e+06	1.7947e+06		6.16381e+06	2.95981e+06	1.15523e+07				Peak Found	High	Peak Found	n/a	High	High	High	n/a	n/a	High	937.465	5.52	37.5	K.ALQEAHQQTLDDLQAEEDKVNSLSK.L	Used
	High	[K].LAQESILDLENDKQQLDER.[L]		1	1	7	P13541	P13541 [1062-1080]	1	2257.13	2.021	0.493	0.997		0.342217		1.85575e+06	3.74977e+06	3.76111e+06	48.46		67.79	1.15279e+06	3.10176e+06	1.85575e+06		3.74977e+06		8.42322e+06	2.1799e+06	3.76111e+06		Peak Found	High	Peak Found	n/a	High	n/a	High	High	High	High	753.049	4.72	39.23	K.LAQESILDLENDKQQLDER.L	Used
	High	[K].LASADIETYLLEK.[S]		5	6	16	Q5SX40; P13541; Q5SX39; Q91Z83; P13542	Q5SX40 [261-273]; P13541 [259-271]; Q5SX39 [261-273]; Q91Z83 [258-270]; P13542 [261-273]	0	1465.78	0.766	1.952	1.494	0.952892	0.95272	1	7.17968e+06	5.49619e+06	3.67856e+06	76.73	56.67	117.44	2.30792e+06	1.44927e+07	7.17968e+06	2.45534e+06	8.77223e+06	5.49619e+06	1.92771e+07	3.67856e+06	1.66719e+06	Shared	Peak Found	High	High	High	High	High	High	High	High	High	733.393	3.09	45.34	K.LASADIETYLLEK.S	Used
	High	[K].KLETDLTQLQSEVEDACRDAR.[N]	1xCarbamidomethyl [C17]	1	1	2	P13541	P13541 [1730-1750]	2	2477.19	1.427	1.604	2.288			0.74662	7292250	1.04042e+07	4.54673e+06		58.77	9.06	7292250			1.2423e+07	2.87078e+06	1.04042e+07	4.84791e+06		4.26426e+06		Peak Found	n/a	n/a	Peak Found	Peak Found	Peak Found	High	n/a	Peak Found	High	826.403	3.15	43.12	K.KLETDLTQLQSEVEDACRDAR.N	Used
	High	[K].KLETDLTQLQSEVEDACRDAR.[N]	1xCarbamidomethyl [C17]; 1xCarbamyl [K1]	1	1	1	P13541	P13541 [1730-1750]	2	2520.2		0.01	0.01						3.72806e+06										3.72806e+06				n/a	n/a	n/a	n/a	n/a	n/a	High	n/a	n/a	High	840.739	2.59	45.54	K.KLETDLTQLQSEVEDACRDAR.N	Used
	High	[R].KLAEQELLDSNER.[V]	1xCarbamyl [K1]	1	1	2	P13541	P13541 [1701-1713]	1	1587.8		0.01	0.01						4.42481e+06										4.42481e+06				n/a	n/a	n/a	n/a	n/a	n/a	High	n/a	n/a	High	794.403	2.83	33.72	R.KLAEQELLDSNER.V	Used
	High	[R].KLAEQELLDSNERVQLLHTQNTSLIHTK.[K]		1	1	2	P13541	P13541 [1701-1728]	2	3258.74		0.01	0.01						3.663e+06										3.663e+06				n/a	n/a	n/a	n/a	n/a	n/a	High	n/a	n/a	High	652.555	2.89	37.65	R.KLAEQELLDSNERVQLLHTQNTSLIHTK.K	Used
	High	[R].KKHADSAAELAEQIDNLQR.[V]		1	1	3	P13541	P13541 [1195-1213]	2	2137.1		0.01	0.01						1.8701e+06										1.8701e+06				n/a	n/a	n/a	n/a	High	n/a	High	n/a	n/a	High	713.039	2.85	34.25	R.KKHADSAAELAEQIDNLQR.V	Used
	High	[R].ATLEQTER.[SA]		3	3	1	Q5SX40; P13541; P13542	Q5SX40 [1697-1704]; P13541 [1691-1698]; P13542 [1693-1700]	0	947.479	0.536	0.119	0.064	0.792613			159278	85383.3	1.33996e+06	31.94	99.52		200431		126575	204757		35604.7	1.33996e+06			Shared	Peak Found	n/a	Peak Found	Peak Found	n/a	Peak Found	High	n/a	n/a	High	474.243	1.91	16.99	R.ATLEQTER.A	Used
	High	[R].KKHADSAAELAEQIDNLQR.[V]	1xCarbamyl [K2]	1	1	3	P13541	P13541 [1195-1213]	2	2180.11	0.01	0.291	0.01				1.488e+06		5.11513e+06					1.488e+06					5.11513e+06				n/a	Peak Found	n/a	n/a	n/a	n/a	High	n/a	n/a	High	727.373	3.34	36.58	R.KKHADSAAELAEQIDNLQR.V	Used
	High	[R].KKHADSAAELAEQIDNLQR.[V]	2xCarbamyl [K1; K2]	1	1	4	P13541	P13541 [1195-1213]	2	2223.11	0.516	0.325	0.168				2.16315e+06	1.1164e+06	6.65773e+06					2.16315e+06			1.1164e+06		6.65773e+06				n/a	High	n/a	n/a	Peak Found	n/a	High	n/a	n/a	High	741.709	4.26	40.02	R.KKHADSAAELAEQIDNLQR.V	Used
	High	[R].ELEELSERLEEAGGVTSTQIELNK.[K]		1	1	1	P13541	P13541 [1143-1166]	1	2674.34	100	0.01	0.237					1.0881e+06	4.58841e+06								1.0881e+06		4.58841e+06				n/a	n/a	n/a	n/a	Peak Found	n/a	High	n/a	n/a	High	892.12	4.29	45.18	R.ELEELSERLEEAGGVTSTQIELNK.K	Used
	High	[K].KGSSFQTVSALFR.[E]	1xCarbamyl [K1]	4	4	1	Q5SX40; P13541; Q5SX39; P13542	Q5SX40 [647-659]; P13541 [641-653]; Q5SX39 [644-656]; P13542 [643-655]	1	1470.77		0.01	0.01						2.24321e+06										2.24321e+06			Shared	n/a	n/a	n/a	n/a	n/a	n/a	High	n/a	n/a	High	735.89	2.67	44.26	K.KGSSFQTVSALFR.E	Used
	High	[K].KHADSAAELAEQIDNLQR.[V]	1xCarbamyl [K1]	1	1	2	P13541	P13541 [1196-1213]	1	2052.01																						No Quan Values	n/a	n/a	n/a	n/a	n/a	n/a	High	n/a	n/a	High	684.676	3.05		K.KHADSAAELAEQIDNLQR.V	Not Used
	High	[K].AQHELEEAEERADIAESQVNKLR.[A]	1xCarbamyl [K21]	1	1	2	P13541	P13541 [1900-1922]	2	2708.32																						No Quan Values	n/a	n/a	n/a	n/a	n/a	n/a	High	n/a	n/a	High	677.836	2.56		K.AQHELEEAEERADIAESQVNKLR.A	Not Used
	High	[K].KQIQKLETR.[I]	1xCarbamyl [K1]	1	1	4	P13541	P13541 [1811-1819]	2	1186.69																						No Quan Values	n/a	High	n/a	n/a	n/a	n/a	High	n/a	n/a	High	396.235	2.47		K.KQIQKLETR.I	Not Used
	High	[K].ELTYQSEEDRKNVLR.[L]		1	1	3	P13541	P13541 [1850-1864]	2	1879.95																						No Quan Values	n/a	High	n/a	n/a	n/a	n/a	High	n/a	n/a	High	627.321	2.29		K.ELTYQSEEDRKNVLR.L	Not Used
	High	[R].SLSTELFK.[ILV]		4	5	13	Q5SX40; P13541; Q5SX39; Q91Z83	Q5SX40 [1483-1490]; P13541 [1477-1484]; Q5SX39 [1480-1487]; Q91Z83 [1476-1483]	0	924.504	0.973	0.557	0.543	0.994705	0.596572	0.644884	9.1361e+06	8.8922e+06	1.63902e+07	55.93	64.23	87.57	4.09923e+06	1.4403e+07	9.1361e+06	4.26581e+06	1.70336e+07	8.8922e+06	3.37986e+07	7.94825e+06		Shared	High	High	High	High	High	High	High	High	High	High	462.755	1.91	35.24	R.SLSTELFK.L	Used
	High	[R].EAEFLKLR.[R]	1xCarbamyl [K6]	1	1	3	P13541	P13541 [1169-1176]	1	1048.58																						No Quan Values	n/a	n/a	n/a	n/a	Medium	n/a	High	n/a	n/a	High	524.793	1.96		R.EAEFLKLR.R	Not Used
	High	[R].LQDSEEQVEAVNAKCASLEKTK.[Q]	1xCarbamidomethyl [C15]; 2xCarbamyl [K14; K20]	1	1	1	P13541	P13541 [1398-1419]	2	2563.23																						No Quan Values	n/a	n/a	n/a	n/a	n/a	n/a	High	n/a	n/a	High	855.082	2.14		R.LQDSEEQVEAVNAKCASLEKTK.Q	Not Used
	High	[K].LAEQELLDSNERVQLLHTQNTSLIHTK.[K]		1	1	1	P13541	P13541 [1702-1728]	1	3130.65																						No Quan Values	n/a	n/a	n/a	n/a	n/a	n/a	High	n/a	n/a	High	626.936	2.29		K.LAEQELLDSNERVQLLHTQNTSLIHTK.K	Not Used
	High	[R].KLAEQELLDSNERVQLLHTQNTSLIHTK.[K]	1xCarbamyl [K1]	1	1	3	P13541	P13541 [1701-1728]	2	3301.75		0.01	0.01						3.98082e+06										3.98082e+06				n/a	n/a	n/a	n/a	n/a	n/a	High	n/a	n/a	High	661.156	2.83	39.79	R.KLAEQELLDSNERVQLLHTQNTSLIHTK.K	Used
	High	[R].INQQLDTK.[QL]		4	4	3	Q5SX40; P13541; Q5SX39; P13542	Q5SX40 [446-453]; P13541 [444-451]; Q5SX39 [446-453]; P13542 [446-453]	0	959.516	0.01	0.549	0.01				728564		1.32823e+06			114.13		728564					4.06469e+06		434033	Shared	n/a	High	n/a	n/a	n/a	n/a	High	n/a	Peak Found	High	480.261	1.78	17.93	R.INQQLDTK.L	Used
	High	[R].IHFGTTGK.[L]		3	3	2	Q5SX40; P13541; P13542	Q5SX40 [253-260]; P13541 [251-258]; P13542 [253-260]	0	860.462	0.01	0.8	0.01				1.00621e+06		1.25721e+06			121.23		1.00621e+06					7.52813e+06	1.25721e+06	643184	Shared	n/a	Peak Found	n/a	n/a	n/a	n/a	High	Peak Found	Peak Found	High	430.735	1.85	19.48	R.IHFGTTGK.L	Used
	High	[K].TKCEESQAELEAALKESR.[S]	1xCarbamidomethyl [C3]; 1xCarbamyl [K15]	1	1	1	P13541	P13541 [1459-1476]	2	2122.01		0.01	0.01						4.21563e+06										4.21563e+06				n/a	n/a	n/a	n/a	n/a	n/a	High	n/a	n/a	High	708.007	1.42	33.81	K.TKCEESQAELEAALKESR.S	Used
	High	[KR].DIDDLELTLAK.[VA]		5	7	1	Q5SX40; P13541; Q5SX39; Q91Z83; P13542	Q5SX40 [960-970]; P13541 [954-964]; Q5SX39 [957-967]; Q91Z83 [953-963]; P13542 [956-966]	0	1245.66																						No Quan Values	n/a	n/a	n/a	n/a	n/a	n/a	High	n/a	n/a	High	623.332	0.86		K.DIDDLELTLAK.V	Not Used
	High	[R].SKQAFTQQIEELKR.[Q]	2xCarbamyl [K2; K13]	1	1	2	P13541	P13541 [1305-1318]	2	1791.93																						No Quan Values	n/a	n/a	n/a	n/a	n/a	n/a	High	n/a	n/a	High	597.984	2.08		R.SKQAFTQQIEELKR.Q	Not Used
	High	[R].ILYGDFK.[Q]		2	2	4	P13541; P13542	P13541 [714-720]; P13542 [716-722]	0	855.461	0.96	0.59	0.566	0.910531	0.913186	0.746741	4458790	4.28125e+06	7.56085e+06	55.07	50.45	98.33	4458790	1.0216e+07	4.07103e+06		6.21737e+06	2.94804e+06	1.78336e+07	3.20555e+06		Shared	High	High	Peak Found	n/a	High	Peak Found	High	Peak Found	n/a	High	428.234	1.28	30.97	R.ILYGDFK.Q	Used
	High	[R].QLEEENKAK.[N]	1xCarbamyl [K7]	1	1	3	P13541	P13541 [1319-1327]	1	1131.56	0.365	0.224	0.082				686465	250561	3.06678e+06					686465		250561			3.06678e+06				n/a	High	n/a	Peak Found	Medium	n/a	High	n/a	n/a	High	566.285	1.39	17.55	R.QLEEENKAK.N	Used
	High	[K].IKELQAR.[IA]	1xCarbamyl [K2]	5	6	24	Q5SX40; P13541; Q5SX39; Q91Z83; P13542	Q5SX40 [1115-1121]; P13541 [1109-1115]; Q5SX39 [1112-1118]; Q91Z83 [1108-1114]; P13542 [1111-1117]	1	900.526	1.509	0.354	0.534	0.967497	0.58464	0.706063	1.68317e+06	2.53994e+06	4.75841e+06	85.77	54.24	114.13	809775	4.75504e+06	1.68317e+06	1.17145e+06	3.93683e+06	2.53994e+06	1.45615e+07	1.55495e+06		Shared	Peak Found	High	High	High	Medium	High	High	Peak Found	n/a	High	450.767	2.04	20.47	K.IKELQAR.I	Used
	High	[R].CIIPNETK.[TS]	1xCarbamidomethyl [C1]	5	5	10	Q5SX40; P13541; Q5SX39; Q91Z83; P13542	Q5SX40 [679-686]; P13541 [673-680]; Q5SX39 [676-683]; Q91Z83 [672-679]; P13542 [675-682]	0	974.498	0.687	0.909	0.624	0.867793	0.992411	0.804823	2.90809e+06	1.99824e+06	3.19983e+06	47.62	52.31	104.55		4.12857e+06	2.04841e+06	1.14494e+06	3.40639e+06	1.99824e+06	8.26412e+06	1.23896e+06		Shared	n/a	High	Peak Found	Peak Found	High	Peak Found	High	Peak Found	n/a	High	487.753	1.55	24.79	R.CIIPNETK.T	Used
	High	[R].QAAETIKHLR.[S]	1xCarbamyl [K7]	1	1	1	P13541	P13541 [1636-1645]	1	1209.67		0.01	0.01						2.37315e+07										2.37315e+07				n/a	n/a	n/a	n/a	n/a	n/a	High	n/a	n/a	High	403.895	1.85	21.73	R.QAAETIKHLR.S	Used
	High	[K].LLASIDIDHTQYK.[F]		1	1	1	P13541	P13541 [746-758]	0	1516.8	1.123	1.031	1.158	0.956787	0.515737	0.378682	5738155	6.44664e+06	5.56625e+06	22.48	13.56	29.35	5738155	4.7011e+06	7.34546e+06	6.44664e+06	5.27328e+06	6.9059e+06	5.62714e+06	5.56625e+06	3.16399e+06		Peak Found	Peak Found	Peak Found	Peak Found	Peak Found	Peak Found	High	Peak Found	Peak Found	High	506.271	1.52	33.95	K.LLASIDIDHTQYK.F	Used
	High	[K].KIKELQAR.[IA]	1xCarbamyl [K]	5	6	8	Q5SX40; P13541; Q5SX39; Q91Z83; P13542	Q5SX40 [1114-1121]; P13541 [1108-1115]; Q5SX39 [1111-1118]; Q91Z83 [1107-1114]; P13542 [1110-1117]	2	1028.62																						No Quan Values	n/a	n/a	n/a	n/a	n/a	n/a	High	n/a	n/a	High	514.814	1.43		K.KIKELQAR.I	Not Used
	High	[R].LQDLVDKLQVKVK.[S]	2xCarbamyl [K7; K11]	1	1	1	P13541	P13541 [1865-1877]	2	1611.94		0.01	0.01						2.44403e+06										2.44403e+06				n/a	n/a	n/a	n/a	n/a	n/a	High	n/a	n/a	High	806.475	1.59	45.34	R.LQDLVDKLQVKVK.S	Used
	High	[R].RANLLQAEVEELR.[A]		1	1	1	P13541	P13541 [1678-1690]	1	1540.84																						No Quan Values	n/a	n/a	n/a	n/a	n/a	n/a	High	n/a	n/a	High	514.285	1.35		R.RANLLQAEVEELR.A	Not Used
	High	[K].AQHELEEAEERADIAESQVNKLR.[A]		1	1	1	P13541	P13541 [1900-1922]	2	2665.32		0.01	0.01						1.56462e+06										1.56462e+06				n/a	n/a	n/a	n/a	n/a	n/a	High	n/a	n/a	High	889.112	1.51	38.01	K.AQHELEEAEERADIAESQVNKLR.A	Used
	High	[K].ANLEKICR.[T]	1xCarbamidomethyl [C7]; 1xCarbamyl [K5]	1	1	4	P13541	P13541 [1244-1251]	1	1046.54	100	0.01	0.226					2.09687e+06	9.27807e+06								2.09687e+06		9.27807e+06				n/a	Medium	n/a	n/a	Medium	n/a	High	n/a	n/a	High	523.774	1.84	24.87	K.ANLEKICR.T	Used
	High	[R].ANSLAAALDKKQR.[N]	2xCarbamyl [K10; K11]	1	1	2	P13541	P13541 [1436-1448]	2	1471.8		0.01	0.01						2.74233e+06										2.74233e+06				n/a	n/a	n/a	n/a	n/a	n/a	High	n/a	n/a	High	736.402	1.24	33.26	R.ANSLAAALDKKQR.N	Used
	High	[R].AKTRDFTSSR.[M]	1xCarbamyl [K2]	1	1	2	P13541	P13541 [1923-1932]	2	1211.61	0.526	0.574	0.302				577080	303420	1.00451e+06			88.53	577080					303420	2.09462e+06		481733		Peak Found	n/a	n/a	n/a	n/a	Peak Found	High	n/a	Peak Found	High	404.543	1.7	18.89	R.AKTRDFTSSR.M	Used
	High	[K].AKFQLEAK.[I]	1xCarbamyl [K2]	1	1	1	P13541	P13541 [912-919]	1	977.541																						No Quan Values	n/a	n/a	n/a	n/a	n/a	n/a	High	n/a	n/a	High	489.274	1.24		K.AKFQLEAK.I	Not Used
	High	[K].QIQKLETR.[I]	1xCarbamyl [K4]	1	1	2	P13541	P13541 [1812-1819]	1	1058.6																						No Quan Values	n/a	n/a	n/a	n/a	n/a	n/a	High	n/a	n/a	High	529.801	1.64		K.QIQKLETR.I	Not Used
	High	[K].NLEQTVK.[D]		2	2	1	Q5SX40; P13541	Q5SX40 [1792-1798]; P13541 [1786-1792]	0	831.457		0.01	0.01						3.95728e+06										3.95728e+06			Shared	n/a	n/a	n/a	n/a	n/a	n/a	High	n/a	n/a	High	416.232	1.22	18.93	K.NLEQTVK.D	Used
	High	[K].SNNFQKPK.[V]	1xCarbamyl [K6]	1	1	1	P13541	P13541 [561-568]	0	1005.51																						No Quan Values	n/a	n/a	n/a	n/a	n/a	n/a	High	n/a	n/a	High	503.259	1.35		K.SNNFQKPK.V	Not Used
	High	[K].QIQKLETR.[I]		1	1	2	P13541	P13541 [1812-1819]	1	1015.59																						No Quan Values	n/a	n/a	n/a	n/a	n/a	n/a	High	n/a	n/a	High	508.298	1.29		K.QIQKLETR.I	Not Used
	High	[RK].KLEGDLK.[LD]	1xCarbamyl [K1]	5	9	2	Q5SX40; P13541; Q5SX39; Q91Z83; P13542	Q5SX40 [1061-1067]; P13541 [1055-1061]; Q5SX39 [1058-1064]; Q91Z83 [1054-1060]; P13542 [1057-1063]	1	845.473	0.01	0.299	0.01				3.75801e+06		1.25596e+07					3.75801e+06					1.25596e+07			Shared	n/a	Peak Found	n/a	n/a	n/a	n/a	High	n/a	n/a	High	423.24	1.47	20.18	R.KLEGDLK.L	Used
	High	[K].KIKELQAR.[IA]	2xCarbamyl [K1; K3]	5	6	4	Q5SX40; P13541; Q5SX39; Q91Z83; P13542	Q5SX40 [1114-1121]; P13541 [1108-1115]; Q5SX39 [1111-1118]; Q91Z83 [1107-1114]; P13542 [1110-1117]	2	1071.63																						No Quan Values	n/a	n/a	n/a	n/a	n/a	n/a	High	n/a	n/a	High	536.318	1.65		K.KIKELQAR.I	Not Used
	Medium	[R].ADIAESQVNK.[L]		5	6	1	Q5SX40; P13541; Q5SX39; Q91Z83; P13542	Q5SX40 [1917-1926]; P13541 [1911-1920]; Q5SX39 [1914-1923]; Q91Z83 [1910-1919]; P13542 [1913-1922]	0	1074.54	0.542	1.622	0.879	0.863662	0.956849	0.954877	2.2215e+06	1.20356e+06	1.37e+06	127.8	75.59	40.28		9.87492e+06	499758	662926	2.18511e+06		2.52395e+06	1.37e+06	1.27787e+06	Shared	n/a	Peak Found	Peak Found	Peak Found	Peak Found	n/a	High	Peak Found	Peak Found	High	537.775	1.2	18.93	R.ADIAESQVNK.L	Used
	Medium	[K].ALQEAHQQTLDDLQAEEDKVNSLSKLK.[S]	1xCarbamyl [K19]	1	1	1	P13541	P13541 [999-1025]	2	3094.57	1.011	0.59	0.596				1.91055e+06	1.93087e+06	3.24049e+06						1.91055e+06		1.93087e+06		3.24049e+06				n/a	n/a	Peak Found	n/a	Peak Found	n/a	High	n/a	n/a	High	774.397	1.56	41.32	K.ALQEAHQQTLDDLQAEEDKVNSLSKLK.S	Used
	Medium	[K].AGLLGTLEEMRDER.[L]	1xOxidation [M10]	1	1	1	P13541	P13541 [768-781]	1	1605.79																						No Quan Values	n/a	n/a	n/a	n/a	n/a	n/a	High	n/a	n/a	High	535.936	1.74		K.AGLLGTLEEMRDER.L	Not Used
	Medium	[K].TPGAMEHSLVLHQLR.[C]	1xOxidation [M5]	1	1	1	P13541	P13541 [681-695]	0	1704.88																						No Quan Values	n/a	High	n/a	n/a	n/a	n/a	n/a	n/a	n/a	High	568.966	1.57		K.TPGAMEHSLVLHQLR.C	Not Used
	Medium	[K].ALCFPR.[V]	1xCarbamidomethyl [C3]	1	1	8	P13541	P13541 [399-404]	0	763.392	1.163	0.825	0.959		0.979589		1.01531e+07	1.1804e+07	1.23105e+07	59.43		100.18		1.58907e+07	6.48722e+06		1.1804e+07		2.97967e+07	5.08604e+06			n/a	High	Peak Found	n/a	High	n/a	High	High	n/a	High	382.2	1.34	27.91	K.ALCFPR.V	Used
	Medium	[K].SIHELEKSR.[K]	1xCarbamyl [K7]	1	1	2	P13541	P13541 [1523-1531]	1	1141.6																						No Quan Values	n/a	Medium	n/a	n/a	n/a	n/a	High	n/a	n/a	High	571.302	1.32		K.SIHELEKSR.K	Not Used
	Medium	[R].TEELEEAKKK.[L]	1xCarbamyl [K]	5	7	4	Q5SX40; P13541; Q5SX39; Q91Z83; P13542	Q5SX40 [1390-1399]; P13541 [1384-1393]; Q5SX39 [1387-1396]; Q91Z83 [1383-1392]; P13542 [1386-1395]	2	1247.65	100	0.01	0.219					305607	1.39269e+06								305607		1.39269e+06			Shared	n/a	n/a	n/a	n/a	Peak Found	n/a	High	n/a	n/a	High	416.554	1.85	18.14	R.TEELEEAKKK.L	Used
	Medium	[K].LTGAVMHYGNMK.[F]	2xOxidation [M6; M11]	4	4	1	Q5SX40; P13541; Q5SX39; P13542	Q5SX40 [355-366]; P13541 [353-364]; Q5SX39 [355-366]; P13542 [355-366]	0	1353.63	1.321	0.29	0.383				515794	681618	1.78074e+06			36.84			515794			681618	2.32496e+06		1.36391e+06	Shared	n/a	n/a	Peak Found	n/a	n/a	Peak Found	High	n/a	Peak Found	High	451.881	1.34	19	K.LTGAVMHYGNMK.F	Used
	Medium	[K].SKLEQQVDDLESSLEQEK.[K]		1	1	1	P13541	P13541 [1026-1043]	1	2105.02																						No Quan Values	n/a	n/a	n/a	n/a	n/a	n/a	High	n/a	n/a	High	702.347	1.29		K.SKLEQQVDDLESSLEQEK.K	Not Used
	Medium	[R].LQGEVEDLMVDVER.[A]	1xOxidation [M9]	1	1	1	P13541	P13541 [1422-1435]	0	1647.79		0.01	0.01						2.30068e+06										2.30068e+06				n/a	n/a	n/a	n/a	n/a	n/a	High	n/a	n/a	High	824.399	0.79	37.63	R.LQGEVEDLMVDVER.A	Used
	Medium	[K].VGNEYVTKGQTVDQVHHAVNALSK.[S]	1xCarbamyl [K8]	1	1	1	P13541	P13541 [407-430]	1	2637.34																						No Quan Values	n/a	n/a	n/a	n/a	n/a	n/a	High	n/a	n/a	High	879.785	1.03		K.VGNEYVTKGQTVDQVHHAVNALSK.S	Not Used
	Medium	[K].ALQEAHQQTLDDLQAEEDKVNSLSK.[L]	1xCarbamyl [K19]	1	1	1	P13541	P13541 [999-1023]	1	2853.39																						No Quan Values	n/a	n/a	n/a	n/a	n/a	n/a	High	n/a	n/a	High	951.799	1.08		K.ALQEAHQQTLDDLQAEEDKVNSLSK.L	Not Used
	Medium	[R].KGFPNR.[I]	1xCarbamyl [K1]	2	3	4	P13541; Q91Z83	P13541 [708-713]; Q91Z83 [707-712]	1	761.405	1.136	0.528	0.599	0.999962	0.62199	0.683772	2.03318e+06	2.30897e+06	3.85325e+06	76.08	34.1	117.92	2.03318e+06	5.1766e+06	1.14434e+06	1.80545e+06	2.95292e+06		1.96723e+07	3.85325e+06	1.56187e+06	Shared	Peak Found	High	Peak Found	High	High	n/a	High	Peak Found	Peak Found	High	381.206	1.65	19.41	R.KGFPNR.I	Used
	Medium	[R].FGKFIR.[I]	1xCarbamyl [K3]	6	14	9	Q5SX40; P13541; Q5SX39; Q8VDD5; Q91Z83; P13542	Q5SX40 [247-252]; P13541 [245-250]; Q5SX39 [247-252]; Q8VDD5 [235-240]; Q91Z83 [244-249]; P13542 [247-252]	1	810.462	0.884	0.295	0.261	0.541124			7582330	6.70117e+06	2.56655e+07	35.04	15.81		7582330	1.31136e+07	7.31856e+06	6.30223e+06	8.42753e+06	6.70117e+06	2.56655e+07			Shared	High	High	High	High	Medium	High	High	n/a	n/a	High	405.735	1.51	31.02	R.FGKFIR.I	Used
	Medium	[K].TYCFVVDSKEEYVK.[G]	1xCarbamidomethyl [C3]	1	1	1	P13541	P13541 [36-49]	1	1766.83																						No Quan Values	n/a	n/a	n/a	n/a	n/a	n/a	High	n/a	n/a	High	589.615	1.17		K.TYCFVVDSKEEYVK.G	Not Used
	Medium	[R].EAEFLKLRR.[D]	1xCarbamyl [K6]	1	1	2	P13541	P13541 [1169-1177]	2	1204.68																						No Quan Values	n/a	n/a	n/a	n/a	n/a	n/a	High	n/a	n/a	High	402.231	1.8		R.EAEFLKLRR.D	Not Used
High	Vest A17	PABPN1 A17 mouse		1139.3	100		100	6.64		6.64					1.77784e+08			10.69		59	37	2	481	706	75	5.41							1.77784e+08	1.54364e+08	1.91194e+08				n/a	n/a	n/a	High	High	High	n/a	n/a	n/a
	Confidence	Annotated Sequence	Modifications	# Protein Groups	# Proteins	# PSMs	Master Protein Accessions	Positions in Master Proteins	# Missed Cleavages	Theo. MH+ [Da]	Abundance Ratio: (A17) / (A10)	Abundance Ratio: (A10) / (WT)	Abundance Ratio: (A17) / (WT)	Abundance Ratio P-Value: (A17) / (A10)	Abundance Ratio P-Value: (A10) / (WT)	Abundance Ratio P-Value: (A17) / (WT)	Abundances (Grouped): A10	Abundances (Grouped): A17	Abundances (Grouped): WT	Abundances (Grouped) CV [%]: A10	Abundances (Grouped) CV [%]: A17	Abundances (Grouped) CV [%]: WT	Abundances (Normalized): F5: Sample, A10	Abundances (Normalized): F6: Sample, A10	Abundances (Normalized): F7: Sample, A10	Abundances (Normalized): F8: Sample, A17	Abundances (Normalized): F9: Sample, A17	Abundances (Normalized): F10: Sample, A17	Abundances (Normalized): F2: Sample, WT	Abundances (Normalized): F3: Sample, WT	Abundances (Normalized): F4: Sample, WT	Quan Info	Found in Sample: F5: Sample, A10	Found in Sample: F6: Sample, A10	Found in Sample: F7: Sample, A10	Found in Sample: F8: Sample, A17	Found in Sample: F9: Sample, A17	Found in Sample: F10: Sample, A17	Found in Sample: F2: Sample, WT	Found in Sample: F3: Sample, WT	Found in Sample: F4: Sample, WT	Confidence (by Search Engine): Sequest HT	m/z [Da] (by Search Engine): Sequest HT	XCorr (by Search Engine): Sequest HT	Top Apex RT [min]	Sequence in Protein	Quan Usage
	High	[-].MAAAAAAAAAAAAAAAAAGAAGGR.[G]	1xMet-loss+Acetyl [N-Term]	1	1	59	Vest A17	Vest A17 [1-24]	0	1737.9	100		100					1.70775e+08			8.37					1.70775e+08	1.48829e+08	1.74238e+08					n/a	n/a	n/a	High	High	High	n/a	n/a	n/a	High	869.453	5.98	59.63	-.MAAAAAAAAAAAAAAAAAGAAGGR.G	Used
	High	[-].MAAAAAAAAAAAAAAAAAGAAGGRGSGPGR.[R]	1xMet-loss+Acetyl [N-Term]	1	1	5	Vest A17	Vest A17 [1-30]	1	2249.15	100		100					7.00833e+06			63.18					7.00833e+06	5.53509e+06	1.69555e+07					n/a	n/a	n/a	High	High	High	n/a	n/a	n/a	High	750.388	5.02	53.34	-.MAAAAAAAAAAAAAAAAAGAAGGRGSGPGR.R	Used
	High	[K].QILGQLDGGSVAVLPVVDSTNQYLLDR.[I]		2	2	15	Vest A10; Vest A17	Vest A10 [438-464]; Vest A17 [445-471]	0	2870.53	1.188	100	100	0.726975			1.36708e+07	1.62369e+07		55.05	17.15			9.06431e+06	2.06184e+07	1.83408e+07		1.43743e+07				Shared	n/a	High	High	High	High	High	n/a	n/a	n/a	High	957.513	4.68	56.37	K.QILGQLDGGSVAVLPVVDSTNQYLLDR.I	Not Used
	High	[K].RGPAAIGLGPVIGIVMAEALR.[K]		2	2	5	Vest A10; Vest A17	Vest A10 [508-528]; Vest A17 [515-535]	1	2061.2	1.709	100	100	0.467458			386919	661412		48.22	46.03		386919	277702	700333	661412	329842	912060				Shared	High	Peak Found	Peak Found	High	Peak Found	High	n/a	n/a	n/a	High	687.738	3.22	65.45	K.RGPAAIGLGPVIGIVMAEALR.K	Not Used
	High	[R].NTLAATLIR.[E]		2	2	22	Vest A10; Vest A17	Vest A10 [602-610]; Vest A17 [609-617]	0	972.584	1.599	100	100	0.1738			8.57119e+06	1.37056e+07		35.38	26.28		8.34246e+06	8.57119e+06	1.49658e+07	2.01763e+07	1.37056e+07	1.26464e+07				Shared	High	High	High	High	High	High	n/a	n/a	n/a	High	486.796	2.38	33.28	R.NTLAATLIR.E	Not Used
	High	[K].LIIGDKEIFGISR.[G]		2	2	31	Vest A10; Vest A17	Vest A10 [644-656]; Vest A17 [651-663]	1	1460.85	2.241	100	100	0.271899			25195748	5.64546e+07		59.16	22.8		25195748	2.44558e+07	6.345e+07	6.3944e+07	4.00922e+07	5.64546e+07				Shared	High	High	High	High	High	High	n/a	n/a	n/a	High	730.927	2.72	41.85	K.LIIGDKEIFGISR.G	Not Used
	High	[R].IGELKSGDACIAEYQQAGR.[G]	1xCarbamidomethyl [C10]; 1xCarbamyl [K5]	2	2	3	Vest A10; Vest A17	Vest A10 [465-483]; Vest A17 [472-490]	1	2109																						No Quan Values	n/a	n/a	High	High	High	n/a	n/a	n/a	n/a	High	1055	1.32		R.IGELKSGDACIAEYQQAGR.G	Not Used
	High	[R].VKWPNDLYLQDR.[K]		2	2	29	Vest A10; Vest A17	Vest A10 [537-548]; Vest A17 [544-555]	1	1546.8	2.18	100	100	0.180906			1.02108e+07	2.22636e+07		58.45	12.69		9820955	1.02108e+07	2.53151e+07	2.61166e+07	2.04103e+07	2.22636e+07				Shared	High	High	High	High	High	High	n/a	n/a	n/a	High	773.904	2.24	37.57	R.VKWPNDLYLQDR.K	Not Used
	High	[R].VKWPNDLYLQDR.[K]	1xCarbamyl [K2]	2	2	12	Vest A10; Vest A17	Vest A10 [537-548]; Vest A17 [544-555]	1	1589.81	1.335	2.353	3.141	0.367101			8.29908e+06	1.10761e+07	3.52683e+06	34.37	26.26		8.29908e+06	5.79683e+06	1.16822e+07	1.60632e+07	9.96574e+06	1.10761e+07		3.52683e+06		Shared	High	High	High	High	High	High	n/a	Peak Found	n/a	High	795.407	2.41	42.44	R.VKWPNDLYLQDR.K	Not Used
	High	[R].VKWPNDLYLQDRK.[L]		2	2	4	Vest A10; Vest A17	Vest A10 [537-549]; Vest A17 [544-556]	2	1674.9	2.343	100	100	0.0592705			1.63267e+06	3.82467e+06		35.66	27.22		1.63267e+06	1.3924e+06	2.66552e+06	4.57354e+06	3.82467e+06	2.59714e+06				Shared	Peak Found	Peak Found	High	High	High	Peak Found	n/a	n/a	n/a	High	558.97	1.9	33.06	R.VKWPNDLYLQDRK.L	Not Used
	High	[R].VKWPNDLYLQDRK.[L]	1xCarbamyl [K2]	2	2	3	Vest A10; Vest A17	Vest A10 [537-549]; Vest A17 [544-556]	2	1717.9	1.589	100	100	0.130891			1179719	1.87484e+06		31.43	10.7		1179719	771651	1.49062e+06	2.02254e+06	1.73793e+06					Shared	Peak Found	Peak Found	High	High	High	n/a	n/a	n/a	n/a	High	573.305	2.14	37.33	R.VKWPNDLYLQDRK.L	Not Used
	High	[R].VEESVVNQGWITLQEAGINLDRNTLAATLIR.[E]		2	2	2	Vest A10; Vest A17	Vest A10 [580-610]; Vest A17 [587-617]	1	3423.82	1.141	100	100				888143	1.01322e+06			10.25				888143		942282	1.08951e+06				Shared	n/a	n/a	High	n/a	Peak Found	High	n/a	n/a	n/a	High	1141.95	2.67	62.11	R.VEESVVNQGWITLQEAGINLDRNTLAATLIR.E	Not Used
	High	[R].WEKLDNFINRPVK.[L]	1xCarbamyl [K3]	2	2	9	Vest A10; Vest A17	Vest A10 [631-643]; Vest A17 [638-650]	1	1701.91	1.648	100	100	0.288978			2155825	3.55178e+06		54.41	33.62		2155825	1.51789e+06	4.27028e+06	5.30201e+06	2.75867e+06	3.55178e+06				Shared	Medium	High	High	High	High	High	n/a	n/a	n/a	High	567.974	2.38	40.22	R.WEKLDNFINRPVK.L	Not Used
	High	[K].WPNDLYLQDR.[K]		2	2	4	Vest A10; Vest A17	Vest A10 [539-548]; Vest A17 [546-555]	0	1319.64																						No Quan Values	n/a	n/a	n/a	High	High	n/a	n/a	n/a	n/a	High	660.322	1.75		K.WPNDLYLQDR.K	Not Used
	High	[R].WEKLDNFINRPVK.[L]		2	2	10	Vest A10; Vest A17	Vest A10 [631-643]; Vest A17 [638-650]	1	1658.9	0.504	100	100				6.6121e+06	3.33046e+06			3.88				6.6121e+06	3.12522e+06	3.33046e+06	3.35726e+06				Shared	High	n/a	High	High	High	High	n/a	n/a	n/a	High	553.638	3.66	34.87	R.WEKLDNFINRPVK.L	Not Used
	High	[R].VTILCDKFSGHPK.[G]	1xCarbamidomethyl [C5]	2	5	9	Vest A10; Vest A17	Vest A10 [197-209]; Vest A17 [204-216]	1	1501.78	3.951	100	100	0.344878			3.59433e+06	1.42005e+07		113.16	30.28			1.19746e+06	1.07888e+07	1.76507e+07	1.14247e+07					Shared	High	High	High	High	High	High	n/a	n/a	n/a	High	501.267	2.71	25.1	R.VTILCDKFSGHPK.G	Not Used
	High	[K].RTNRPGISTTDR.[G]		2	4	8	Vest A10; Vest A17	Vest A10 [244-255]; Vest A17 [251-262]	1	1373.72	1.041	100	100	0.762672			2.74397e+06	2.85723e+06		38.06	54.75		4.6932e+06	2.74397e+06	2.37633e+06	4.84548e+06	2.85723e+06	1.50479e+06				Shared	High	High	High	High	High	High	n/a	n/a	n/a	High	458.579	3.29	17.57	K.RTNRPGISTTDR.G	Not Used
	High	[R].RVEESVVNQGWITLQEAGINLDRNTLAATLIR.[E]		2	2	1	Vest A10; Vest A17	Vest A10 [579-610]; Vest A17 [586-617]	2	3579.92																						No Quan Values	n/a	n/a	n/a	n/a	n/a	High	n/a	n/a	n/a	High	895.737	2.13		R.RVEESVVNQGWITLQEAGINLDRNTLAATLIR.E	Not Used
	High	[K].SGDACIAEYQQAGR.[G]	1xCarbamidomethyl [C5]	2	2	12	Vest A10; Vest A17	Vest A10 [470-483]; Vest A17 [477-490]	0	1525.67	1.479	100	100	0.200477			1.25484e+07	1.85638e+07		28.98	1.27			1.01933e+07	1.54476e+07	1.87314e+07	1.83977e+07					Shared	High	High	High	High	High	High	n/a	n/a	n/a	High	763.34	2.76	25.51	K.SGDACIAEYQQAGR.G	Not Used
	High	[R].TSLALDESLFR.[G]		2	4	20	Vest A10; Vest A17	Vest A10 [224-234]; Vest A17 [231-241]	0	1251.66	1.804	100	100	0.282818			8.16427e+07	1.47296e+08		59.36	19.92		74955352	8.16427e+07	2.00563e+08	1.42902e+08	1.47296e+08	2.01526e+08				Shared	High	High	High	High	High	High	n/a	n/a	n/a	High	626.333	2.98	43.53	R.TSLALDESLFR.G	Not Used
	High	[R].TSLALDESLFRGR.[Q]		2	4	4	Vest A10; Vest A17	Vest A10 [224-236]; Vest A17 [231-243]	1	1464.78	8.75	100	100				1.04682e+06	9.16008e+06					1.04682e+06					9.16008e+06				Shared	Peak Found	n/a	High	n/a	n/a	High	n/a	n/a	n/a	High	488.932	2.85	38.95	R.TSLALDESLFRGR.Q	Not Used
	High	[R].TNRPGISTTDR.[G]		2	4	12	Vest A10; Vest A17	Vest A10 [245-255]; Vest A17 [252-262]	0	1217.62	1.032	100	100	0.797769			7.8902e+06	8.14617e+06		54.5	98.8		1.15953e+07	7.8902e+06	3.32338e+06	1.94009e+07	8.14617e+06	842189				Shared	High	High	High	High	High	High	n/a	n/a	n/a	High	406.546	4.07	17.85	R.TNRPGISTTDR.G	Not Used
	High	[R].TNRPGISTTDRGFPR.[S]		2	4	20	Vest A10; Vest A17	Vest A10 [245-259]; Vest A17 [252-266]	1	1674.87	1.415	100	100	0.601484			16380709	2.31791e+07		70.01	65.34		16380709	7.90055e+06	3.49087e+07	2.31791e+07	1.14792e+07	4.60348e+07				Shared	High	High	High	High	High	High	n/a	n/a	n/a	High	558.96	2.78	24.1	R.TNRPGISTTDRGFPR.S	Not Used
	High	[R].FYSGFNSRPR.[G]		2	4	13	Vest A10; Vest A17	Vest A10 [276-285]; Vest A17 [283-292]	0	1230.6	1.844	100	100	0.268347			4.39564e+07	8.10711e+07		40.69	24.82		36900206	4.39564e+07	7.70056e+07	8.10711e+07	5.18397e+07	8.46601e+07				Shared	High	High	High	High	High	High	n/a	n/a	n/a	High	410.872	2.13	24.81	R.FYSGFNSRPR.G	Not Used
	High	[K].HIQTLRDWGVDVFTVPGK.[G]		2	2	4	Vest A10; Vest A17	Vest A10 [406-423]; Vest A17 [413-430]	1	2068.1	2.864	100	100				1454722	4.16682e+06			30.59		1454722			3.34464e+06		5.19112e+06				Shared	Medium	n/a	High	High	n/a	High	n/a	n/a	n/a	High	690.037	2.83	45.09	K.HIQTLRDWGVDVFTVPGK.G	Not Used
	High	[R].HLVPGAGGEAGEGDPGGAGDYGNGLESEELEPGELLPEPEPEEEPPRPR.[A]		2	4	7	Vest A10; Vest A17	Vest A10 [26-74]; Vest A17 [33-81]	0	4989.29	0.01	100					7.74799e+06								7.74799e+06							Shared	n/a	n/a	High	High	High	High	n/a	n/a	n/a	High	1248.08	2.78	44.41	R.HLVPGAGGEAGEGDPGGAGDYGNGLESEELEPGELLPEPEPEEEPPRPR.A	Not Used
	High	[R].GSGSGSGSGSGSGSGSGSGKDNTVPLK.[L]		2	2	14	Vest A10; Vest A17	Vest A10 [350-376]; Vest A17 [357-383]	1	2268.03	1.312	100	100	0.443999			4.23345e+06	5.55434e+06		29.57	47.89		3.13323e+06	4.23345e+06	5.70007e+06	9.1853e+06	5.55434e+06	3.44632e+06				Shared	High	High	High	High	High	High	n/a	n/a	n/a	High	756.683	6.05	17.88	R.GSGSGSGSGSGSGSGSGSGKDNTVPLK.L	Not Used
	High	[K].GFAYIEFSDKESVR.[T]		2	4	2	Vest A10; Vest A17	Vest A10 [210-223]; Vest A17 [217-230]	1	1647.8																						No Quan Values	n/a	n/a	High	High	n/a	n/a	n/a	n/a	n/a	High	549.939	2.1		K.GFAYIEFSDKESVR.T	Not Used
	High	[R].GPAAIGLGPVIGIVMAEALR.[K]		2	2	41	Vest A10; Vest A17	Vest A10 [509-528]; Vest A17 [516-535]	0	1905.1	1.607	100	100	0.14918			3.27167e+06	5.25777e+06		38.07	22.65		3.27167e+06	2.2485e+06	4.86312e+06	6.55559e+06	4.14746e+06	5.25777e+06				Shared	High	High	High	High	High	High	n/a	n/a	n/a	High	953.053	4.47	69.15	R.GPAAIGLGPVIGIVMAEALR.K	Not Used
	High	[R].GPAAIGLGPVIGIVMAEALR.[K]	1xOxidation [M15]	2	2	1	Vest A10; Vest A17	Vest A10 [509-528]; Vest A17 [516-535]	0	1921.09																						No Quan Values	n/a	n/a	High	n/a	n/a	n/a	n/a	n/a	n/a	High	641.036	3.74		R.GPAAIGLGPVIGIVMAEALR.K	Not Used
	High	[R].GPAAIGLGPVIGIVMAEALRK.[L]		2	2	17	Vest A10; Vest A17	Vest A10 [509-529]; Vest A17 [516-536]	1	2033.19	1.576	100	100	0.257877			1.60029e+06	2.52144e+06		43.61	26.14		1.60029e+06	957401	2.39466e+06	2.92192e+06	1.70072e+06	2.52144e+06				Shared	High	High	High	High	High	High	n/a	n/a	n/a	High	678.403	1.92	63.38	R.GPAAIGLGPVIGIVMAEALRK.L	Not Used
	High	[R].APPGAPGPGPGSGAPGSQEEEEEPGLVEADPGDGAIEDPELEAIKAR.[V]		2	4	2	Vest A10; Vest A17	Vest A10 [75-121]; Vest A17 [82-128]	1	4547.13																						No Quan Values	n/a	n/a	High	n/a	Medium	n/a	n/a	n/a	n/a	High	1137.54	2.65		R.APPGAPGPGPGSGAPGSQEEEEEPGLVEADPGDGAIEDPELEAIKAR.V	Not Used
	High	[K].LDNFINRPVK.[L]		2	2	10	Vest A10; Vest A17	Vest A10 [634-643]; Vest A17 [641-650]	0	1215.68																						No Quan Values	High	High	High	High	High	Medium	n/a	n/a	n/a	High	405.9	2.33		K.LDNFINRPVK.L	Not Used
	High	[R].AALELFEQEGLAPYLPR.[W]		2	2	26	Vest A10; Vest A17	Vest A10 [614-630]; Vest A17 [621-637]	0	1917.01	1.446	100	100	0.213249			23004383	3.32669e+07		45.7	20.2		23004383	1.562e+07	3.86828e+07	4.57881e+07	3.23634e+07	3.32669e+07				Shared	High	High	High	High	High	High	n/a	n/a	n/a	High	959.008	3.72	55.62	R.AALELFEQEGLAPYLPR.W	Not Used
	High	[R].AAINKHIQTLR.[D]	1xCarbamyl [K5]	2	2	5	Vest A10; Vest A17	Vest A10 [401-411]; Vest A17 [408-418]	1	1307.75																						No Quan Values	High	High	High	n/a	High	High	n/a	n/a	n/a	High	436.59	1.71		R.AAINKHIQTLR.D	Not Used
	High	[R].DWGVDVFTVPGK.[G]		2	2	5	Vest A10; Vest A17	Vest A10 [412-423]; Vest A17 [419-430]	0	1319.66	1.127	100	100	0.793592			4.77812e+06	5.38458e+06		9.3	53.14		4.47373e+06		5.10322e+06	7.99359e+06		3.62711e+06				Shared	Peak Found	n/a	High	High	n/a	High	n/a	n/a	n/a	High	660.334	1.67	48.39	R.DWGVDVFTVPGK.G	Not Used
	High	[R].AAINKHIQTLR.[D]		2	2	2	Vest A10; Vest A17	Vest A10 [401-411]; Vest A17 [408-418]	1	1264.75																						No Quan Values	n/a	n/a	Medium	n/a	n/a	High	n/a	n/a	n/a	High	422.254	1.54		R.AAINKHIQTLR.D	Not Used
	High	[R].KLGADKVR.[V]	2xCarbamyl [K1; K6]	2	2	6	Vest A10; Vest A17	Vest A10 [529-536]; Vest A17 [536-543]	2	972.558	1.128	100	100				3.04297e+06	3.43224e+06			31.52		3.04297e+06			3.36931e+06	3.43224e+06	5.66931e+06				Shared	High	High	High	High	High	High	n/a	n/a	n/a	High	486.782	1.85	21.25	R.KLGADKVR.V	Not Used
	High	[R].KLGADKVR.[V]	1xCarbamyl [K1]	2	2	1	Vest A10; Vest A17	Vest A10 [529-536]; Vest A17 [536-543]	2	929.553																						No Quan Values	High	n/a	n/a	n/a	n/a	n/a	n/a	n/a	n/a	High	465.28	1.62		R.KLGADKVR.V	Not Used
	High	[K].LIIGDKEIFGISR.[G]	1xCarbamyl [K6]	2	2	2	Vest A10; Vest A17	Vest A10 [644-656]; Vest A17 [651-663]	1	1503.85																						No Quan Values	High	n/a	n/a	n/a	n/a	n/a	n/a	n/a	n/a	High	752.431	1.4		K.LIIGDKEIFGISR.G	Not Used
	High	[K].LGADKVR.[V]	1xCarbamyl [K5]	2	2	5	Vest A10; Vest A17	Vest A10 [530-536]; Vest A17 [537-543]	1	801.458	1.035	12.276	12.701	0.92439			5.24504e+06	5.4266e+06	427263	14.12	40.81		5803295	4.36419e+06	5.24504e+06	8.56401e+06	5.4266e+06	3.80233e+06		427263		Shared	High	Peak Found	High	High	High	High	n/a	Peak Found	n/a	High	401.233	1.84	19.22	K.LGADKVR.V	Not Used
	High	[R].SRFYSGFNSRPR.[G]		2	4	6	Vest A10; Vest A17	Vest A10 [274-285]; Vest A17 [281-292]	1	1473.73	1.699	100	100				3.9619e+06	6.7305e+06			28.41			3.9619e+06		5.23768e+06	6.7305e+06	9.2081e+06				Shared	n/a	High	High	High	High	High	n/a	n/a	n/a	High	491.917	2.49	24.72	R.SRFYSGFNSRPR.G	Not Used
	High	[R].VTILCDKFSGHPK.[G]	1xCarbamidomethyl [C5]; 1xCarbamyl [K7]	2	5	4	Vest A10; Vest A17	Vest A10 [197-209]; Vest A17 [204-216]	1	1544.79																						No Quan Values	High	n/a	High	High	n/a	Medium	n/a	n/a	n/a	High	515.601	1.62		R.VTILCDKFSGHPK.G	Not Used
	Medium	[R].QIKVIPK.[R]	1xCarbamyl [K3]	2	4	6	Vest A10; Vest A17	Vest A10 [237-243]; Vest A17 [244-250]	1	868.561																						No Quan Values	Medium	Medium	High	Medium	Medium	High	n/a	n/a	n/a	High	434.784	1.58		R.QIKVIPK.R	Not Used
	Medium	[R].QIKVIPKR.[T]	2xCarbamyl [K3; K7]	2	4	3	Vest A10; Vest A17	Vest A10 [237-244]; Vest A17 [244-251]	2	1067.67																						No Quan Values	n/a	n/a	High	n/a	n/a	High	n/a	n/a	n/a	High	534.338	1.37		R.QIKVIPKR.T	Not Used
High	Vest A10	PABPN1 A10 mouse		972.95	1.276	100	100	0.35	6.64	6.64	0.930039			4.31354e+08	5.50222e+08	3.9541e+06	53.56	16.3		58	37	2	457	699	74.5	5.41				4.31354e+08	4.19987e+08	9.9726e+08	5.67892e+08	4.15544e+08	5.50222e+08		3.9541e+06		High	High	High	High	Peak Found	High	n/a	n/a	n/a
	Confidence	Annotated Sequence	Modifications	# Protein Groups	# Proteins	# PSMs	Master Protein Accessions	Positions in Master Proteins	# Missed Cleavages	Theo. MH+ [Da]	Abundance Ratio: (A17) / (A10)	Abundance Ratio: (A10) / (WT)	Abundance Ratio: (A17) / (WT)	Abundance Ratio P-Value: (A17) / (A10)	Abundance Ratio P-Value: (A10) / (WT)	Abundance Ratio P-Value: (A17) / (WT)	Abundances (Grouped): A10	Abundances (Grouped): A17	Abundances (Grouped): WT	Abundances (Grouped) CV [%]: A10	Abundances (Grouped) CV [%]: A17	Abundances (Grouped) CV [%]: WT	Abundances (Normalized): F5: Sample, A10	Abundances (Normalized): F6: Sample, A10	Abundances (Normalized): F7: Sample, A10	Abundances (Normalized): F8: Sample, A17	Abundances (Normalized): F9: Sample, A17	Abundances (Normalized): F10: Sample, A17	Abundances (Normalized): F2: Sample, WT	Abundances (Normalized): F3: Sample, WT	Abundances (Normalized): F4: Sample, WT	Quan Info	Found in Sample: F5: Sample, A10	Found in Sample: F6: Sample, A10	Found in Sample: F7: Sample, A10	Found in Sample: F8: Sample, A17	Found in Sample: F9: Sample, A17	Found in Sample: F10: Sample, A17	Found in Sample: F2: Sample, WT	Found in Sample: F3: Sample, WT	Found in Sample: F4: Sample, WT	Confidence (by Search Engine): Sequest HT	m/z [Da] (by Search Engine): Sequest HT	XCorr (by Search Engine): Sequest HT	Top Apex RT [min]	Sequence in Protein	Quan Usage
	High	[-].MAAAAAAAAAAGAAGGR.[G]	1xMet-loss+Acetyl [N-Term]	1	3	33	Vest A10	Vest A10 [1-17]	0	1240.64	0.04	100	100	0.000309216			172575392	6.82519e+06		55.58	10.7		172575392	1.71019e+08	4.15312e+08	6.82519e+06	7.64979e+06	6.18055e+06					High	High	High	High	Peak Found	High	n/a	n/a	n/a	High	620.823	4.99	39.62	-.MAAAAAAAAAAGAAGGR.G	Used
	High	[-].MAAAAAAAAAAGAAGGRGSGPGR.[R]	1xMet-loss+Acetyl [N-Term]	1	3	7	Vest A10	Vest A10 [1-23]	1	1751.89	0.01	100					1.25535e+07			26.18			10409608		1.51389e+07								High	High	High	n/a	n/a	n/a	n/a	n/a	n/a	High	876.449	4.1	35.19	-.MAAAAAAAAAAGAAGGRGSGPGR.R	Used
	High	[K].QILGQLDGGSVAVLPVVDSTNQYLLDR.[I]		2	2	15	Vest A10; Vest A17	Vest A10 [438-464]; Vest A17 [445-471]	0	2870.53	1.188	100	100	0.726975			1.36708e+07	1.62369e+07		55.05	17.15			9.06431e+06	2.06184e+07	1.83408e+07		1.43743e+07				Shared	n/a	High	High	High	High	High	n/a	n/a	n/a	High	957.513	4.68	56.37	K.QILGQLDGGSVAVLPVVDSTNQYLLDR.I	Used
	High	[K].RGPAAIGLGPVIGIVMAEALR.[K]		2	2	5	Vest A10; Vest A17	Vest A10 [508-528]; Vest A17 [515-535]	1	2061.2	1.709	100	100	0.467458			386919	661412		48.22	46.03		386919	277702	700333	661412	329842	912060				Shared	High	Peak Found	Peak Found	High	Peak Found	High	n/a	n/a	n/a	High	687.738	3.22	65.45	K.RGPAAIGLGPVIGIVMAEALR.K	Used
	High	[R].NTLAATLIR.[E]		2	2	22	Vest A10; Vest A17	Vest A10 [602-610]; Vest A17 [609-617]	0	972.584	1.599	100	100	0.1738			8.57119e+06	1.37056e+07		35.38	26.28		8.34246e+06	8.57119e+06	1.49658e+07	2.01763e+07	1.37056e+07	1.26464e+07				Shared	High	High	High	High	High	High	n/a	n/a	n/a	High	486.796	2.38	33.28	R.NTLAATLIR.E	Used
	High	[K].LIIGDKEIFGISR.[G]		2	2	31	Vest A10; Vest A17	Vest A10 [644-656]; Vest A17 [651-663]	1	1460.85	2.241	100	100	0.271899			25195748	5.64546e+07		59.16	22.8		25195748	2.44558e+07	6.345e+07	6.3944e+07	4.00922e+07	5.64546e+07				Shared	High	High	High	High	High	High	n/a	n/a	n/a	High	730.927	2.72	41.85	K.LIIGDKEIFGISR.G	Used
	High	[R].IGELKSGDACIAEYQQAGR.[G]	1xCarbamidomethyl [C10]; 1xCarbamyl [K5]	2	2	3	Vest A10; Vest A17	Vest A10 [465-483]; Vest A17 [472-490]	1	2109																						No Quan Values	n/a	n/a	High	High	High	n/a	n/a	n/a	n/a	High	1055	1.32		R.IGELKSGDACIAEYQQAGR.G	Not Used
	High	[R].VKWPNDLYLQDR.[K]		2	2	29	Vest A10; Vest A17	Vest A10 [537-548]; Vest A17 [544-555]	1	1546.8	2.18	100	100	0.180906			1.02108e+07	2.22636e+07		58.45	12.69		9820955	1.02108e+07	2.53151e+07	2.61166e+07	2.04103e+07	2.22636e+07				Shared	High	High	High	High	High	High	n/a	n/a	n/a	High	773.904	2.24	37.57	R.VKWPNDLYLQDR.K	Used
	High	[R].VKWPNDLYLQDR.[K]	1xCarbamyl [K2]	2	2	12	Vest A10; Vest A17	Vest A10 [537-548]; Vest A17 [544-555]	1	1589.81	1.335	2.353	3.141	0.367101			8.29908e+06	1.10761e+07	3.52683e+06	34.37	26.26		8.29908e+06	5.79683e+06	1.16822e+07	1.60632e+07	9.96574e+06	1.10761e+07		3.52683e+06		Shared	High	High	High	High	High	High	n/a	Peak Found	n/a	High	795.407	2.41	42.44	R.VKWPNDLYLQDR.K	Used
	High	[R].VKWPNDLYLQDRK.[L]		2	2	4	Vest A10; Vest A17	Vest A10 [537-549]; Vest A17 [544-556]	2	1674.9	2.343	100	100	0.0592705			1.63267e+06	3.82467e+06		35.66	27.22		1.63267e+06	1.3924e+06	2.66552e+06	4.57354e+06	3.82467e+06	2.59714e+06				Shared	Peak Found	Peak Found	High	High	High	Peak Found	n/a	n/a	n/a	High	558.97	1.9	33.06	R.VKWPNDLYLQDRK.L	Used
	High	[R].VKWPNDLYLQDRK.[L]	1xCarbamyl [K2]	2	2	3	Vest A10; Vest A17	Vest A10 [537-549]; Vest A17 [544-556]	2	1717.9	1.589	100	100	0.130891			1179719	1.87484e+06		31.43	10.7		1179719	771651	1.49062e+06	2.02254e+06	1.73793e+06					Shared	Peak Found	Peak Found	High	High	High	n/a	n/a	n/a	n/a	High	573.305	2.14	37.33	R.VKWPNDLYLQDRK.L	Used
	High	[R].VEESVVNQGWITLQEAGINLDRNTLAATLIR.[E]		2	2	2	Vest A10; Vest A17	Vest A10 [580-610]; Vest A17 [587-617]	1	3423.82	1.141	100	100				888143	1.01322e+06			10.25				888143		942282	1.08951e+06				Shared	n/a	n/a	High	n/a	Peak Found	High	n/a	n/a	n/a	High	1141.95	2.67	62.11	R.VEESVVNQGWITLQEAGINLDRNTLAATLIR.E	Used
	High	[R].WEKLDNFINRPVK.[L]	1xCarbamyl [K3]	2	2	9	Vest A10; Vest A17	Vest A10 [631-643]; Vest A17 [638-650]	1	1701.91	1.648	100	100	0.288978			2155825	3.55178e+06		54.41	33.62		2155825	1.51789e+06	4.27028e+06	5.30201e+06	2.75867e+06	3.55178e+06				Shared	Medium	High	High	High	High	High	n/a	n/a	n/a	High	567.974	2.38	40.22	R.WEKLDNFINRPVK.L	Used
	High	[K].WPNDLYLQDR.[K]		2	2	4	Vest A10; Vest A17	Vest A10 [539-548]; Vest A17 [546-555]	0	1319.64																						No Quan Values	n/a	n/a	n/a	High	High	n/a	n/a	n/a	n/a	High	660.322	1.75		K.WPNDLYLQDR.K	Not Used
	High	[R].WEKLDNFINRPVK.[L]		2	2	10	Vest A10; Vest A17	Vest A10 [631-643]; Vest A17 [638-650]	1	1658.9	0.504	100	100				6.6121e+06	3.33046e+06			3.88				6.6121e+06	3.12522e+06	3.33046e+06	3.35726e+06				Shared	High	n/a	High	High	High	High	n/a	n/a	n/a	High	553.638	3.66	34.87	R.WEKLDNFINRPVK.L	Used
	High	[R].VTILCDKFSGHPK.[G]	1xCarbamidomethyl [C5]	2	5	9	Vest A10; Vest A17	Vest A10 [197-209]; Vest A17 [204-216]	1	1501.78	3.951	100	100	0.344878			3.59433e+06	1.42005e+07		113.16	30.28			1.19746e+06	1.07888e+07	1.76507e+07	1.14247e+07					Shared	High	High	High	High	High	High	n/a	n/a	n/a	High	501.267	2.71	25.1	R.VTILCDKFSGHPK.G	Used
	High	[K].RTNRPGISTTDR.[G]		2	4	8	Vest A10; Vest A17	Vest A10 [244-255]; Vest A17 [251-262]	1	1373.72	1.041	100	100	0.762672			2.74397e+06	2.85723e+06		38.06	54.75		4.6932e+06	2.74397e+06	2.37633e+06	4.84548e+06	2.85723e+06	1.50479e+06				Shared	High	High	High	High	High	High	n/a	n/a	n/a	High	458.579	3.29	17.57	K.RTNRPGISTTDR.G	Used
	High	[R].RVEESVVNQGWITLQEAGINLDRNTLAATLIR.[E]		2	2	1	Vest A10; Vest A17	Vest A10 [579-610]; Vest A17 [586-617]	2	3579.92																						No Quan Values	n/a	n/a	n/a	n/a	n/a	High	n/a	n/a	n/a	High	895.737	2.13		R.RVEESVVNQGWITLQEAGINLDRNTLAATLIR.E	Not Used
	High	[K].SGDACIAEYQQAGR.[G]	1xCarbamidomethyl [C5]	2	2	12	Vest A10; Vest A17	Vest A10 [470-483]; Vest A17 [477-490]	0	1525.67	1.479	100	100	0.200477			1.25484e+07	1.85638e+07		28.98	1.27			1.01933e+07	1.54476e+07	1.87314e+07	1.83977e+07					Shared	High	High	High	High	High	High	n/a	n/a	n/a	High	763.34	2.76	25.51	K.SGDACIAEYQQAGR.G	Used
	High	[R].TSLALDESLFR.[G]		2	4	20	Vest A10; Vest A17	Vest A10 [224-234]; Vest A17 [231-241]	0	1251.66	1.804	100	100	0.282818			8.16427e+07	1.47296e+08		59.36	19.92		74955352	8.16427e+07	2.00563e+08	1.42902e+08	1.47296e+08	2.01526e+08				Shared	High	High	High	High	High	High	n/a	n/a	n/a	High	626.333	2.98	43.53	R.TSLALDESLFR.G	Used
	High	[R].TSLALDESLFRGR.[Q]		2	4	4	Vest A10; Vest A17	Vest A10 [224-236]; Vest A17 [231-243]	1	1464.78	8.75	100	100				1.04682e+06	9.16008e+06					1.04682e+06					9.16008e+06				Shared	Peak Found	n/a	High	n/a	n/a	High	n/a	n/a	n/a	High	488.932	2.85	38.95	R.TSLALDESLFRGR.Q	Used
	High	[R].TNRPGISTTDR.[G]		2	4	12	Vest A10; Vest A17	Vest A10 [245-255]; Vest A17 [252-262]	0	1217.62	1.032	100	100	0.797769			7.8902e+06	8.14617e+06		54.5	98.8		1.15953e+07	7.8902e+06	3.32338e+06	1.94009e+07	8.14617e+06	842189				Shared	High	High	High	High	High	High	n/a	n/a	n/a	High	406.546	4.07	17.85	R.TNRPGISTTDR.G	Used
	High	[R].TNRPGISTTDRGFPR.[S]		2	4	20	Vest A10; Vest A17	Vest A10 [245-259]; Vest A17 [252-266]	1	1674.87	1.415	100	100	0.601484			16380709	2.31791e+07		70.01	65.34		16380709	7.90055e+06	3.49087e+07	2.31791e+07	1.14792e+07	4.60348e+07				Shared	High	High	High	High	High	High	n/a	n/a	n/a	High	558.96	2.78	24.1	R.TNRPGISTTDRGFPR.S	Used
	High	[R].FYSGFNSRPR.[G]		2	4	13	Vest A10; Vest A17	Vest A10 [276-285]; Vest A17 [283-292]	0	1230.6	1.844	100	100	0.268347			4.39564e+07	8.10711e+07		40.69	24.82		36900206	4.39564e+07	7.70056e+07	8.10711e+07	5.18397e+07	8.46601e+07				Shared	High	High	High	High	High	High	n/a	n/a	n/a	High	410.872	2.13	24.81	R.FYSGFNSRPR.G	Used
	High	[K].HIQTLRDWGVDVFTVPGK.[G]		2	2	4	Vest A10; Vest A17	Vest A10 [406-423]; Vest A17 [413-430]	1	2068.1	2.864	100	100				1454722	4.16682e+06			30.59		1454722			3.34464e+06		5.19112e+06				Shared	Medium	n/a	High	High	n/a	High	n/a	n/a	n/a	High	690.037	2.83	45.09	K.HIQTLRDWGVDVFTVPGK.G	Used
	High	[R].HLVPGAGGEAGEGDPGGAGDYGNGLESEELEPGELLPEPEPEEEPPRPR.[A]		2	4	7	Vest A10; Vest A17	Vest A10 [26-74]; Vest A17 [33-81]	0	4989.29	0.01	100					7.74799e+06								7.74799e+06							Shared	n/a	n/a	High	High	High	High	n/a	n/a	n/a	High	1248.08	2.78	44.41	R.HLVPGAGGEAGEGDPGGAGDYGNGLESEELEPGELLPEPEPEEEPPRPR.A	Used
	High	[R].GSGSGSGSGSGSGSGSGSGKDNTVPLK.[L]		2	2	14	Vest A10; Vest A17	Vest A10 [350-376]; Vest A17 [357-383]	1	2268.03	1.312	100	100	0.443999			4.23345e+06	5.55434e+06		29.57	47.89		3.13323e+06	4.23345e+06	5.70007e+06	9.1853e+06	5.55434e+06	3.44632e+06				Shared	High	High	High	High	High	High	n/a	n/a	n/a	High	756.683	6.05	17.88	R.GSGSGSGSGSGSGSGSGSGKDNTVPLK.L	Used
	High	[K].GFAYIEFSDKESVR.[T]		2	4	2	Vest A10; Vest A17	Vest A10 [210-223]; Vest A17 [217-230]	1	1647.8																						No Quan Values	n/a	n/a	High	High	n/a	n/a	n/a	n/a	n/a	High	549.939	2.1		K.GFAYIEFSDKESVR.T	Not Used
	High	[R].GPAAIGLGPVIGIVMAEALR.[K]		2	2	41	Vest A10; Vest A17	Vest A10 [509-528]; Vest A17 [516-535]	0	1905.1	1.607	100	100	0.14918			3.27167e+06	5.25777e+06		38.07	22.65		3.27167e+06	2.2485e+06	4.86312e+06	6.55559e+06	4.14746e+06	5.25777e+06				Shared	High	High	High	High	High	High	n/a	n/a	n/a	High	953.053	4.47	69.15	R.GPAAIGLGPVIGIVMAEALR.K	Used
	High	[R].GPAAIGLGPVIGIVMAEALR.[K]	1xOxidation [M15]	2	2	1	Vest A10; Vest A17	Vest A10 [509-528]; Vest A17 [516-535]	0	1921.09																						No Quan Values	n/a	n/a	High	n/a	n/a	n/a	n/a	n/a	n/a	High	641.036	3.74		R.GPAAIGLGPVIGIVMAEALR.K	Not Used
	High	[R].GPAAIGLGPVIGIVMAEALRK.[L]		2	2	17	Vest A10; Vest A17	Vest A10 [509-529]; Vest A17 [516-536]	1	2033.19	1.576	100	100	0.257877			1.60029e+06	2.52144e+06		43.61	26.14		1.60029e+06	957401	2.39466e+06	2.92192e+06	1.70072e+06	2.52144e+06				Shared	High	High	High	High	High	High	n/a	n/a	n/a	High	678.403	1.92	63.38	R.GPAAIGLGPVIGIVMAEALRK.L	Used
	High	[R].APPGAPGPGPGSGAPGSQEEEEEPGLVEADPGDGAIEDPELEAIKAR.[V]		2	4	2	Vest A10; Vest A17	Vest A10 [75-121]; Vest A17 [82-128]	1	4547.13																						No Quan Values	n/a	n/a	High	n/a	Medium	n/a	n/a	n/a	n/a	High	1137.54	2.65		R.APPGAPGPGPGSGAPGSQEEEEEPGLVEADPGDGAIEDPELEAIKAR.V	Not Used
	High	[K].LDNFINRPVK.[L]		2	2	10	Vest A10; Vest A17	Vest A10 [634-643]; Vest A17 [641-650]	0	1215.68																						No Quan Values	High	High	High	High	High	Medium	n/a	n/a	n/a	High	405.9	2.33		K.LDNFINRPVK.L	Not Used
	High	[R].AALELFEQEGLAPYLPR.[W]		2	2	26	Vest A10; Vest A17	Vest A10 [614-630]; Vest A17 [621-637]	0	1917.01	1.446	100	100	0.213249			23004383	3.32669e+07		45.7	20.2		23004383	1.562e+07	3.86828e+07	4.57881e+07	3.23634e+07	3.32669e+07				Shared	High	High	High	High	High	High	n/a	n/a	n/a	High	959.008	3.72	55.62	R.AALELFEQEGLAPYLPR.W	Used
	High	[R].AAINKHIQTLR.[D]	1xCarbamyl [K5]	2	2	5	Vest A10; Vest A17	Vest A10 [401-411]; Vest A17 [408-418]	1	1307.75																						No Quan Values	High	High	High	n/a	High	High	n/a	n/a	n/a	High	436.59	1.71		R.AAINKHIQTLR.D	Not Used
	High	[R].DWGVDVFTVPGK.[G]		2	2	5	Vest A10; Vest A17	Vest A10 [412-423]; Vest A17 [419-430]	0	1319.66	1.127	100	100	0.793592			4.77812e+06	5.38458e+06		9.3	53.14		4.47373e+06		5.10322e+06	7.99359e+06		3.62711e+06				Shared	Peak Found	n/a	High	High	n/a	High	n/a	n/a	n/a	High	660.334	1.67	48.39	R.DWGVDVFTVPGK.G	Used
	High	[R].AAINKHIQTLR.[D]		2	2	2	Vest A10; Vest A17	Vest A10 [401-411]; Vest A17 [408-418]	1	1264.75																						No Quan Values	n/a	n/a	Medium	n/a	n/a	High	n/a	n/a	n/a	High	422.254	1.54		R.AAINKHIQTLR.D	Not Used
	High	[R].KLGADKVR.[V]	2xCarbamyl [K1; K6]	2	2	6	Vest A10; Vest A17	Vest A10 [529-536]; Vest A17 [536-543]	2	972.558	1.128	100	100				3.04297e+06	3.43224e+06			31.52		3.04297e+06			3.36931e+06	3.43224e+06	5.66931e+06				Shared	High	High	High	High	High	High	n/a	n/a	n/a	High	486.782	1.85	21.25	R.KLGADKVR.V	Used
	High	[R].KLGADKVR.[V]	1xCarbamyl [K1]	2	2	1	Vest A10; Vest A17	Vest A10 [529-536]; Vest A17 [536-543]	2	929.553																						No Quan Values	High	n/a	n/a	n/a	n/a	n/a	n/a	n/a	n/a	High	465.28	1.62		R.KLGADKVR.V	Not Used
	High	[K].LIIGDKEIFGISR.[G]	1xCarbamyl [K6]	2	2	2	Vest A10; Vest A17	Vest A10 [644-656]; Vest A17 [651-663]	1	1503.85																						No Quan Values	High	n/a	n/a	n/a	n/a	n/a	n/a	n/a	n/a	High	752.431	1.4		K.LIIGDKEIFGISR.G	Not Used
	High	[K].LGADKVR.[V]	1xCarbamyl [K5]	2	2	5	Vest A10; Vest A17	Vest A10 [530-536]; Vest A17 [537-543]	1	801.458	1.035	12.276	12.701	0.92439			5.24504e+06	5.4266e+06	427263	14.12	40.81		5803295	4.36419e+06	5.24504e+06	8.56401e+06	5.4266e+06	3.80233e+06		427263		Shared	High	Peak Found	High	High	High	High	n/a	Peak Found	n/a	High	401.233	1.84	19.22	K.LGADKVR.V	Used
	High	[R].SRFYSGFNSRPR.[G]		2	4	6	Vest A10; Vest A17	Vest A10 [274-285]; Vest A17 [281-292]	1	1473.73	1.699	100	100				3.9619e+06	6.7305e+06			28.41			3.9619e+06		5.23768e+06	6.7305e+06	9.2081e+06				Shared	n/a	High	High	High	High	High	n/a	n/a	n/a	High	491.917	2.49	24.72	R.SRFYSGFNSRPR.G	Used
	High	[R].VTILCDKFSGHPK.[G]	1xCarbamidomethyl [C5]; 1xCarbamyl [K7]	2	5	4	Vest A10; Vest A17	Vest A10 [197-209]; Vest A17 [204-216]	1	1544.79																						No Quan Values	High	n/a	High	High	n/a	Medium	n/a	n/a	n/a	High	515.601	1.62		R.VTILCDKFSGHPK.G	Not Used
	Medium	[R].QIKVIPK.[R]	1xCarbamyl [K3]	2	4	6	Vest A10; Vest A17	Vest A10 [237-243]; Vest A17 [244-250]	1	868.561																						No Quan Values	Medium	Medium	High	Medium	Medium	High	n/a	n/a	n/a	High	434.784	1.58		R.QIKVIPK.R	Not Used
	Medium	[R].QIKVIPKR.[T]	2xCarbamyl [K3; K7]	2	4	3	Vest A10; Vest A17	Vest A10 [237-244]; Vest A17 [244-251]	2	1067.67																						No Quan Values	n/a	n/a	High	n/a	n/a	High	n/a	n/a	n/a	High	534.338	1.37		R.QIKVIPKR.T	Not Used
High	P63017	Heat shock cognate 71 kDa protein OS=Mus musculus OX=10090 GN=Hspa8 PE=1 SV=1	Hspa8	871.76	1.193	4.431	5.288	0.25	2.15	2.4	0.919756	0.0260734	0.0166743	2.65207e+08	3.16479e+08	5.98508e+07	24.42	7.31	75.15	36	26	21	426	646	70.8	5.52	15481	ENSMUSG00000015656	mmu:15481; P08109; P12225; P63017; Q3U6R0; Q3U764; Q3U7D7; Q3U7E2; Q3U9B4; Q3U9G0; Q3UGM0; Q5FWJ6; Q62373; Q62374; Q62375; Q6NZD0	1.98059e+08	3.26586e+08	2.65207e+08	3.16479e+08	3.24656e+08	2.82233e+08	1.17537e+08	5.98508e+07	1.94337e+07	High	High	High	High	High	High	High	High	High
	Confidence	Annotated Sequence	Modifications	# Protein Groups	# Proteins	# PSMs	Master Protein Accessions	Positions in Master Proteins	# Missed Cleavages	Theo. MH+ [Da]	Abundance Ratio: (A17) / (A10)	Abundance Ratio: (A10) / (WT)	Abundance Ratio: (A17) / (WT)	Abundance Ratio P-Value: (A17) / (A10)	Abundance Ratio P-Value: (A10) / (WT)	Abundance Ratio P-Value: (A17) / (WT)	Abundances (Grouped): A10	Abundances (Grouped): A17	Abundances (Grouped): WT	Abundances (Grouped) CV [%]: A10	Abundances (Grouped) CV [%]: A17	Abundances (Grouped) CV [%]: WT	Abundances (Normalized): F5: Sample, A10	Abundances (Normalized): F6: Sample, A10	Abundances (Normalized): F7: Sample, A10	Abundances (Normalized): F8: Sample, A17	Abundances (Normalized): F9: Sample, A17	Abundances (Normalized): F10: Sample, A17	Abundances (Normalized): F2: Sample, WT	Abundances (Normalized): F3: Sample, WT	Abundances (Normalized): F4: Sample, WT	Quan Info	Found in Sample: F5: Sample, A10	Found in Sample: F6: Sample, A10	Found in Sample: F7: Sample, A10	Found in Sample: F8: Sample, A17	Found in Sample: F9: Sample, A17	Found in Sample: F10: Sample, A17	Found in Sample: F2: Sample, WT	Found in Sample: F3: Sample, WT	Found in Sample: F4: Sample, WT	Confidence (by Search Engine): Sequest HT	m/z [Da] (by Search Engine): Sequest HT	XCorr (by Search Engine): Sequest HT	Top Apex RT [min]	Sequence in Protein	Quan Usage
	High	[R].QATKDAGTIAGLNVLR.[I]	1xCarbamyl [K4]	1	1	22	P63017	P63017 [156-171]	1	1670.92	1.09	2.663	2.902	0.891248	0.0301269	0.0201134	1.6419e+07	1.78944e+07	6.16658e+06	18.62	2.54	53.21	13020154	1.90174e+07	1.6419e+07	1.80807e+07	1.72236e+07	1.78944e+07	9.16021e+06	4.15129e+06			High	High	High	High	High	High	High	High	High	High	835.963	2.58	40.44	R.QATKDAGTIAGLNVLR.I	Used
	High	[R].QATKDAGTIAGLNVLR.[I]		1	1	19	P63017	P63017 [156-171]	1	1627.91	1.349	5.785	7.805	0.328922			9.79845e+06	1.32182e+07	1.69363e+06	10.73	20.17		8.98765e+06	9.79845e+06	1.11056e+07	9.824e+06	1.32182e+07	1.48068e+07	1.69363e+06				High	Peak Found	High	High	High	High	High	High	n/a	High	814.46	3.26	34.52	R.QATKDAGTIAGLNVLR.I	Used
	High	[K].LLQDFFNGK.[E]		1	2	2	P63017	P63017 [349-357]	0	1081.57																						No Quan Values	High	n/a	High	n/a	n/a	n/a	n/a	n/a	n/a	High	541.287	1.68		K.LLQDFFNGK.E	Not Used
	High	[K].LLQDFFNGKELNK.[S]		1	2	12	P63017	P63017 [349-361]	1	1565.83	1.01	6.123	6.187	0.623536	0.00342613	0.00190773	8.32911e+06	8.41597e+06	1.36021e+06	30.92	9.19	36.23	4.6164e+06	8.32911e+06	8.577e+06	9.55872e+06	8.02627e+06	8.41597e+06	1.76773e+06	1.04664e+06			High	High	High	High	High	High	High	Peak Found	n/a	High	522.615	3.5	40.32	K.LLQDFFNGKELNK.S	Used
	High	[R].IINEPTAAAIAYGLDKK.[VG]	1xCarbamyl [K]	1	2	20	P63017	P63017 [172-188]	1	1831	1.159	2.285	2.647	0.506733	0.0592176	0.0199622	1.34243e+07	1.55532e+07	5.87472e+06	31.33	7.91	32.36	8552486	1.65313e+07	1.34243e+07	1.55532e+07	1.74764e+07	1.50808e+07	7.41592e+06	4.65381e+06			High	High	High	High	High	High	High	High	n/a	High	611.003	4.12	43.02	R.IINEPTAAAIAYGLDKK.V	Used
	High	[R].IINEPTAAAIAYGLDK.[RKG]		3	5	30	P20029; P63017; P16627	P20029 [199-214]; P63017 [172-187]; P16627 [174-189]	0	1659.9	1.197	2.633	3.152	0.630234	0.100196	0.0391658	1.11982e+07	1.34014e+07	4.25222e+06	35.78	12.5	55.75	6736019	1.44209e+07	1.11982e+07	1.56846e+07	1.34014e+07	1.23055e+07	6.45107e+06	2.80285e+06		Shared	High	Peak Found	High	High	High	High	High	Medium	n/a	High	830.452	4	42.46	R.IINEPTAAAIAYGLDK.K	Not Used
	High	[R].IINEPTAAAIAYGLDKK.[VG]		1	2	34	P63017	P63017 [172-188]	1	1787.99	1.087	3.679	3.999	0.811299	0.017114	0.00872759	3.69546e+07	4.01674e+07	1.00441e+07	21.12	5.05	57.46	25264485	3.79396e+07	3.69546e+07	4.29234e+07	3.89079e+07	4.01674e+07	1.52331e+07	1.00441e+07	4.02118e+06		High	High	High	High	High	High	High	High	Peak Found	High	596.668	5.06	38.54	R.IINEPTAAAIAYGLDKK.V	Used
	High	[R].LSKEDIER.[M]		1	1	21	P63017	P63017 [510-517]	1	989.526	0.989	2.98	2.948	0.922547	0.178243	0.287792	7.41333e+06	7.33194e+06	2.48734e+06	36.94	43.94	75.57	7.41333e+06	9.50699e+06	4.31131e+06	7.33194e+06	7.71828e+06	2.96633e+06	5.30432e+06	2.48734e+06	958930		High	High	High	High	High	High	High	High	High	High	495.267	2.04	18.83	R.LSKEDIER.M	Used
	High	[K].ITITNDKGR.[L]	1xCarbamyl [K7]	2	5	2	P63017; P16627	P63017 [501-509]; P16627 [503-511]	1	1060.57	1.128	1.07	1.208	0.984973	0.888882	0.808273	3.89435e+06	4.39383e+06	3.63841e+06	27.85	22.11	19.11	2.90835e+06	3.89435e+06	5.11755e+06	3.05392e+06	4.76454e+06	4.39383e+06	2.86219e+06	3.63841e+06	4.22401e+06	Shared	Peak Found	High	Peak Found	Peak Found	Peak Found	Peak Found	Peak Found	High	Peak Found	High	530.79	1.76	20.95	K.ITITNDKGR.L	Used
	High	[K].TVTNAVVTVPAYFNDSQR.[Q]		1	1	41	P63017	P63017 [138-155]	0	1982	1.002	4.037	4.043	0.934691	0.0216931	0.0146208	2.88672e+07	2.89127e+07	7.15076e+06	30.49	7.83	61.66	17543351	3.32219e+07	2.88672e+07	3.20014e+07	2.89127e+07	2.74904e+07	1.10661e+07	7.15076e+06	2.54221e+06		High	High	High	High	High	High	High	High	Peak Found	High	991.502	2.6	41.35	K.TVTNAVVTVPAYFNDSQR.Q	Used
	High	[R].TTPSYVAFTDTER.[L]		2	5	36	P63017; P16627	P63017 [37-49]; P16627 [39-51]	0	1487.7	1.129	4.306	4.861	0.99022	0.0275308	0.0235683	2.98616e+07	3.37149e+07	6.93555e+06	16.46	17.94	76.61	25513598	3.54526e+07	2.98616e+07	3.71106e+07	3.37149e+07	2.58403e+07	1.41035e+07	6.93555e+06	2.28178e+06	Shared	High	High	High	High	High	High	High	High	High	High	744.354	2.23	33.83	R.TTPSYVAFTDTER.L	Used
	High	[R].TTPSYVAFTDTERLIGDAAK.[N]		2	5	8	P63017; P16627	P63017 [37-56]; P16627 [39-58]	1	2156.09	1.155	4.172	4.819	0.997801			4.54915e+06	5.25402e+06	1.09029e+06	31.22	40.02		3.34426e+06	4.54915e+06	6.2786e+06	2.67141e+06	5.25402e+06	6.40346e+06		1.09029e+06		Shared	High	High	High	High	High	High	n/a	Peak Found	n/a	High	719.367	3.78	45.43	R.TTPSYVAFTDTERLIGDAAK.N	Used
	High	[RK].VEIIANDQGNR.[IT]		3	6	19	P20029; P63017; P16627	P20029 [51-61]; P63017 [26-36]; P16627 [28-38]	0	1228.63																						No Quan Values	High	High	High	High	High	High	n/a	n/a	n/a	High	614.817	2.66		K.VEIIANDQGNR.T	Not Used
	High	[K].VQVEYKGETK.[S]		1	1	32	P63017	P63017 [103-112]	1	1180.62	1.567	4.406	6.903	0.922602	0.0289296	0.0185696	1.16937e+07	1.83187e+07	2.65384e+06	32.26	41.82	63.45	8.9867e+06	1.69437e+07	1.16937e+07	1.83187e+07	1.96462e+07	7.95575e+06	5.56235e+06	2.65384e+06	1.56173e+06		High	High	High	High	High	High	High	High	High	High	590.814	2.56	18.39	K.VQVEYKGETK.S	Used
	High	[K].STAGDTHLGGEDFDNR.[M]		1	2	22	P63017	P63017 [221-236]	0	1691.73	1.251	2.519	3.15	0.590408			8.45983e+06	1.05791e+07	3.3588e+06	27.43	4.44			1.02966e+07	6.95072e+06	1.02519e+07	1.09167e+07		3.3588e+06				High	High	High	High	High	High	High	High	n/a	High	846.366	3.16	24.77	K.STAGDTHLGGEDFDNR.M	Used
	High	[K].DAGTIAGLNVLR.[I]		1	1	25	P63017	P63017 [160-171]	0	1199.67	1.115	4.67	5.209	0.922467	0.0297156	0.0190443	3.20604e+07	3.57601e+07	6.86456e+06	28.1	10.57	75.56	20731930	3.72098e+07	3.20604e+07	3.75387e+07	3.57601e+07	3.0505e+07	1.44276e+07	6.86456e+06	2.5604e+06		High	High	High	High	High	High	High	High	High	High	600.34	2.84	41.54	K.DAGTIAGLNVLR.I	Used
	High	[R].GTLDPVEKALR.[D]	1xCarbamyl [K8]	1	1	4	P63017	P63017 [312-322]	1	1241.68	1.374	1.831	2.517	0.946298			3.33426e+06	4.5825e+06	1.8209e+06	46.11	16.68		2.8558e+06	6.42852e+06	3.33426e+06	4.90333e+06	4.5825e+06	3.52119e+06	1.8209e+06				Peak Found	High	Peak Found	High	High	Peak Found	High	n/a	n/a	High	621.346	1.74	37.78	R.GTLDPVEKALR.D	Used
	High	[R].FEELNADLFR.[G]		1	2	3	P63017	P63017 [302-311]	0	1253.62	1.733	100	100				2.713e+06	4.70174e+06		69.56			1.58329e+06	4.64878e+06			4.70174e+06						Peak Found	High	n/a	High	High	n/a	n/a	n/a	n/a	High	627.312	2.21	43.08	R.FEELNADLFR.G	Used
	High	[K].LDKSQIHDIVLVGGSTR.[I]		1	1	9	P63017	P63017 [326-342]	1	1838.01	0.966	2.681	2.588	0.804811			4.17649e+06	4.03241e+06	1.55793e+06	19.77	36.99		3.34573e+06	4.99578e+06	4.17649e+06	4.03241e+06	7.10537e+06	3.80645e+06	1.55793e+06				High	High	High	High	High	High	High	n/a	n/a	High	613.342	4.26	33.68	K.LDKSQIHDIVLVGGSTR.I	Used
	High	[K].LDKSQIHDIVLVGGSTR.[I]	1xCarbamyl [K3]	1	1	6	P63017	P63017 [326-342]	1	1881.02																						No Quan Values	High	High	High	High	High	High	n/a	n/a	n/a	High	627.677	2.59		K.LDKSQIHDIVLVGGSTR.I	Not Used
	High	[R].ARFEELNADLFR.[G]		1	2	32	P63017	P63017 [300-311]	1	1480.75	1.221	3.636	4.439	0.742361	0.0189805	0.0103252	3.05902e+07	3.73508e+07	8.41334e+06	36.18	20.74	50.51	23332719	4.71064e+07	3.05902e+07	5.01806e+07	3.43131e+07	3.73508e+07	1.22244e+07	5.79042e+06			High	High	High	High	High	High	High	High	High	High	740.88	3.51	41.02	R.ARFEELNADLFR.G	Used
	High	[R].ARFEELNADLFRGTLDPVEK.[A]		1	1	9	P63017	P63017 [300-319]	2	2320.19	1.247	7.06	8.804	0.921748			6.68946e+06	8.34155e+06	947522	30.8	67.22		5361307		8.34663e+06		4.97457e+06	1.39875e+07	947522				High	High	High	High	High	High	Peak Found	n/a	n/a	High	774.069	3.01	44.41	R.ARFEELNADLFRGTLDPVEK.A	Used
	High	[R].IINEPTAAAIAYGLDKK.[VG]	2xCarbamyl [K16; K17]	1	2	1	P63017	P63017 [172-188]	1	1874																						No Quan Values	n/a	n/a	High	n/a	n/a	n/a	n/a	n/a	n/a	High	625.345	2.2		R.IINEPTAAAIAYGLDKK.V	Not Used
	High	[R].DAKLDKSQIHDIVLVGGSTR.[I]	1xCarbamyl [K]	1	1	3	P63017	P63017 [323-342]	2	2195.18																						No Quan Values	n/a	High	n/a	High	n/a	High	n/a	n/a	n/a	High	732.397	1.31		R.DAKLDKSQIHDIVLVGGSTR.I	Not Used
	High	[R].DAKLDKSQIHDIVLVGGSTR.[I]		1	1	1	P63017	P63017 [323-342]	2	2152.17	1.601	2.963	4.744	0.0538509			1.36306e+06	2.18221e+06	459974	22.14	13.31		1.41963e+06	920509	1.36306e+06	1.81363e+06	2.18221e+06	2.36847e+06		459974			Peak Found	Peak Found	Peak Found	Peak Found	Peak Found	High	n/a	Peak Found	n/a	High	538.798	2.16	33.2	R.DAKLDKSQIHDIVLVGGSTR.I	Used
	High	[K].VCNPIITK.[L]	1xCarbamidomethyl [C2]	1	1	2	P63017	P63017 [602-609]	0	944.523																						No Quan Values	n/a	High	n/a	High	n/a	n/a	n/a	n/a	n/a	High	472.766	1.5		K.VCNPIITK.L	Not Used
	High	[R].IINEPTAAAIAYGLDKKVGAER.[N]	2xCarbamyl [K16; K17]	1	1	5	P63017	P63017 [172-193]	2	2386.27	1.087	0.495	0.538	0.979024			2.44129e+06	2.6547e+06	4.93548e+06	43.39	39.01			3.35199e+06	1.77801e+06		3.52373e+06	1.99999e+06	4.93548e+06				n/a	High	Medium	n/a	Peak Found	High	Medium	n/a	n/a	High	796.095	1.77	50.55	R.IINEPTAAAIAYGLDKKVGAER.N	Used
	High	[R].GTLDPVEK.[A]		1	1	10	P63017	P63017 [312-319]	0	858.457	1.05	3.929	4.124	0.943775	0.0318791	0.0148124	1.13311e+07	1.18935e+07	2.88386e+06	11.17	21.33	57.78	10468833	1.22644e+07		1.13306e+07	1.64776e+07	1.18935e+07	4.09552e+06	2.88386e+06	1.03175e+06		High	High	n/a	High	Medium	High	High	Peak Found	Peak Found	High	429.732	1.69	21.37	R.GTLDPVEK.A	Used
	High	[R].IINEPTAAAIAYGLDKKVGAER.[N]	1xCarbamyl [K]	1	1	7	P63017	P63017 [172-193]	2	2343.27	1.344	100	100	0.112962			3.75702e+06	5.04757e+06		19.59	9.13		2.80901e+06	4.17867e+06	3.75702e+06		4.73142e+06	5.38484e+06					Peak Found	High	High	n/a	High	High	n/a	n/a	n/a	High	781.761	1.3	45.05	R.IINEPTAAAIAYGLDKKVGAER.N	Used
	High	[K].KDISENKR.[A]	2xCarbamyl [K1; K7]	1	1	1	P63017	P63017 [251-258]	2	1075.55	2.187	0.952	2.083				239777	524295	251747						239777		524295				251747		n/a	n/a	Peak Found	n/a	High	n/a	n/a	n/a	Peak Found	High	538.278	1.56	18.18	K.KDISENKR.A	Used
	High	[R].LIGDAAKNQVAMNPTNTVFDAKR.[L]	1xCarbamyl [K7]; 1xOxidation [M12]	1	1	2	P63017	P63017 [50-72]	2	2533.28																						No Quan Values	n/a	n/a	High	n/a	n/a	High	n/a	n/a	n/a	High	845.098	0.55		R.LIGDAAKNQVAMNPTNTVFDAKR.L	Not Used
	High	[K].SFYPEEVSSMVLTK.[M]	1xOxidation [M10]	1	1	1	P63017	P63017 [113-126]	0	1632.78																						No Quan Values	n/a	n/a	n/a	n/a	n/a	High	n/a	n/a	n/a	High	816.898	1.1		K.SFYPEEVSSMVLTK.M	Not Used
High	P68369	Tubulin alpha-1A chain OS=Mus musculus OX=10090 GN=Tuba1a PE=1 SV=1	Tuba1a	859.98	0.773	2.433	1.881	-0.37	1.28	0.91	0.983705	0.41087	0.495313	2.75329e+08	2.12866e+08	1.13151e+08	39.4	21.25	97.82	39	16	8	502	451	50.1	5.06	22142	ENSMUSG00000072235	mmu:22142; P02551; P05210; P05212; P68369; Q3TGF0; Q3TIW2; Q3TPJ1; Q3ULN1; Q5XJF8	1.41311e+08	3.3333e+08	2.75329e+08	1.69097e+08	2.12866e+08	2.60008e+08	3.17725e+08	1.13151e+08	2.70363e+07	High	High	High	High	High	High	High	High	High
	Confidence	Annotated Sequence	Modifications	# Protein Groups	# Proteins	# PSMs	Master Protein Accessions	Positions in Master Proteins	# Missed Cleavages	Theo. MH+ [Da]	Abundance Ratio: (A17) / (A10)	Abundance Ratio: (A10) / (WT)	Abundance Ratio: (A17) / (WT)	Abundance Ratio P-Value: (A17) / (A10)	Abundance Ratio P-Value: (A10) / (WT)	Abundance Ratio P-Value: (A17) / (WT)	Abundances (Grouped): A10	Abundances (Grouped): A17	Abundances (Grouped): WT	Abundances (Grouped) CV [%]: A10	Abundances (Grouped) CV [%]: A17	Abundances (Grouped) CV [%]: WT	Abundances (Normalized): F5: Sample, A10	Abundances (Normalized): F6: Sample, A10	Abundances (Normalized): F7: Sample, A10	Abundances (Normalized): F8: Sample, A17	Abundances (Normalized): F9: Sample, A17	Abundances (Normalized): F10: Sample, A17	Abundances (Normalized): F2: Sample, WT	Abundances (Normalized): F3: Sample, WT	Abundances (Normalized): F4: Sample, WT	Quan Info	Found in Sample: F5: Sample, A10	Found in Sample: F6: Sample, A10	Found in Sample: F7: Sample, A10	Found in Sample: F8: Sample, A17	Found in Sample: F9: Sample, A17	Found in Sample: F10: Sample, A17	Found in Sample: F2: Sample, WT	Found in Sample: F3: Sample, WT	Found in Sample: F4: Sample, WT	Confidence (by Search Engine): Sequest HT	m/z [Da] (by Search Engine): Sequest HT	XCorr (by Search Engine): Sequest HT	Top Apex RT [min]	Sequence in Protein	Quan Usage
	High	[R].NLDIERPTYTNLNR.[L]		2	6	25	P68369; P68368	P68369 [216-229]; P68368 [216-229]	0	1718.88	0.822	2.587	2.127	0.998981	0.427412	0.448013	3.20432e+07	2.63536e+07	1.23876e+07	43.65	15.43	96.22	1.4426e+07	3.81193e+07	3.20432e+07	2.12946e+07	2.63536e+07	2.90703e+07	3.57283e+07	1.23876e+07	3.62272e+06	Shared	High	High	High	High	High	High	High	High	High	High	573.632	3.66	32.47	R.NLDIERPTYTNLNR.L	Used
	High	[R].QLFHPEQLITGKEDAANNYAR.[G]	1xCarbamyl [K12]	2	6	23	P68369; P68368	P68369 [85-105]; P68368 [85-105]	1	2458.21	0.735	2.209	1.625	0.896999	0.434828	0.67494	1.72986e+07	1.27217e+07	7.83026e+06	17.29	9.42	102.3	13157923	1.72986e+07	1.85573e+07	1.11151e+07	1.27217e+07	1.33891e+07	2.47763e+07	7.83026e+06	2.04203e+06	Shared	High	High	High	High	High	High	High	High	High	High	820.076	4.01	42.66	R.QLFHPEQLITGKEDAANNYAR.G	Used
	High	[R].QLFHPEQLITGKEDAANNYAR.[G]		2	6	36	P68369; P68368	P68369 [85-105]; P68368 [85-105]	1	2415.21	0.829	2.338	1.939	0.999976	0.435925	0.439056	3.8555e+07	3.19736e+07	1.64885e+07	30.27	34.77	92.9	21617843	3.94786e+07	3.8555e+07	2.23999e+07	3.19736e+07	4.54211e+07	4.36638e+07	1.64885e+07	4.56186e+06	Shared	High	High	High	High	High	High	High	High	High	High	805.741	5.77	38.02	R.QLFHPEQLITGKEDAANNYAR.G	Used
	High	[R].LIGQIVSSITASLR.[F]		1	2	1	P68369	P68369 [230-243]	0	1457.87	0.448	0.729	0.327				2.40742e+06	1.07959e+06	3.30381e+06					2.40742e+06			1.07959e+06		3.30381e+06				n/a	High	n/a	n/a	Peak Found	n/a	Peak Found	n/a	n/a	High	729.438	2.15	57.49	R.LIGQIVSSITASLR.F	Used
	High	[R].IHFPLATYAPVISAEK.[A]		2	5	60	P68369; P68368	P68369 [265-280]; P68368 [265-280]	0	1756.96	0.745	2.197	1.638	0.999278	0.26232	0.250895	2.35521e+07	1.75554e+07	1.07177e+07	30.84	29.01	73.61	1.33591e+07	2.50848e+07	2.35521e+07	1.75554e+07	1.70955e+07	2.77711e+07	1.85936e+07	1.07177e+07	2.82416e+06	Shared	High	High	High	High	High	High	High	High	High	High	878.986	2.84	44.35	R.IHFPLATYAPVISAEK.A	Used
	High	[K].VGINYQPPTVVPGGDLAK.[V]		2	6	40	P68369; P68368	P68369 [353-370]; P68368 [353-370]	0	1824.99	0.649	3.106	2.016	0.954078	0.245888	0.350119	3.95096e+07	2.56493e+07	1.27212e+07	33.54	12.28	94.19	20538686	3.95096e+07	4.04613e+07	2.56493e+07	2.46405e+07	3.08294e+07	3.33146e+07	1.27212e+07	3.11215e+06	Shared	High	High	High	High	High	High	High	High	High	High	609	3.61	40.38	K.VGINYQPPTVVPGGDLAK.V	Used
[truncated: 4,879 more rows]

## Sheet: C_PROTEINS ONLY
Data sorted by sequest score from highest to lowest																																							recalc call no hit as zero using this formula "=IF(AND(LEN(AH7)=0,NOT(ISBLANK(AH7))),0,AH7)" to turn zero length string to zero or to copy the normal number if not a zero length string									VALUES
[truncated: 598 more rows]
[truncated: 13 more columns]

[truncated: 2 more sheets: D_Proteins with 0 in WT, E_Proteins 2X over WT]
